# Supplementary material for: Tandem Mass Tag-Based Quantitative Proteomics and Virulence Phenotype of Hemolymph-Treated Bacillus thuringiensis kurstaki Cells Reveal New Insights on Bacterial Pathogenesis in Insects
Source: Microbiol Spectr. 2021 Oct 27;9(2):e00604-21. doi: 10.1128/Spectrum.00604-21 (PMC8549738; doi:10.1128/Spectrum.00604-21)
Supplement: SUPPLEMENTAL FILE 2 — Tables S1 to S7. Download Spectrum.00604-21-s0002.xlsx, XLSX file, 6.2 MB [file spectrum.00604-21-s0002.xlsx]

## Sheet: Title
Title:	Tandem mass tag-based quantitative proteomics and virulence phenotype of haemolymph-treated Bacillus thuringiensis kurstaki cells reveal new insights on bacterial pathogenesis in insects
Authors:	Yanyan Sun1, Linlin Yang1, Lianet Rodríguez-Cabrera2, Yushan Ding1, Chaoliang Leng1, Huili Qiao1, Siliang Huang1, Yunchao Kan1, Lunguang Yao1, Denis J. Wright3, Dandan Li1,* and Camilo Ayra-Pardo1,*
Affiliations:	1 China-UK-NYNU-RRES Joint Laboratory of Insect Biology, Nanyang Normal University (NYNU), Nanyang 473061, Henan, People’s Republic of China 2 Plant Division, Centre for Genetic Engineering and Biotechnology (CIGB), Havana 10600, Cuba 3 Department of Life Sciences, Faculty of Natural Sciences, Imperial College London, Silwood Park campus, Ascot, Berkshire SL5 7PY, UK
*corresponding authors:	lidannytc@126.com (D.L.); cayrapardo73@163.com (C.A.-P.)

## Sheet: Table S1
Table S1. Summary of peptide identification. Proteome preparations from hemolymph-treated and control Btk cells were analysed by LC-MS/MS and further revealed by database search (uniprot_Bacillus_thuringiensis_466681_20191013.fasta).
Sequence	PSMs	Protein Group Accessions	Modifications	PEP	IonScore	Exp Value	Charge	MH+ [Da]	ΔM [ppm]	Missed Cleavages	Btk-1/REF	Btk-1/REF Count	Bt-1/REF Variability [%]	Btk-2/REF	Btk-2/REF Count	Btk-2/REF Variability [%]	Btk-3/REF	Btk-3/REF Count	Btk-3/REF Variability [%]	Btk-T-1/REF	Btk-T-1/REF Count	Btk-T-1/REF Variability [%]	Btk-T-2/REF	Btk-T-2/REF Count	Btk-T-2/REF Variability [%]	Btk-T-3/REF	Btk-T-3/REF Count	Btk-T-3/REF Variability [%]
aLNAASAPAQITALDTAIQEIADAR	20	Q79AJ1;B3F3F6	N-Term(TMT6plex)	2.665e-14	116.56	1.03235e-09	4	2724.47	-0.369501	0
aVGQALADAEDTYSVIGGGDSAAAVEk	12	A0A242YSX8;A0A243NP25	N-Term(TMT6plex); K27(TMT6plex)	7.675e-20	115.69	9.45423e-10	3	3023.56	1.85151	0
iTANGDDAAQALAAIEETMk	5	Q9F166	N-Term(TMT6plex); K20(TMT6plex)	6.34e-19	113.45	2.03697e-09	2	2491.31	-1.65562	0	0.978613	5	4.95343	1.26393	5	8.69275	0.85807	5	4.04968	0.814673	5	15.441	0.795296	5	7.06823	1.35324	5	11.0124
amLEDIAILTGGEVITEELGR	6	A0A242ZMZ4;A0A243A7E1	N-Term(TMT6plex); M2(Oxidation)	1.977e-18	111.8	2.94669e-09	2	2475.32	0.0292899	0
aSAGGGGIGMQLMETEQTLTk	4	M1PKI8	N-Term(TMT6plex); K21(TMT6plex)	4.765e-16	110.9	3.49842e-09	2	2538.34	3.44395	0	1.00327	4	2.58057	0.944809	4	7.03273	1.05989	4	1.10276	0.946141	4	0.78821	1.00814	4	7.52703	1.04721	4	2.66045
nMITGAAQMDGGILVVSAADGPMPQTR	30	Q6HPR0;A0A243ASE9	N-Term(TMT6plex)	3.09e-16	109.19	3.32048e-09	3	2930.47	-0.810679	0
lDHNLNNVTSQATNmAASASQIEDADMAk	19	Q79AJ1;A0A0F6FXZ1;B3F3F6;B3F3E0	N-Term(TMT6plex); M15(Oxidation); K29(TMT6plex)	8.924e-17	107.2	3.22118e-09	3	3534.72	-0.19421	0
dLANGTLTEEEVQEIVDHFImk	3	A0A193CMQ2;A0A242XR35;A0A243KLE4;A0A243F031;A0A243NYN2;A0A243N4J6;A0A2C9YV35	N-Term(TMT6plex); M21(Oxidation); K22(TMT6plex)	2.349e-21	106.67	7.54227e-09	3	3005.55	-0.611185	0
tTTQEEVGDTAVFLFSDLAR	10	A0A243HU19	N-Term(TMT6plex)	1.542e-21	106.32	7.5079e-09	2	2429.24	-0.125038	0	0.988753	10	4.16612	0.900737	10	4.55589	1.03642	10	4.21299	1.0219	10	6.72814	1.00917	10	7.1091	0.966327	10	9.39208
sINSAADDAAGLAIATR	47	Q79AJ1;A0A0F6FXZ1;B3F3F6;A0A243F4V2;A0A0K0QAN3;B3F3G3;B3F3F9;B3F3E0;A0A0D1QTP7;A0A137RUW0	N-Term(TMT6plex)	1.118e-15	105.27	1.13116e-08	2	1845.98	-1.65281	0
sVAITYTGDGGASQGDFYEGMNFAGAFk	8	A0A243EC32;A0A243I4U1	N-Term(TMT6plex); K28(TMT6plex)	8.643e-14	104.39	4.67085e-09	3	3319.59	-2.25988	0
nIGGLAGLSYDVPAITINR	2	A0A243KPV2;A0A2C9YU03	N-Term(TMT6plex)	1.754e-18	103.55	2.23589e-08	2	2173.22	-0.945782	0
sSIAQVAAISAADEEVGQLIAEAmER	5	A0A242ZMZ4;Q8VUI4	N-Term(TMT6plex); M24(Oxidation)	1.1e-14	102.99	1.63764e-08	3	2904.48	-0.463806	0
nLATGTDVEVGEAVGIIAAQSIGEPGTQLTMR	4	A0A193CLS1	N-Term(TMT6plex)	1.10262e-22	102.68	2.38221e-08	4	3427.79	-0.101917	0	1.05483	4	7.92648	0.877093	4	1.4514	0.972132	4	7.82516	0.984687	4	4.98758	1.08589	4	7.47676	1.05952	4	8.23653
sSIAQVAAISAADEEVGQLIAEAMER	10	A0A242ZMZ4;Q8VUI4	N-Term(TMT6plex)	1.274e-17	102.61	1.85537e-08	3	2888.49	-0.43072	0
aIEEEFGVTAAAPVAVAGGAGEAAAEk	57	Q6HPR8	N-Term(TMT6plex); K27(TMT6plex)	6.074e-19	102.21	2.58595e-08	2	2944.56	-1.24816	0	1.03653	57	5.59949	0.746531	57	14.9501	1.1436	57	6.94972	1.09013	57	8.32464	1.00837	57	6.67315	0.910405	57	11.1825
tPGFSGADLENLLNEAALVAAR	2	A0A0F6FWS3	N-Term(TMT6plex)	2.181e-15	101.83	2.95954e-08	3	2458.31	0.031634	0	0.980534	2	0.584783	0.856603	2	13.0954	1.02024	2	1.91117	0.983304	2	1.61696	1.16179	2	13.8674	0.969449	2	4.1783
gAQSLTSNYADIAk	3	A0A242YQ24	N-Term(TMT6plex); K14(TMT6plex)	1.321e-14	100.47	3.97965e-08	2	1897.04	-2.71678	0	1.00824	3	7.43916	1.08707	3	1.0492	0.950255	3	0.877404	0.976957	3	2.77938	1.01671	3	0.60533	1.02531	3	1.47308
iVVALGGNAIQSGEATAGAQQEALEk	30	A0A243C646;A0A243L2H9	N-Term(TMT6plex); K26(TMT6plex)	4.614e-19	100.42	4.3008e-08	3	2983.64	-0.530442	0
aAVEEGIVAGGGTSLmNVYTk	9	A0A242ZMZ4;A0A243A7E1	N-Term(TMT6plex); M16(Oxidation); K21(TMT6plex)	1.138e-15	100.38	4.22561e-08	3	2541.36	-0.772768	0
sAFDEAGIDGILLTNEHSR	5	A0A242ZIE4	N-Term(TMT6plex)	3.632e-14	100.05	2.69529e-08	3	2274.16	0.274523	0	1.01123	5	5.05814	0.967751	5	9.62495	1.01021	5	2.3831	0.940357	5	6.15583	1.03289	5	0.617066	1.05616	5	14.3145
gTVLASAMYGQGVDVIYHAAGGTGNGVFTEAk	1	A0A0K0SC44	N-Term(TMT6plex); K32(TMT6plex)	5.429e-18	100.04	3.77358e-08	3	3599.86	1.26674	0	0.991705	1		0.644769	1		1.04893	1		0.928808	1		1.47415	1		0.808063	1
yVFADcAINIAPNSQDLAEIGIESAk	1	A0A242YRS8	N-Term(TMT6plex); C6(Carbamidomethyl); K26(TMT6plex)	1.366e-16	99.6	4.33657e-08	3	3267.7	0.211728	0	0.866332	1		0.851513	1		1.07174	1		1.16077	1		1.06409	1		0.980233	1
aAVEEGIVAGGGTSLMNVYTk	22	A0A242ZMZ4;A0A243A7E1	N-Term(TMT6plex); K21(TMT6plex)	2.602e-13	99.52	6.22651e-08	3	2525.37	0.27821	0
eLTVANPAVLGTNmGPVNDQAAFDk	11	A0A243G5A7;A0A243N469	N-Term(TMT6plex); M14(Oxidation); K25(TMT6plex)	1.992e-15	99.35	4.68761e-08	3	3046.58	-3.07345	0
gTAEIQAIGAGALNQAVk	6	A0A243I2Q3	N-Term(TMT6plex); K18(TMT6plex)	2.041e-13	99.1	4.84972e-08	2	2170.26	1.07139	0	0.986643	6	1.1653	0.958767	6	5.84274	1.02594	6	2.44559	1.03611	6	6.11082	1.02352	6	4.83013	0.963007	6	6.80622
aAAYSATEAVELVk	28	A0A243KZW2	N-Term(TMT6plex); K14(TMT6plex)	4.921e-13	98.65	7.07605e-08	2	1881.07	-0.910347	0	1.0167	28	2.78238	0.965377	28	5.61325	1.00189	28	3.02758	0.998725	28	4.14333	1.022	28	4.74752	0.977542	28	8.56332
aLGFGSDQEITELLGDNEYLSNTLEk	4	A0A243E988;A0A243FY98	N-Term(TMT6plex); K26(TMT6plex)	2.731e-19	98.57	4.54445e-08	3	3314.7	-0.0254651	0
dLANGTLTEEEVQEIVDHFIMk	5	A0A193CMQ2;A0A242XR35;A0A243KLE4;A0A243F031;A0A243NYN2;A0A243N4J6;A0A2C9YV35	N-Term(TMT6plex); K22(TMT6plex)	2.271e-18	98.54	5.68862e-08	3	2989.56	-1.00874	0
lSGEALAGEQGFGINPTVIk	4	A0A242ZG39	N-Term(TMT6plex); K20(TMT6plex)	1.695e-15	98.52	6.22246e-08	2	2459.39	1.01529	0	0.977987	4	2.83433	0.922635	4	2.02861	1.02867	4	5.70224	1.00195	4	2.8862	1.08718	4	4.0399	0.987755	4	9.20799
tLDDVNPVPELQHLEEYVLENANk	2	A0A243NXT2	N-Term(TMT6plex); K24(TMT6plex)	1.099e-18	98.52	6.0685e-08	3	3237.7	-0.532289	0	0.994084	2	0.355721	0.920396	2	0.932402	1.0008	2	0.459273	0.996595	2	4.44086	1.04826	2	0.660189	1.04954	2	6.34224
aIAIGNPLGFDGSVTEGIISSk	2	A0A243NZ36	N-Term(TMT6plex); K22(TMT6plex)	2.33e-15	97.46	9.15673e-08	3	2604.47	0.654129	0	1.04212	2	2.93309	0.992841	2	0.68882	0.988477	2	1.70994	0.994458	2	5.8027	0.975354	2	3.31589	1.02196	2	0.309466
aALNNSEVEVVAINDLTDAk	31	A0A242YR92	N-Term(TMT6plex); K20(TMT6plex)	7.831e-17	97.38	7.79045e-08	2	2544.39	-1.76168	0	1.0127	31	5.31953	0.995348	31	4.7423	0.981632	31	5.63562	0.98608	31	4.39784	1.02833	31	5.8882	1.00303	31	7.56905
lTSPAAQSTGEGSVLGGIGR	10	A0A0F6JDU5	N-Term(TMT6plex)	3.12e-12	97.23	8.25535e-08	2	2087.13	2.53933	0	0.986148	5	7.66694	1.01239	5	11.4349	0.977624	5	8.45125	1.0113	5	4.05973	0.967205	5	4.87168	1.01871	5	12.2009
vEIAQVNAVDTNDVLVHQAELEk	6	A0A242YQA1	N-Term(TMT6plex); K23(TMT6plex)	3.282e-14	96.7	1.04931e-07	3	2992.64	0.672694	0	1.01375	6	1.92012	0.98275	6	2.1843	1.01586	6	3.39502	0.95554	6	6.03499	1.05775	6	3.03124	0.968294	6	2.35296
lYEQAQAAAGQAEGAQGAQDAGAk	10	A0A243A5E1	N-Term(TMT6plex); K24(TMT6plex)	2.19e-15	96.61	6.19786e-08	3	2762.41	-0.187766	0	1.01671	10	6.71615	1.1485	10	12.5987	1.00526	10	6.69185	1.00978	10	6.64517	0.773291	10	16.1017	1.10293	10	5.78435
vLGYINSGVADGATLLVDGR	3	A0A242Z623	N-Term(TMT6plex)	3.471e-18	96.54	1.08126e-07	2	2219.22	-1.63983	0	1.00301	3	2.09793	0.919595	3	3.33232	1.02785	3	9.28808	0.971808	3	6.65062	1.0446	3	1.09819	1.02955	3	2.88908
gAGLGSGFTDAQYVEAGAk	12	A0A242ZLM2;A0A2B4AR29	N-Term(TMT6plex); K19(TMT6plex)	2.531e-15	96.37	9.82098e-08	2	2257.19	0.863402	0
sVDPAANPYLVMATLLAAGLDGIk	4	A0A0K0QFJ3	N-Term(TMT6plex); K24(TMT6plex)	1.586e-16	96.35	9.8188e-08	2	2858.61	-0.565003	0	0.98165	4	4.8204	0.891293	4	11.2953	1.04969	4	3.18406	0.991584	4	2.75042	1.08964	4	7.4363	0.949161	4	6.57889
gAGLGSGFTDEEYVQAGAk	44	A0A243FYS1	N-Term(TMT6plex); K19(TMT6plex)	9.969e-14	96.25	8.13737e-08	2	2315.19	0.478376	0	1.01492	22	5.56321	0.97909	22	6.6187	0.996382	22	5.11937	0.98561	22	4.98843	1.00643	22	6.84587	1.01707	22	4.73957
fMYGGAQDLLGVTPDLTALGk	2	A0A243IBY9;A0A243K9C5	N-Term(TMT6plex); K21(TMT6plex)	1.94e-14	96.24	1.27898e-07	3	2625.43	-2.24391	0
gLNTAVGDEGGFAPNLGSNR	16	A0A2C9YU89;A0RKS3	N-Term(TMT6plex)	3.923e-12	96.23	5.60679e-08	2	2175.1	1.18199	0
gLVESSTNLGVIETLQDEIk	6	A0A193CT12	N-Term(TMT6plex); K20(TMT6plex)	9.328e-14	96.23	1.20557e-07	2	2603.45	-2.56729	0	0.998469	6	2.95149	0.951606	6	4.46814	1.01524	6	2.1752	0.982065	6	3.02241	1.05516	6	6.30534	1.01001	6	3.85994
lAGGTTLSYDALVVALGSk	12	A0A242YSM5	N-Term(TMT6plex); K19(TMT6plex)	1.563e-17	96.2	9.70928e-08	2	2294.34	2.9579	0	1.00713	12	5.34309	0.984226	12	5.24806	0.990168	12	6.31159	1.01274	12	1.51025	1.0368	12	4.91396	0.953382	12	5.16504
aMLEDIAILTGGEVITEELGR	6	A0A242ZMZ4;A0A243A7E1	N-Term(TMT6plex)	2.714e-14	96.14	1.10726e-07	3	2459.32	-1.07573	0
eGLTLVSGGTDNHLILIDVR	2	A0A193D0R8	N-Term(TMT6plex)	6.316e-17	96.03	1.30068e-07	3	2351.32	1.72781	0	1.04347	2	4.39253	1.0348	2	1.42369	0.988728	2	4.09011	1.06766	2	1.32942	0.968287	2	7.67208	0.893156	2	2.5559
nMITGAAQmDGGILVVSAADGPMPQTR	32	Q6HPR0;A0A243ASE9	N-Term(TMT6plex); M9(Oxidation)	6.824e-13	95.91	6.71125e-08	3	2946.47	-0.095502	0
vLNGLGIALVSTSk	2	A0R8J4	N-Term(TMT6plex); K14(TMT6plex)	2.845e-12	94.75	8.91511e-08	2	1830.15	1.00414	0	0.942419	2	3.74232	0.873654	2	3.09382	1.06701	2	1.72216	1.03647	2	2.95209	1.2425	2	5.81845	0.781981	2	4.03263
iAEIAYQVNQDTDNIGAR	4	A0A243C1N8;A0A243A5Q4	N-Term(TMT6plex)	2.441e-15	94.64	1.15573e-07	2	2220.15	0.84651	0
eATVVVQTVVESITNTLAAGEk	11	A0A243I2L8	N-Term(TMT6plex); K22(TMT6plex)	1.163e-17	94.47	1.61648e-07	2	2717.53	-0.114234	0	0.945396	11	11.702	1.03831	11	6.80528	0.980094	11	5.39998	0.985	11	9.67061	1.02391	11	7.13734	1.03909	11	6.99525
dIGIDLGTANVLIHVk	3	A0A1B1LF70;A0A243GVX4	N-Term(TMT6plex); K16(TMT6plex)	3.726e-10	94.35	1.27612e-07	2	2136.28	2.28527	0
aALVDGSYHDVDSSEMAFk	11	A0A0D1QWX3;A0A243AS87	N-Term(TMT6plex); K19(TMT6plex)	2.602e-16	94.34	8.44304e-08	2	2500.24	0.530774	0
lEEISESYEGVEk	4	A0A243E8Y7	N-Term(TMT6plex); K13(TMT6plex)	1.024e-13	94.26	1.24022e-07	2	1970.03	-1.32682	0	1.04807	4	0.741578	1.00044	4	4.42518	1.03101	4	1.28054	0.944866	4	6.0088	1.0198	4	2.02081	0.958644	4	1.2662
tATVTAGNAPGLNDGGAALVLMSEDR	6	A0A243C310	N-Term(TMT6plex)	2.311e-15	94.2	1.1151e-07	3	2730.39	-0.209515	0	0.990405	6	4.1451	0.931845	6	3.32624	0.986785	6	5.53833	1.01917	6	6.89517	1.0345	6	4.15539	1.0232	6	2.52369
aLEEFAPVNSGTLASLGR	7	A0A242YSM5	N-Term(TMT6plex)	4.773e-14	94.14	1.5051e-07	2	2061.12	-1.2621	0	0.987974	7	4.65479	0.962395	7	0.926826	0.998402	7	6.35867	0.97977	7	3.43629	1.01925	7	6.15348	0.995915	7	2.74127
lDHNLNNVTSQATNMAASASQIEDADMAk	9	Q79AJ1;A0A0F6FXZ1;B3F3F6;B3F3E0	N-Term(TMT6plex); K29(TMT6plex)	5.057e-16	94.08	6.57394e-08	3	3518.72	-1.88306	0
lVAATEGTDLQVGAQNMHFEk	10	A0A243JT36;A0A2J9B5U3	N-Term(TMT6plex); K21(TMT6plex)	6.248e-18	94.06	1.6444e-07	3	2717.43	-2.06694	0
sTFNNTIVTLTDTHGNALSWSSAGALGFR	9	A0A243KZZ8	N-Term(TMT6plex)	3.185e-21	94.02	1.33149e-07	3	3267.66	-0.38955	0	0.943159	9	8.35593	0.754747	9	12.3858	1.12806	9	7.513	0.93054	9	14.2986	1.22287	9	14.2073	0.956487	9	3.7992
dIIELTDTYGANNYHPLPIVISk	9	A0A243ANW7;A0A242Z0I3;A0A2A8W0K3	N-Term(TMT6plex); K23(TMT6plex)	2.077e-18	93.74	1.91617e-07	3	3044.67	1.25876	0
sTAINTVEELQEILk	3	A0A0F6FU82	N-Term(TMT6plex); K15(TMT6plex)	3.389e-14	93.7	2.08448e-07	2	2146.24	2.12069	0	1.01137	3	0.160408	1.16746	3	12.425	1.01704	3	2.08147	0.927626	3	11.1309	0.776384	3	9.31415	1.28872	3	4.27961
vVANGAGAAGIAIIk	2	A0A242ZIA0	N-Term(TMT6plex); K15(TMT6plex)	5.057e-11	93.64	1.16216e-07	2	1783.11	-5.75743	0	0.998802	2	0.388552	0.952037	2	0.761568	0.959284	2	7.45657	1.08485	2	6.09106	1.15201	2	0.98268	0.81885	2	1.36205
vVVVENNATGQLANIMk	3	A0A243BEY4	N-Term(TMT6plex); K17(TMT6plex)	4.208e-14	93.49	1.90838e-07	3	2258.29	-0.274533	0	0.97986	3	2.76111	0.851877	3	5.53506	1.04755	3	1.66989	1.04177	3	3.15961	1.11144	3	3.97341	0.909335	3	3.197
mIEHGVQGVDFIAVNTDAQALNLSk	8	A0A242WK04	N-Term(TMT6plex); K25(TMT6plex)	1.308e-19	93.43	2.10674e-07	3	3128.69	3.21163	0	1.01856	8	2.05871	0.95356	8	4.22891	1.02124	8	0.75051	0.987333	8	3.92316	1.04417	8	3.68509	0.982401	8	5.5432
eAIDAGFTSVMIDASHHPFEENVETTk	10	A0A242YTB1	N-Term(TMT6plex); K27(TMT6plex)	1.739e-16	93.32	8.64361e-08	3	3433.69	-1.25642	0	0.922141	10	4.80845	0.828129	10	15.4668	1.02025	10	3.78647	0.772797	10	8.7031	1.28788	10	6.08344	1.21914	10	11.6657
lTGTLPSGTTATDVALk	10	A0A0M0MQL4;A0A243B3L8	N-Term(TMT6plex); K17(TMT6plex)	6.631e-17	93.3	1.89269e-07	2	2104.22	-0.940169	0
nGAFTGEISPVALSDLk	7	A0A243JT36;A0A2J9B5U3	N-Term(TMT6plex); K17(TMT6plex)	5.536e-12	93.3	2.38966e-07	2	2177.22	-0.413571	0
iVQEEFGGAYAAVVTAVSk	30	A0A242Z4V8;A0A2A8P1P6	N-Term(TMT6plex); K19(TMT6plex)	2.488e-16	93.11	2.39586e-07	2	2397.35	1.11599	0
gGVYSEGPAAEVEMAVk	4	A0A0K0QK77	N-Term(TMT6plex); K17(TMT6plex)	9.292e-13	93.08	1.95512e-07	2	2152.14	1.65916	0	0.98717	4	2.64465	1.06825	4	5.39699	0.944643	4	2.21404	0.902603	4	6.49823	0.985162	4	0.368823	1.14147	4	6.25355
vVGDFPIELDTVVVGAGPGGYVAAIR	8	A0A242X6W5;A0A1C4FQH2	N-Term(TMT6plex)	3.345e-22	93.05	2.33382e-07	2	2800.55	0.324435	0
vDVFATGEIVDVTGISk	37	A0R8I0	N-Term(TMT6plex); K17(TMT6plex)	3.012e-14	93.04	2.53635e-07	2	2208.26	2.37243	0	1.02677	37	4.5018	0.965808	37	6.17183	1.0097	37	4.58977	1.00878	37	3.53022	1.00102	37	6.13716	0.991624	37	6.40152
iGVLTVLEGSTDEAAAk	24	A0RHJ9;A0A347VE53	N-Term(TMT6plex); K17(TMT6plex)	2.793e-16	93.02	2.54232e-07	2	2132.22	-0.267531	0
mDATSANVEVGNYLAGLTGDVk	4	A0A1S7EZQ0	N-Term(TMT6plex); K22(TMT6plex)	6.107e-14	92.95	1.92479e-07	2	2683.4	-0.273137	0	0.956729	4	2.98762	0.972811	4	0.88067	0.976272	4	4.76095	0.947133	4	2.08028	1.07579	4	1.84944	1.13197	4	3.73379
eQWNDGSNTLAIAPGVVVTYDR	13	C3BX43;A0A2A8WCJ0	N-Term(TMT6plex)	5.629e-16	92.79	1.40473e-07	2	2634.34	1.30352	0
aDPAVDGTNSEAFIMVSFEk	6	A0A2T7YXZ2	N-Term(TMT6plex); K20(TMT6plex)	2.759e-15	92.72	1.42568e-07	3	2586.31	-0.958665	0	1.03008	6	2.43165	1.00141	6	9.06576	1.01116	6	2.76642	0.965331	6	1.43336	0.997196	6	4.03862	1.06971	6	4.45046
qALGSVDALAEDLk	11	A0A193CY14;A0A242XIN9	N-Term(TMT6plex); K14(TMT6plex)	9.313e-12	92.56	2.72765e-07	2	1888.08	0.143041	0
gAAGGDEAALFAGDLYR	4	A0A0D1R2I3;Q3EPH0	N-Term(TMT6plex)	1.484e-17	92.52	1.19116e-07	2	1882.95	-2.00901	0
vGDVVEIIGLAEENASTTVTGVEMFR	3	Q6HPR0	N-Term(TMT6plex)	2.881e-13	92.04	2.22249e-07	3	2965.54	-0.173638	0	0.914533	3	4.64329	1.05876	3	20.0201	1.0374	3	9.96453	0.950776	3	13.6062	1.02604	3	1.18415	1.16453	3	5.46368
gTTTALNTVAASYGLENVk	4	A0A243CMQ0	N-Term(TMT6plex); K19(TMT6plex)	6.154e-15	92.02	2.79769e-07	2	2368.31	0.0263051	0	1.0664	4	0.6651	1.07279	4	2.52891	1.01224	4	5.28215	1.0538	4	2.03125	0.806626	4	8.27825	0.98724	4	1.67357
dVAVIGGGNSGIEAAIDLAGIVk	2	A0A2T0EY85;A0A1C9BMI2	N-Term(TMT6plex); K23(TMT6plex)	6.889e-17	91.8	2.53475e-07	3	2597.49	-0.385602	0
sGVPVITGVQDEEALQVIQNVAk	2	A0A242ZHZ4	N-Term(TMT6plex); K23(TMT6plex)	1.505e-12	91.73	3.01438e-07	3	2852.61	-2.76988	0	0.97724	2	5.3123	0.934741	2	0.033663	1.01027	2	2.65127	0.870969	2	16.3059	1.0987	2	6.87787	1.12409	2	16.6899
aALPSMIEQQSGDIINISSTAGQk	4	A0A0F6FUN2	N-Term(TMT6plex); K24(TMT6plex)	4.37e-15	91.72	3.05363e-07	3	2917.57	0.514596	0	0.978346	4	2.06967	0.968136	4	0.019417	1.01293	4	2.38753	0.970464	4	2.36394	1.05161	4	2.74964	1.0497	4	4.58593
vLDEQFGIENGLMTTVHAYTNDQk	1	A0A243LNW0;C3H760	N-Term(TMT6plex); K24(TMT6plex)	5.607e-16	91.68	2.50422e-07	3	3181.63	2.19426	0
nmITGAAQmDGGILVVSAADGPMPQTR	22	Q6HPR0;A0A243ASE9	N-Term(TMT6plex); M2(Oxidation); M9(Oxidation)	2.457e-14	91.6	1.54486e-07	3	2962.45	-3.90009	0
iLNESGLNIVAAESMADGAQk	13	A0A193CWI5	N-Term(TMT6plex); K21(TMT6plex)	9.576e-16	91.54	3.07378e-07	3	2589.39	-1.16933	0	0.9977	13	1.97728	0.922666	13	5.46334	1.01657	13	5.41338	0.958349	13	1.35083	1.0469	13	2.53395	1.02053	13	5.15182
vESYLGQDYPLIIGGEk	9	A0A243G5A7;A0A243N469	N-Term(TMT6plex); K17(TMT6plex)	9.416e-13	91.46	3.45102e-07	2	2339.29	-0.361307	0
gLINQQTDAEGLEQLLEk	4	A0A0F6JEF3	N-Term(TMT6plex); K18(TMT6plex)	1.195e-11	91.37	3.85117e-07	2	2457.36	-1.99934	0	0.988189	4	3.44872	0.914944	4	3.99461	1.01323	4	2.40567	0.994672	4	1.87819	1.11121	4	11.0412	0.982513	4	2.65485
iENQEGIDNIDSILEVSDGLmVAR	3	A0A0F6FYF6	N-Term(TMT6plex); M21(Oxidation)	1.532e-12	91.35	2.40037e-07	3	2875.46	0.277807	0	1.06974	3	1.77024	1.14132	3	14.3888	0.997875	3	11.5245	0.965059	3	5.76958	0.984118	3	1.5321	1.06235	3	0.95553
aLAAGNFADETVPVDVTLR	4	A0A243KPV2	N-Term(TMT6plex)	8.822e-16	91.33	3.15133e-07	2	2188.18	1.43976	0	1.00338	4	2.87437	0.948786	4	6.74194	1.04524	4	0.439306	0.998232	4	9.59884	0.981285	4	8.53618	1.04653	4	6.40559
dYTPQEISAIILQNLk	9	A0RIT3	N-Term(TMT6plex); K16(TMT6plex)	2.904e-14	91.32	3.7017e-07	2	2304.32	-2.01499	0	1.00824	9	4.86424	0.936779	9	3.97721	0.968586	9	8.85748	1.02437	9	6.58746	1.03388	9	2.2259	0.994706	9	2.86513
iVTGSSPVTTQVPHAVGIALAGk	8	A0A243GEB8;A0A243I6G9	N-Term(TMT6plex); K23(TMT6plex)	1.141e-17	91.29	2.36354e-07	3	2661.57	-1.4893	0
tMATGIAGLSVVADSLSAIk	17	A0A193CMQ2;A0A242XR35;A0A243KLE4;A0A243F031;A0A243AK83;A0A347V4N6;A0A243NYN2;A0A243N4J6;A0A243GNQ3;A0A2C9YV35	N-Term(TMT6plex); K20(TMT6plex)	1.139e-16	91.27	3.27355e-07	2	2363.36	0.306879	0
aDGAVGVAEENAMSLAGIEVNR	1	A0A242XCW3	N-Term(TMT6plex)	1.335e-16	91.21	2.03134e-07	3	2402.22	-0.823608	0	0.974893	1		1.00711	1		0.937728	1		1.0254	1		0.93088	1		1.18618	1
dFILNNVNVFEGDESFLAEATEATk	23	A0A193CMQ2;A0A243KLE4;A0A243F031;A0A243NYN2;A0A2C9YV35	N-Term(TMT6plex); K25(TMT6plex)	3.917e-14	91.15	2.71032e-07	3	3231.64	-0.440866	0
aTGNENVIFLHcLPAFHDVETmYGEEVYEk	1	A0A0F6FNW4;C3DYC9	N-Term(TMT6plex); C12(Carbamidomethyl); M22(Oxidation); K30(TMT6plex)	2.451e-15	90.8	1.28882e-07	4	3986.93	-0.47012	0
dPAASVGDGLTINk	38	C3BX43;A0A2A8WCJ0	N-Term(TMT6plex); K14(TMT6plex)	5.617e-14	90.46	3.97983e-07	2	1816.02	-0.711423	0
eEISTVYAGDIAAAVGLk	43	A0A0D1QWX3;A0A243AS87	N-Term(TMT6plex); K18(TMT6plex)	2.333e-16	90.31	5.21886e-07	2	2265.28	0.491297	0
gDANPILLIDEDDVmAGHAASVGR	3	A0A0D1R682	N-Term(TMT6plex); M15(Oxidation)	3.854e-15	90.27	2.12002e-07	3	2681.34	-0.99863	0	1.1094	3	5.52632	0.978319	3	2.30245	0.90315	3	4.56453	0.901564	3	7.27247	0.984537	3	2.68829	1.27853	3	1.61871
eYMAQSDIDGALVGGASLEPASFLGLLGAVk	4	A0A243JT36;A0A2J9B5U3	N-Term(TMT6plex); K31(TMT6plex)	3.468e-15	90.26	4.79893e-07	4	3537.88	-3.29002	0
gVIFTDIVTAATEHAELVQk	9	A0A0D1R682	N-Term(TMT6plex); K20(TMT6plex)	4.546e-11	90.23	4.95027e-07	2	2600.45	-6.87544	0	1.01457	9	5.26325	0.979263	9	2.9026	1.00604	9	2.42708	0.986469	9	2.3827	1.00604	9	4.03332	0.993785	9	5.57057
aLENAGVGNVSQLPYSVk	7	A0A0M0MQL4;A0A243B3L8	N-Term(TMT6plex); K18(TMT6plex)	9.245e-13	90.17	5.2706e-07	2	2304.3	-0.534517	0
aSVDAIVLDTAHGHSk	12	A0A242ZPR0	N-Term(TMT6plex); K16(TMT6plex)	9.976e-11	90.15	4.5274e-07	2	2079.15	-3.63319	0	1.01917	12	5.33637	0.89504	12	13.5209	1.01665	12	4.08156	0.878541	12	11.5208	1.16546	12	19.0068	1.02268	12	6.51879
gQAVSEFLNVVEk	7	A0A243E4Q1;A0A243L6B5	N-Term(TMT6plex); K13(TMT6plex)	8.64e-15	90.09	5.02038e-07	2	1878.08	1.57206	0
vGIATDSVASNNNLDMFEEMR	4	A0A242Z9G3	N-Term(TMT6plex)	1.691e-14	90.08	9.08117e-08	3	2542.21	-1.10057	0	1.00747	4	2.97816	0.96625	4	4.07109	0.956341	4	2.37499	0.894958	4	9.06697	1.10061	4	5.89696	1.15869	4	9.91426
vSIGGTTLYPTASISH	1	A0A0F6FNK5;A0A243DV43	N-Term(TMT6plex)	3.613e-09	90.05	4.37534e-07	2	1833	2.16368	0
vIASTQSDLYGALTGAVASLk	4	A0A243D2C4;A0A2C9ZE70	N-Term(TMT6plex); K21(TMT6plex)	5.208e-13	90.04	4.59152e-07	3	2523.45	0.701548	0
eTVSSMNQVGAEVQSGLVVANETk	1	A0A243H2B6	N-Term(TMT6plex); K24(TMT6plex)	8.432e-15	89.96	4.45383e-07	3	2935.54	-0.548209	0	0.994831	1		1.17566	1		0.896596	1		0.921235	1		0.913231	1		1.19404	1
aIETTGELVELIk	3	A0A243E9D0	N-Term(TMT6plex); K13(TMT6plex)	4.831e-14	89.92	3.90273e-07	2	1874.12	-0.627671	0	1.02128	3	1.13891	0.953802	3	0.433317	1.02656	3	0.375499	0.991754	3	0.697272	1.05168	3	1.0728	0.987877	3	0.401261
lANEILDAANNAGASVk	11	A0A242ZMB0	N-Term(TMT6plex); K17(TMT6plex)	4.013e-12	89.76	4.66162e-07	2	2129.2	-0.535912	0	0.957047	11	5.61454	0.978135	11	3.81308	0.981843	11	2.79092	1.00655	11	2.81955	1.03461	11	5.87497	1.0516	11	5.72334
aVLAPVGTQGLGFNEQEFDk	5	A0A243B3L8	N-Term(TMT6plex); K20(TMT6plex)	1.575e-13	89.58	5.23782e-07	3	2578.38	-3.15475	0	1.04568	5	1.76927	1.15768	5	4.21305	0.993772	5	1.25543	0.981374	5	1.98573	0.773856	5	5.76814	1.13857	5	7.03567
nPLFAWNLNMGGLVNALEAAR	2	A0A242XEA2	N-Term(TMT6plex)	1.514e-15	89.54	5.22959e-07	3	2500.34	0.953557	0	0.968066	2	3.73518	0.873835	2	1.6481	1.07681	2	1.30752	1.02608	2	2.14363	1.10196	2	2.93323	0.92928	2	0.352344
lAAGNVSEQAVAMPLTk	9	A0A242YSM5	N-Term(TMT6plex); K17(TMT6plex)	1.842e-12	89.51	5.47573e-07	2	2158.23	-1.66661	0	1.0458	9	3.39354	0.921729	9	5.30278	0.999772	9	9.58126	0.994276	9	4.81178	1.01013	9	3.76948	0.998341	9	3.37685
iAILDEIDSGLDIDALk	12	A0A242YRL4	N-Term(TMT6plex); K17(TMT6plex)	2.156e-12	89.37	4.89729e-07	3	2272.3	-0.874644	0	0.930915	12	7.84576	0.987519	12	5.04549	1.0289	12	6.9744	0.991156	12	3.204	1.05031	12	3.16447	1.00808	12	5.99432
tTTSANIGTALALSGk	4	A0A242X556	N-Term(TMT6plex); K16(TMT6plex)	5.568e-16	89.32	5.30368e-07	2	1964.14	-1.06949	0	1.00729	4	2.96928	1.0267	4	6.40766	0.977853	4	0.82464	1.08195	4	6.01038	1.02383	4	5.76673	0.896204	4	10.7688
gTSAFIVESDTPGFSVGk	7	A0A0F6G160	N-Term(TMT6plex); K18(TMT6plex)	1.718e-13	89.31	5.49115e-07	2	2257.21	-0.327927	0	0.991409	7	2.91322	0.990499	7	4.35404	0.999255	7	3.04994	0.985708	7	4.74216	1.05333	7	6.12467	1.03983	7	3.20675
vLDGAVAVLDAQSGVEPQTETVWR	9	A0A0D1QWX3;A0A243AS87	N-Term(TMT6plex)	6.223e-17	89.29	5.66252e-07	4	2769.46	-1.09991	0
qSASTDSAEQIFQR	2	A0A2T7YP66	N-Term(TMT6plex)	4.407e-12	89.12	2.29493e-07	3	1796.9	0.370796	0	0.949693	2	10.0547	0.797539	2	10.332	0.883362	2	8.11517	0.911899	2	19.5555	1.18879	2	6.66756	1.2717	2	29.3473
iLIAYASmSGNTESIADLIk	1	A0A0F6G126;M1QYN1	N-Term(TMT6plex); M8(Oxidation); K20(TMT6plex)	2.311e-14	88.96	6.26584e-07	3	2584.43	0.933445	0
dLGVEGALTLLLk	5	A0A242Z5A4	N-Term(TMT6plex); K13(TMT6plex)	2.469e-13	88.88	2.77476e-07	2	1800.12	-1.72526	0	1.00585	5	3.85586	0.934642	5	1.76553	1.04016	5	2.34971	1.00607	5	0.962261	1.00866	5	2.88808	0.954981	5	3.08207
vTLNNVALGLGSGk	4	C3DNQ2	N-Term(TMT6plex); K14(TMT6plex)	1.114e-13	88.88	4.5271e-07	2	1801.09	-0.367271	0	0.993712	4	1.24056	1.01102	4	5.14489	1.0241	4	2.21879	1.05896	4	3.39763	0.98609	4	3.33314	0.903067	4	0.997612
iGQVSFSNASIGIk	4	A0A193CY67	N-Term(TMT6plex); K14(TMT6plex)	4.069e-15	88.86	6.39293e-07	2	1879.1	-0.709804	0	1.00027	4	1.94009	0.989302	4	2.508	1.02004	4	4.04662	1.04693	4	4.30718	1.02816	4	3.9733	0.911743	4	6.84309
vQEGVYVGMTGPVYETPAEIR	4	A0A242W827	N-Term(TMT6plex)	2.037e-15	88.77	4.55429e-07	3	2524.3	-0.204098	0	0.961514	4	2.69142	0.986708	4	4.13768	0.995959	4	3.78226	0.974021	4	6.57311	1.05982	4	4.28277	1.03361	4	3.12812
gLATDDAVYEAIEDITk	8	A0A193D0E9	N-Term(TMT6plex); K17(TMT6plex)	5.858e-17	88.72	6.39895e-07	2	2282.22	-0.223076	0	0.94846	8	5.35981	1.01208	8	9.14851	1.01414	8	9.10343	0.996159	8	8.8688	0.954166	8	12.6787	1.10274	8	11.2645
qAVGYEVVQHAGLIIDEVAk	4	A0A242ZIE4	N-Term(TMT6plex); K20(TMT6plex)	6.884e-15	88.68	5.68502e-07	3	2597.47	-1.89302	0	0.977672	4	0.937437	0.97274	4	2.6553	0.98976	4	1.6036	1.01434	4	2.32887	1.04792	4	2.83199	1.0014	4	6.09773
fGSPLITNDGVTIAk	10	A0A242ZMZ4;A0A243A7E1	N-Term(TMT6plex); K15(TMT6plex)	5.531e-13	88.55	6.56782e-07	2	1991.16	-0.951162	0
gINTLDGYVTFEAVAEAHGLQYADAk	34	A0A242W740;A0A243FYS1	N-Term(TMT6plex); K26(TMT6plex)	1.379e-14	88.3	5.59399e-07	3	3211.66	-1.2473	0
ymLGDYLDVDPR	5	A0A0F6FUE3	N-Term(TMT6plex); M2(Oxidation)	0.001334	88.29	2.31866e-07	2	1701.83	-0.705189	0	0.980625	5	3.49337	0.985901	5	3.67639	1.064	5	10.5613	0.95568	5	0.820768	0.990955	5	8.37332	0.948462	5	14.7394
qVINLIETQEIPTMDPALSADAVSSR	6	A0A193CPV0	N-Term(TMT6plex)	9.099e-15	88.28	6.58938e-07	4	3027.59	0.300603	0	1.08011	6	4.10773	0.936762	6	15.1456	1.02572	6	8.92974	0.966533	6	4.29152	1.03708	6	7.8913	0.962984	6	4.3951
fSPGLDGIVAAETk	5	A0A243D2C4;A0A2C9ZE70	N-Term(TMT6plex); K14(TMT6plex)	6.812e-11	88.21	7.76483e-07	2	1863.06	-0.956783	0
sIDTSmGFTPLAGVTMGTR	8	A0A193CYN4	N-Term(TMT6plex); M6(Oxidation)	7.234e-10	88.19	3.42853e-07	2	2187.1	-0.0630464	0	0.994295	8	1.83157	0.97751	8	17.1783	1.00043	8	4.076	1.00913	8	6.41298	0.985857	8	13.6198	0.958067	8	13.3244
sQVSSIEESSTAmDDMATSVQR	2	A0A0F6FU40;A0A243HW25;A0A2C9Z6Q7;A0A243GUX4	N-Term(TMT6plex); M13(Oxidation)	2.822e-11	88.08	9.16464e-08	3	2604.2	1.42666	0
aNIGIAFSDYTLAESGTIVVQSHk	2	A0A242YIA3;A0A242XP42	N-Term(TMT6plex); K24(TMT6plex)	2.192e-17	88.05	7.43893e-07	3	2979.62	-0.190898	0
aSIGQVGNEQHELIk	21	A0A243E7D1	N-Term(TMT6plex); K15(TMT6plex)	2.159e-11	88.04	7.05957e-07	2	2081.17	-1.17818	0	0.99613	21	4.24559	1.01831	21	8.105	1.0148	21	2.42949	0.958681	21	5.95807	1.02302	21	14.2777	0.954841	21	8.60624
lSNIEAGNLTDSVMTVDGVNVLAAk	3	A0A0F6FMF2;A0A242ZJU3	N-Term(TMT6plex); K25(TMT6plex)	4.526e-19	88.04	7.23388e-07	3	2989.63	-0.428178	0
iANDMMTQGQAEASEGITVIR	1	A0A0F6FU40;A0A2C9YUT8	N-Term(TMT6plex)	1.463e-12	87.93	3.83897e-07	3	2464.24	-0.764732	0
sESGVISDPFFLTPEHQVYDAEHLMGk	5	A0A242ZPR0	N-Term(TMT6plex); K27(TMT6plex)	1.133e-18	87.86	4.12887e-07	3	3491.74	-3.18786	0	1.00578	5	2.77219	0.911002	5	0.871002	1.03846	5	3.12843	0.902341	5	1.62621	1.10995	5	1.46563	1.02159	5	0.884864
tmATGIAGLSVVADSLSAIk	9	A0A193CMQ2;A0A242XR35;A0A243KLE4;A0A243F031;A0A243AK83;A0A347V4N6;A0A243NYN2;A0A243N4J6;A0A243GNQ3;A0A2C9YV35	N-Term(TMT6plex); M2(Oxidation); K20(TMT6plex)	6.216e-13	87.66	8.81574e-07	2	2379.35	-1.66237	0
sIMGVMSLGIQQNAEIk	23	Q9F166	N-Term(TMT6plex); K17(TMT6plex)	9.041e-16	87.65	8.78367e-07	2	2277.27	0.152232	0	0.932712	23	3.45953	1.15052	23	11.5232	0.942881	23	5.18652	0.949705	23	5.90632	1.01838	23	8.12136	1.07683	23	4.87943
gFGFIEVEGGEDVFVHFSAIQGEGFk	35	A0A243I269	N-Term(TMT6plex); K26(TMT6plex)	3.979e-16	87.64	5.46435e-07	4	3260.67	0.120774	0	0.886664	35	5.71529	1.21015	35	10.9243	0.901031	35	7.92268	0.907556	35	7.6294	1.0256	35	5.03099	1.18382	35	7.90374
eYINLSSNNYLGLATDSR	5	A0A243K4T0;A0A2C1C3Q9	N-Term(TMT6plex)	3.246e-15	87.64	4.12904e-07	2	2259.15	-0.197495	0
gDDAIFAATGVTDGELLR	7	A0A243E724	N-Term(TMT6plex)	1.864e-14	87.62	5.58731e-07	2	2050.06	-1.21334	0	1.00331	7	1.4135	0.996364	7	9.52581	1.06579	7	2.87282	0.973955	7	4.78451	1.0157	7	5.04115	1.03162	7	2.80272
lAAGNVSEQAVAmPLTk	7	A0A242YSM5	N-Term(TMT6plex); M13(Oxidation); K17(TMT6plex)	3.28e-12	87.58	8.59381e-07	2	2174.23	0.57213	0	1.0249	7	1.47717	0.888711	7	6.96214	1.00597	7	5.19385	1.0976	7	8.99475	1.0465	7	6.05852	0.921788	7	4.78536
gSVTAGNSSQMSDGAASVLLMDR	2	A0A243KPV2;A0A2C9YU03	N-Term(TMT6plex)	2.582e-17	87.56	2.99124e-07	3	2483.21	-0.565725	0
yAVGQFNMNNLEWTQAILAAAEEEk	3	A0A242YTB1;A0A243AHN8	N-Term(TMT6plex); K25(TMT6plex)	4.209e-16	87.55	5.87586e-07	3	3298.67	-2.54896	0
lVGQGGLVSLIGTNDAIk	6	A0A243J6M4;Q6HE00;A0A0P0PHA4	N-Term(TMT6plex); K18(TMT6plex)	5.224e-13	87.45	5.34355e-07	2	2213.33	0.624146	0
sQFGLAAGVWTENVk	1	A0A243E1A8;A0A243CY45	N-Term(TMT6plex); K15(TMT6plex)	1.146e-10	87.42	8.75692e-07	2	2065.15	-1.34126	0
tNDVAGDGTTTATVLAQAMIR	11	A0A242ZMZ4;A0A243A7E1	N-Term(TMT6plex)	8.157e-18	87.35	6.62678e-07	2	2335.21	0.770708	0
vVYVEYVSEGTSHPNYEAALEAAk	10	A0A193CYE6	N-Term(TMT6plex); K24(TMT6plex)	1.84e-15	87.26	6.10496e-07	3	3084.59	-0.901303	0	1.01461	10	1.78669	1.09983	10	6.50352	1.01369	10	4.42984	0.886337	10	3.54018	0.76199	10	13.0583	1.32374	10	13.0553
mYDNVMADLVLYSk	3	A0A243E1A8;A0A243CY45	N-Term(TMT6plex); K14(TMT6plex)	1.198e-11	87.15	7.50289e-07	2	2120.12	1.24773	0
tLGGDAVGMSTVPEVIVAR	6	A0A242W827	N-Term(TMT6plex)	1.534e-18	87.11	8.94671e-07	2	2101.15	-0.899952	0	1.00415	6	2.7308	0.968275	6	5.12804	1.01304	6	2.78904	0.962589	6	2.43404	1.0507	6	2.46462	1.02686	6	10.8627
fAAGEGFEALTEVQQQk	4	A0A0D1R4E3	N-Term(TMT6plex); K17(TMT6plex)	2.899e-12	87.09	9.23035e-07	2	2311.23	-1.30188	0	0.936768	4	3.86397	1.02602	4	4.85943	0.969262	4	2.2049	0.946888	4	2.91886	0.969339	4	3.49001	1.12177	4	6.65974
tAFAGATTGQQLLYALDEQVR	5	A0A242ZI33	N-Term(TMT6plex)	6.697e-17	86.85	7.50043e-07	2	2482.31	-0.983867	0	0.919289	5	8.31364	0.927706	5	13.6405	1.05233	5	6.89211	1.01453	5	6.43831	1.0607	5	5.16865	1.00189	5	14.1001
tVEDNAYLLQAISGLDR	14	A0A1S7EZQ0	N-Term(TMT6plex)	2.742e-16	86.75	9.42193e-07	2	2107.12	0.229505	0	0.978601	7	8.73289	0.964484	7	6.23315	0.977493	7	4.45381	0.99617	7	4.3786	1.06147	7	6.54882	1.0135	7	8.22878
iSAETANNLAAITDk	4	A0A0F6FW17	N-Term(TMT6plex); K15(TMT6plex)	3.924e-13	86.7	9.59731e-07	2	1990.12	-0.330503	0	0.995263	4	0.594325	1.07492	4	9.01862	0.987398	4	1.1487	0.96297	4	0.536133	0.980773	4	2.99723	1.01259	4	3.20671
iLEIPAGVTITVAEDNTVTVk	18	A0A243KZX8	N-Term(TMT6plex); K21(TMT6plex)	1.343e-11	86.69	7.42512e-07	2	2641.54	0.0382537	0	0.987012	18	3.92685	0.958689	18	13.5634	1.01376	18	5.31783	1.01544	18	3.64274	1.05977	18	6.30833	0.961873	18	3.32719
iLNEAGISmLSQANQTPQmVSk	9	Q79AJ1;A0A0F6FXZ1;A0A243F4V2;A0A0D1QTP7;A0A137RUW0;A0A0K0QAN3;A0A231I766;B3F3G3;Q2EI47;B3F3F9	N-Term(TMT6plex); M9(Oxidation); M19(Oxidation); K22(TMT6plex)	1.425e-14	86.49	8.80836e-07	3	2850.51	0.513526	0
gINTLDGYVTFEAVAEAHGVEYk	14	A0A242ZLM2	N-Term(TMT6plex); K23(TMT6plex)	1.641e-15	86.48	9.11542e-07	4	2941.54	0.482839	0	1.00604	14	6.09841	0.977655	14	3.98841	0.989651	14	3.45068	0.99844	14	4.67305	1.01517	14	7.11073	1.02148	14	4.95675
nSSGAVINAIAESVPSFFGGSADLAGSNk	5	A0A243I2D1;A0A2B3PV89;A0A1E8AHL0;A0A4R4BH59	N-Term(TMT6plex); K29(TMT6plex)	2.711e-16	86.42	9.11225e-07	3	3225.68	-1.03445	0
eQAIAALQEQVASLSVQIASk	2	A0A243E4X6	N-Term(TMT6plex); K21(TMT6plex)	2.966e-13	86.41	9.08411e-07	3	2642.52	2.11296	0	0.988539	2	1.99336	0.905323	2	5.16187	1.02208	2	5.32956	1.04256	2	1.3367	1.05093	2	7.66327	0.98205	2	2.41263
dVVDNVFDPR	3	A0A242ZHC3	N-Term(TMT6plex)	2.671e-05	86.37	5.44854e-07	2	1404.73	-0.883258	0	1.01793	3	5.5172	1.02211	3	0.135215	0.997047	3	12.0767	1.00374	3	3.71	0.918686	3	10.8356	1.03977	3	3.24279
aAESAEMAELNEFLTGPNAIAFSNEDVVAPAk	8	A0A243GTL5	N-Term(TMT6plex); K32(TMT6plex)	5.149e-19	86.34	6.66161e-07	3	3764.91	0.487334	0	0.923288	8	5.06125	1.02658	8	5.50214	1.07768	8	1.0772	0.953448	8	4.004	0.982695	8	1.22475	1.08288	8	4.12449
vSDAGETDVLPGTLLDIHQFTDANAk	3	A0A193CLS1	N-Term(TMT6plex); K26(TMT6plex)	5.321e-16	86.31	9.5179e-07	3	3185.66	-5.35973	0	1.02591	3	2.66902	0.928629	3	1.81047	1.0166	3	1.04883	1.00019	3	1.58828	1.04284	3	0.715104	0.964432	3	0.59396
vAGDDMDDSIIQYIk	6	A0A243EE32	N-Term(TMT6plex); K15(TMT6plex)	2.713e-13	86.24	9.25423e-07	2	2141.12	-0.893757	0	1.0178	6	3.14063	0.943531	6	2.61842	0.993893	6	4.35259	0.923582	6	2.56972	1.10535	6	10.4018	1.05458	6	6.3216
eAEAAGADFVGDTDYIGk	13	A0A243KZW2	N-Term(TMT6plex); K18(TMT6plex)	4.463e-12	86.18	5.77052e-07	2	2287.15	0.932875	0	1.05625	13	5.36153	0.968691	13	9.85365	1.0193	13	5.79822	0.961966	13	5.03907	0.958497	13	7.16197	1.04444	13	8.58515
tYAESILGTTLVTHQTGPEGk	10	A0A193CWI5;A0A2B3Q9R4	N-Term(TMT6plex); K21(TMT6plex)	1.699e-15	86.02	1.28455e-06	2	2661.45	-1.7604	0
dTIVVDkEADLELAAk	22	A0A243G5A7;A0A243N469	N-Term(TMT6plex); K7(TMT6plex); K16(TMT6plex)	1.632e-13	85.93	1.15471e-06	2	2417.41	0.393558	1
vTAGEAGGITQHIGAYQVEVNDk	4	A0A193CW13	N-Term(TMT6plex); K23(TMT6plex)	1.802e-20	85.91	1.19813e-06	3	2815.51	5.17161	0	1.04147	4	1.82897	0.995021	4	0.582816	1.00755	4	1.93661	0.962204	4	1.52309	0.951656	4	2.12614	1.04994	4	2.81056
mVFEGHLVGTGLk	4	A0A242ZI50	N-Term(TMT6plex); K13(TMT6plex)	6.101e-10	85.88	1.17441e-06	2	1846.06	-2.09735	0	0.973445	4	2.54376	0.954179	4	1.78334	1.06565	4	3.31175	0.953349	4	1.33158	1.03777	4	3.71586	1.00158	4	3.83624
sLNVLGDEYVDILk	4	A0A1C9BQ26;A0A4R4BFZ3	N-Term(TMT6plex); K14(TMT6plex)	7.29e-15	85.84	1.27858e-06	2	2036.17	-0.0142185	0
lSESVLTALTAFGk	2	M1R4J3	N-Term(TMT6plex); K14(TMT6plex)	4.654e-13	85.77	9.60214e-07	2	1895.12	-0.794847	0	1.09899	2	5.10085	1.01218	2	12.3422	0.99705	2	2.14191	1.03798	2	0.115147	0.890016	2	1.67228	0.96417	2	5.76427
gVTIGTGGNMYSPTSVVTR	4	M1QIM3	N-Term(TMT6plex)	5.033e-19	85.75	8.95334e-07	2	2126.11	-0.931608	0	0.965525	4	5.24791	1.47157	4	36.2572	0.810846	4	31.659	0.857532	4	27.5164	0.786575	4	25.1217	1.15306	4	33.4
nLDGTMPIGLVIGSEGk	4	A0A242ZNZ3	N-Term(TMT6plex); K17(TMT6plex)	2.328e-13	85.74	1.15955e-06	2	2159.21	-0.144605	0	1.0267	4	4.32326	0.941206	4	7.82258	1.00876	4	4.41628	0.948354	4	4.81024	1.07552	4	3.71874	0.976429	4	4.33722
aLSLNSTDGFLQLVTR	8	A0A242X6W5;A0A1C4FQH2	N-Term(TMT6plex)	1.844e-12	85.73	1.18227e-06	3	1964.1	-0.657022	0
vVVQGFGNAGSFLAk	5	A0A0K0S5C7	N-Term(TMT6plex); K15(TMT6plex)	2.593e-15	85.65	1.20752e-06	2	1952.13	-2.57651	0	0.973653	5	0.796426	0.896594	5	18.8771	1.00398	5	4.71459	1.04463	5	1.23175	1.00511	5	10.7303	0.895002	5	11.9961
fPIEGGDELILNEETIAIGVSAR	8	C3BX43;A0A2A8WCJ0	N-Term(TMT6plex)	7.811e-17	85.64	1.35726e-06	3	2672.44	0.198114	0
lEGNVGVLTIEVDAk	13	A0A193CY14;A0A242XIN9	N-Term(TMT6plex); K15(TMT6plex)	1.562e-12	85.61	1.26939e-06	2	2015.18	-1.43526	0
aNAYHNGEFIQVTDESLk	11	A0A1E8A9N0	N-Term(TMT6plex); K18(TMT6plex)	1.452e-12	85.55	1.04159e-06	2	2494.3	0.686704	0	0.956979	11	3.06128	0.952582	11	6.5183	1.02056	11	6.0538	1.00566	11	4.94503	1.09624	11	5.8996	0.958474	11	7.56915
aLNAGATAITTSk	1	A0A242YY87	N-Term(TMT6plex); K13(TMT6plex)	1.316e-13	85.53	1.24177e-06	2	1676.99	-1.43598	0	1.00198	1		0.958739	1		1.02885	1		0.974646	1		1.05826	1		0.979764	1
eGTDVSVIAYGAMVHAALk	17	A0A243KPS0	N-Term(TMT6plex); K19(TMT6plex)	2.263e-17	85.49	1.2517e-06	2	2390.32	1.32443	0	0.996032	17	2.43363	0.889995	17	8.40353	1.04626	17	4.72539	0.982957	17	4.13167	1.08454	17	4.97231	0.975498	17	4.2395
lTTANLAVSTDGTk	8	B3F3F9	N-Term(TMT6plex); K14(TMT6plex)	5.821e-13	85.48	1.36459e-06	2	1850.06	-1.54522	0	0.903394	8	10.1121	1.5424	8	12.3269	0.743567	8	11.7633	0.870699	8	15.6508	0.822134	8	11.8516	1.43836	8	11.2697
vQVDYYGAPTPVVQLANITVPEAR	5	A0A243I3N0	N-Term(TMT6plex)	1.428e-15	85.46	1.31855e-06	3	2829.54	1.13333	0	0.940327	5	10.0484	1.02749	5	2.56051	0.969914	5	12.4017	0.987026	5	2.93196	0.942813	5	8.47419	1.15174	5	12.3451
lVAATEGTDLQVGAQNmHFEk	11	A0A243JT36;A0A2J9B5U3	N-Term(TMT6plex); M17(Oxidation); K21(TMT6plex)	1.742e-12	85.37	1.09888e-06	3	2733.43	-0.551811	0
gTTYYGIGNSLAYIASSIFNDDHR	2	A0A0K0SFK0	N-Term(TMT6plex)	1.257e-16	85.28	4.71408e-07	3	2864.4	-2.32808	0	0.988863	2	3.75672	0.939854	2	7.87065	0.99809	2	3.1195	0.953343	2	2.34628	1.15438	2	10.1733	0.953579	2	3.85477
lAIATLGNDAGVIGGAWLVk	3	A0A243KI42;A0A242XJR5	N-Term(TMT6plex); K20(TMT6plex)	5.299e-10	85.24	8.24519e-07	2	2397.43	1.30059	0
aEETNSDmYAAIDLVVDk	13	A0A0S3C4I2	N-Term(TMT6plex); M8(Oxidation); K18(TMT6plex)	4.627e-10	85.23	8.2447e-07	2	2458.24	-0.38142	0	1.01045	13	2.19424	0.954006	13	7.47009	1.00526	13	4.93992	1.00384	13	5.1462	1.01181	13	15.2396	1.01901	13	11.5435
qFPEEYTQSLFNITETSSNLDVNSAYTAFPVENR	4	A0A243E941	N-Term(TMT6plex)	3.692e-16	85.22	2.96099e-07	3	4140.98	-0.719387	0	1.03404	4	3.18575	0.972769	4	5.4772	0.99859	4	0.821374	0.923812	4	15.9691	1.11431	4	3.10633	1.00638	4	6.57968
gWFNSSLSTAVAVTGk	2	A0A2T7YVK2;A0A243F733	N-Term(TMT6plex); K16(TMT6plex)	3.027e-16	85.17	1.32978e-06	2	2083.16	-1.71099	0
sDVPVGSFLSGGIDSSIIASIAR	2	A0A243IBD0;A0A243AAL2	N-Term(TMT6plex)	1.181e-15	85.03	1.53461e-06	3	2477.34	-0.29502	0
yGVNALSVLTVSDHIFTGEETTSEER	5	A0A242WZR1;A0A243GLJ9	N-Term(TMT6plex)	1.195e-18	85.01	9.26467e-07	3	3083.54	0.686373	0
eGISLEVVDLR	8	A0A243KPS0	N-Term(TMT6plex)	1.787e-09	84.96	1.2388e-06	2	1458.83	-1.17	0	1.01511	8	9.11394	1.03345	8	3.90892	1.01499	8	2.99149	0.939502	8	9.19895	0.981992	8	5.31305	1.03078	8	2.27789
eAGELGLLGADVPEEYGGIGLDk	5	A0A231HYH9	N-Term(TMT6plex); K23(TMT6plex)	3.809e-16	84.96	1.43284e-06	3	2760.47	0.407074	0	1.03424	5	10.993	0.857625	5	4.97673	0.986947	5	2.03552	1.01732	5	5.86721	1.06897	5	4.41575	0.901552	5	16.1606
gSLDESVIQLLNDk	18	A0A242Z8K8	N-Term(TMT6plex); K14(TMT6plex)	2.012e-15	84.96	1.52827e-06	2	1989.13	-0.141161	0	1.03547	9	4.6474	1.03052	9	3.66165	1.07084	9	7.75608	1.04865	9	2.48275	0.782201	9	8.77965	1.10073	9	5.85408
aYGEAIEEAGIFPVDHPEIDIEk	10	A0A193CY14	N-Term(TMT6plex); K23(TMT6plex)	1.378e-12	84.92	1.16281e-06	2	3000.56	0.431258	0	1.01813	10	2.17325	1.03156	10	5.80051	0.991938	10	5.44084	1.00222	10	5.98439	0.924533	10	4.24943	1.03807	10	5.62823
lTSTGAVSASTGk	8	A0A2T7YXZ2;A0A2J9BB12	N-Term(TMT6plex); K13(TMT6plex)	1.012e-11	84.91	1.48656e-06	2	1637.95	-0.173477	0
vIVPDSAHGTNPASATVAGFETITVk	6	A0A0K0SDF8	N-Term(TMT6plex); K26(TMT6plex)	3.313e-18	84.91	1.55952e-06	3	3040.67	-0.285651	0	0.919411	6	4.32936	0.7431	6	7.10921	0.967948	6	2.33246	0.878816	6	10.0964	1.35669	6	11.2382	1.10618	6	12.9124
iAEEAGAVAVmALER	8	A0A243K5F2;A0A4U0RTZ1	N-Term(TMT6plex); M11(Oxidation)	1.32e-11	84.88	1.23858e-06	3	1774.96	-0.499367	0
lGHGLGISVHEYPDVk	8	A0A0D1PV07;F0PK60;A0A243A3E8	N-Term(TMT6plex); K16(TMT6plex)	3.318e-13	84.87	1.57493e-06	2	2179.23	3.34318	0
lNAYQTGGTIHVIANNAVGFTTDSYDSR	1	A0A243MYE7	N-Term(TMT6plex)	1.372e-18	84.86	7.33843e-07	3	3214.6	-0.0250406	0	0.9591	1		0.793732	1		1.09682	1		1.06928	1		1.09459	1		0.953393	1
qLQTGGEVVAYVW	12	A0R8J4	N-Term(TMT6plex)	4.778e-09	84.83	1.30176e-06	3	1678.9	1.19872	0	1.02412	12	11.3005	0.922742	12	14.4326	0.963908	12	8.54462	0.971751	12	5.00707	1.05641	12	11.2518	1.0703	12	9.82484
lMSAIELGNQE	1	A0A1C4GI25	N-Term(TMT6plex)	2.256e-06	84.82	9.50594e-07	2	1433.75	2.1053	0	1.02	1		1.01093	1		0.982135	1		0.966349	1		0.929463	1		1.13846	1
vTIIGGGQAGTNAAk	14	A0A242ZLM2;A0A243FYS1;A0A242W740;A0A2B4AR29	N-Term(TMT6plex); K15(TMT6plex)	6.832e-14	84.75	1.60733e-06	2	1816.07	-0.449463	0
lSGAVGTYANIDPFVEk	4	A0A242ZF39	N-Term(TMT6plex); K17(TMT6plex)	1.318e-12	84.54	1.70647e-06	2	2239.24	-0.953959	0	1.00178	4	5.98652	0.922008	4	5.87493	1.04508	4	1.50774	0.994044	4	3.18117	1.04672	4	1.49602	0.946537	4	11.8224
sLEGTALALFSMLk	1	A0A193CWG9	N-Term(TMT6plex); K14(TMT6plex)	4.471e-14	84.5	1.34403e-06	2	1939.14	0.898553	0	1.01969	1		0.750771	1		1.08477	1		1.0172	1		1.25363	1		0.788923	1
tGQILADLVTHGQTAVIAk	6	A0A242ZJF0;A0A242XJX9	N-Term(TMT6plex); K19(TMT6plex)	3.08e-13	84.5	1.15403e-06	2	2394.41	-0.203226	0
gLPSALFVVDPR	4	A0A242X7K3	N-Term(TMT6plex)	3.131e-05	84.45	1.43461e-06	2	1499.88	-0.528193	0	1.004	4	2.30144	0.933854	4	3.8228	1.035	4	2.08317	1.04395	4	3.02999	1.07131	4	4.97638	0.889321	4	6.05708
aVLELAGVQDILSk	15	A0A243AS75	N-Term(TMT6plex); K14(TMT6plex)	4.402e-12	84.28	1.18899e-06	2	1914.17	-0.135465	0	1.01709	15	6.26492	0.972295	15	5.28743	1.00944	15	7.31641	0.973353	15	5.20208	1.02044	15	6.80527	0.987859	15	5.87624
vAFTVEEAVEAAk	24	A0A193CWI5;A0A2B3Q9R4	N-Term(TMT6plex); K13(TMT6plex)	1.612e-13	84.21	1.76097e-06	2	1822.03	-1.94994	0
tPFEAQDEQLESIVNELHTIASk	6	A0A242YK22	N-Term(TMT6plex); K23(TMT6plex)	3.533e-12	84.2	1.60649e-06	3	3057.61	-1.64968	0	0.978204	6	1.09559	0.906441	6	3.66396	1.01322	6	2.45245	0.928262	6	4.71161	1.10603	6	1.61993	1.06981	6	1.92782
aGILDAAISLLAAk	1	A0A243NYR1	N-Term(TMT6plex); K14(TMT6plex)	1.453e-13	84.19	6.43811e-07	2	1785.13	1.01021	0	0.923504	1		0.927651	1		1.05377	1		0.954349	1		1.09958	1		1.06012	1
fSVSYAGLYDDVDPGSR	5	A0A0F6FYF6	N-Term(TMT6plex)	5.137e-14	84.16	4.55844e-07	2	2077	-1.88906	0	1.04947	5	2.3401	0.919663	5	2.14563	1.03274	5	2.69329	0.965294	5	3.03713	1.07581	5	3.0511	0.920695	5	1.5019
vLDEQFGIENGLmTTVHAYTNDQk	5	A0A243LNW0;C3H760	N-Term(TMT6plex); M13(Oxidation); K24(TMT6plex)	3.88e-13	84.12	1.19701e-06	3	3197.61	-3.74703	0
nNVDGVYNADPSLDPTATk	18	A0A242ZG39	N-Term(TMT6plex); K19(TMT6plex)	3.176e-13	84.11	1.30399e-06	3	2449.26	-0.441091	0	0.987464	9	2.47512	0.969022	9	8.29906	0.991848	9	4.97331	0.98868	9	3.18292	1.02511	9	5.17712	1.07295	9	6.68775
dPQGYGEALQEYDAR	5	C3H5T2	N-Term(TMT6plex)	8.341e-11	84.01	3.62834e-07	3	1940.92	-0.2603	0	0.953878	5	5.70516	1.05431	5	14.0984	0.950415	5	4.17766	0.940415	5	4.15207	1.00326	5	11.7795	1.09979	5	2.39019
eGGTIWADTLAIPk	5	A0A0K0S4N7	N-Term(TMT6plex); K14(TMT6plex)	9.61e-10	83.96	1.85065e-06	2	1930.11	1.30886	0	1.00366	5	2.59105	1.01193	5	3.07529	0.982166	5	0.792991	0.992429	5	1.75535	0.993748	5	2.65879	0.988935	5	5.18575
aIVEATTHYEDYELIASLSk	18	A0A243K5F2;A0A4U0RTZ1	N-Term(TMT6plex); K20(TMT6plex)	1.281e-11	83.95	2.02969e-06	2	2711.46	1.05762	0
vVDLVTLVVEELAk	4	A0A243LNW0;C3H760	N-Term(TMT6plex); K14(TMT6plex)	7.379e-14	83.94	9.7662e-07	2	1985.23	-0.383696	0
vILQDFTGVPAVVDLASLR	7	A0A0M0MQL4;A0A243B3L8	N-Term(TMT6plex)	1.609e-16	83.9	1.61974e-06	2	2242.3	-2.22864	0
qDGNNTGSGQTTTDDQNTk	1	A0A0F6FXC9	N-Term(TMT6plex); K19(TMT6plex)	1.664e-11	83.84	4.09537e-07	3	2440.16	0.130541	0	0.995907	1		1.42619	1		0.738791	1		0.78909	1		0.758238	1		1.50734	1
tITTNFNVLmEEEGLAAR	14	A0A1E8A9N0	N-Term(TMT6plex); M10(Oxidation)	3.773e-13	83.83	1.32356e-06	3	2254.16	0.0351922	0	0.975779	14	6.67643	0.954173	14	6.73419	1.01309	14	5.32406	1.0201	14	4.88957	1.05226	14	8.02508	0.931417	14	4.87133
eLTVANPAVLGTNMGPVNDQAAFDk	13	A0A243G5A7;A0A243N469	N-Term(TMT6plex); K25(TMT6plex)	7.445e-14	83.76	1.77652e-06	3	3030.59	-2.93485	0
aAGATPVIAVELSk	6	A0A454M470	N-Term(TMT6plex); K14(TMT6plex)	1.822e-11	83.72	1.34753e-06	2	1785.09	-0.965577	0	1.04349	6	5.54876	0.932093	6	3.13952	1.01084	6	5.1362	0.99602	6	2.19015	1.02237	6	1.89169	0.946702	6	2.96027
sAIANAEHNYEMDINNLVVEk	12	C3DXM6	N-Term(TMT6plex); K21(TMT6plex)	4.772e-15	83.63	1.58687e-06	2	2832.46	-0.366885	0	1.02675	12	4.45477	0.886868	12	6.01181	1.01895	12	3.51541	0.922302	12	2.8115	1.10401	12	2.4578	1.02399	12	5.19977
vDDVAIQESLGTTAk	6	A0A243L059	N-Term(TMT6plex); K15(TMT6plex)	1.621e-13	83.56	2.20806e-06	2	2005.12	0.384462	0	1.01918	3	1.04277	1.03339	3	1.7437	1.01684	3	5.98808	0.98384	3	6.24245	0.975303	3	3.73616	0.977385	3	3.62371
qILEETLSSAGYTk	3	A0A243EFC5	N-Term(TMT6plex); K14(TMT6plex)	2.416e-12	83.54	1.7677e-06	2	1998.11	-1.2123	0	1.00268	3	0.442363	0.9111	3	0.181384	1.03273	3	1.90605	0.9996	3	0.263586	1.07951	3	0.66025	0.963321	3	1.7172
eFAALADIFVNDAFGAAHR	3	A0A242YSX8;C3EAU6;A0A243NP25	N-Term(TMT6plex)	3.313e-14	83.5	1.41666e-06	3	2264.16	-1.02897	0
dVSGEGVQQALLk	6	A0A1B1LCB9	N-Term(TMT6plex); K13(TMT6plex)	8.056e-11	83.5	1.8419e-06	2	1802.04	-2.73697	0	1.03409	5	2.95142	1.08001	5	2.93856	0.969515	5	1.96639	0.962031	5	1.57031	0.968938	5	11.6596	1.08826	5	4.14757
vVAVNEELSDQPELVNESPYEGAWMVk	10	A0A243A939	N-Term(TMT6plex); K27(TMT6plex)	2.734e-16	83.48	1.6083e-06	3	3490.78	0.476994	0	0.971329	10	4.02763	1.56845	10	11.757	0.74158	10	11.667	0.711622	10	12.0369	0.76901	10	5.74244	1.40429	10	5.14898
eDLQDTEAAAEmHLLVDIIR	1	A0A0G4CVR6;A0A2A8VPF9;A0A242WA25	N-Term(TMT6plex); M12(Oxidation)	2.24e-12	83.46	1.55374e-06	3	2527.3	1.58387	0
kADEAFGPVAQEMVAAMNEGDVLVLENVR	2	A0A242YSX8;C3EAU6	N-Term(TMT6plex); K1(TMT6plex)	1.345e-19	83.39	1.61839e-06	3	3560.85	-0.0126032	1
lAAYALTEPGSGSDALGAk	8	A0A231HYH9	N-Term(TMT6plex); K19(TMT6plex)	8.486e-12	83.31	2.11163e-06	2	2250.24	-0.410185	0	1.05044	8	1.97374	0.904295	8	5.40466	1.00789	8	2.17924	1.03468	8	4.31318	1.05567	8	4.0421	0.923058	8	5.33884
gAFHNAGIFQIVIGPGDVDR	5	A0A243NBA3	N-Term(TMT6plex)	1.271e-18	83.3	1.89269e-06	2	2312.23	-0.0356452	0	1.02733	5	1.41351	1.02428	5	6.79241	0.983165	5	8.14304	1.0245	5	10.6633	0.985325	5	5.8231	0.971725	5	6.007
mLTEIGEEENVESYIHNALQNk	6	A0A2J9B697;A0A243EGW6;A0A243A2R9	N-Term(TMT6plex); K22(TMT6plex)	2.145e-13	83.29	1.67202e-06	3	3019.54	-2.2849	0
iTVDQVVEEGFEALVk	8	A0A454M470	N-Term(TMT6plex); K16(TMT6plex)	4.184e-17	83.27	2.55199e-06	2	2234.27	-0.616693	0	1.03914	8	1.92153	0.977461	8	4.49712	1.02669	8	2.18005	1.02283	8	1.30349	0.928129	8	3.87622	1.02622	8	2.17445
eLEASGAHILGIk	7	C3H5E2;A0A0D1QSY5;H9NL63	N-Term(TMT6plex); K13(TMT6plex)	1.099e-11	83.25	1.66951e-06	2	1796.07	-0.0626184	0
qYSGADFWNPMSVEEAR	4	A0A193CLP8	N-Term(TMT6plex)	1.413e-15	83.22	2.26067e-07	2	2216.02	-3.94337	0	1.02023	4	0.191682	0.907437	4	6.57663	1.02202	4	2.58512	0.964148	4	1.92254	1.08101	4	2.30659	0.98666	4	1.35952
lPYEDAQDGISNTFSIIPk	16	A0A193CMQ2;A0A242XR35;A0A243KLE4;A0A243F031;A0A243AK83;A0A347V4N6;A0A243NYN2;A0A243N4J6;A0A243GNQ3;A0A2C9YV35	N-Term(TMT6plex); K19(TMT6plex)	2.235e-12	83.12	2.40571e-06	4	2566.38	-0.689849	0
nNVGGPDGQGGLTAILAGk	2	A0A243P052	N-Term(TMT6plex); K19(TMT6plex)	1.986e-13	83.11	2.37094e-06	3	2197.23	-1.29613	0	0.94598	2	1.97791	1.21436	2	16.0436	0.947464	2	6.23633	0.855151	2	5.85567	0.94799	2	12.9766	1.18014	2	6.30229
tDLINAVAEASSLSk	18	A0A243HT99	N-Term(TMT6plex); K15(TMT6plex)	1.749e-15	83.1	2.48342e-06	2	1977.13	-0.635948	0	0.965335	18	7.88748	0.957037	18	5.05519	1.01045	18	4.44305	1.00158	18	5.47469	1.05142	18	4.78623	1.02699	18	5.50445
sYFDSLNQDIASGk	4	M1QX77	N-Term(TMT6plex); K14(TMT6plex)	4.552e-12	83.1	1.52101e-06	2	2003.05	-1.04287	0	0.867701	4	7.26264	1.75483	4	22.1647	0.696775	4	22.3199	0.708154	4	20.0622	0.732698	4	24.4203	1.49528	4	19.8966
fNNILTMDGNENAYVLHk	4	A0A242ZI33	N-Term(TMT6plex); K18(TMT6plex)	8.454e-12	83.06	2.15297e-06	3	2551.34	-0.960632	0	1.04193	4	1.30203	0.947473	4	2.19429	1.04079	4	2.18232	0.985924	4	5.47455	1.03441	4	0.94117	0.943709	4	1.7194
eAPIHVSNVMILDPk	9	A0R8J1	N-Term(TMT6plex); K15(TMT6plex)	6.604e-12	83.03	2.4307e-06	2	2121.21	-0.989763	0	1.00063	9	2.07623	1.02203	9	3.97677	0.979005	9	2.57611	0.949545	9	1.98842	1.03696	9	4.88036	1.05783	9	2.85915
lDNPAADMTEWIALVNk	2	A0A0F6FXA7	N-Term(TMT6plex); K17(TMT6plex)	1.004e-14	83.03	2.21617e-06	2	2359.27	-1.98918	0	1.01053	2	3.2748	0.927693	2	1.83291	1.02355	2	1.62986	0.963096	2	2.81253	1.05803	2	2.7444	1.01987	2	2.92163
hSIIIVAEGVGSAIDIGk	5	A0A242X2K0	N-Term(TMT6plex); K18(TMT6plex)	1.612e-12	82.96	1.75445e-06	2	2237.33	1.05394	0	1.03295	5	4.32239	0.99826	5	6.6821	1.00418	5	2.86438	0.983022	5	5.98308	1.07229	5	1.65647	0.984866	5	1.674
dFILNNVNVYEGEDSFLAEATEATk	3	A0A243AK83	N-Term(TMT6plex); K25(TMT6plex)	5.755e-12	82.91	1.73255e-06	3	3247.65	3.76278	0	0.988001	3	9.49146	0.914705	3	2.63644	0.965926	3	4.14587	1.0365	3	9.83112	1.08224	3	0.653735	1.02661	3	2.86679
gNIDSISSLFGYTVSMSk	5	A0A193D1H6	N-Term(TMT6plex); K18(TMT6plex)	1.111e-12	82.86	2.48063e-06	2	2364.25	-0.39209	0	1.01257	5	1.45393	0.819235	5	7.77643	1.03555	5	1.94453	0.890062	5	3.32555	1.16928	5	9.71653	0.970052	5	5.98322
gDWFQAQVAGLQEYLLSHDQk	4	A0A0F6FU40;A0A243HW25;A0A1C4GFE0;A0A2C9YUT8;A0A2C9Z6Q7;A0A243GUX4	N-Term(TMT6plex); K21(TMT6plex)	7.575e-15	82.83	2.11631e-06	3	2891.51	-0.208941	0
gTLLFTSHDHQFVQTIANR	10	A0A2T7YJW0	N-Term(TMT6plex)	1.669e-11	82.77	2.27047e-06	3	2414.28	0.0434722	0	1.01295	5	5.12395	1.05028	5	18.6556	1.02281	5	10.0669	1.04157	5	6.21638	0.938592	5	14.3663	0.857663	5	13.3173
dGSVTAGNASGLNDGSAVLVLMSEEk	5	A0A243M683	N-Term(TMT6plex); K26(TMT6plex)	1.81e-17	82.72	2.03295e-06	3	2979.53	-0.124323	0	0.989325	5	2.04636	0.896167	5	1.9106	1.05187	5	3.9521	0.962418	5	0.662838	1.10801	5	1.50781	0.995789	5	1.42012
sIFTISNEINDLAGk	11	A0A0G4CWB9;A0A243CRT1;A0A1S7FA18	N-Term(TMT6plex); K15(TMT6plex)	2.413e-14	82.61	2.67038e-06	2	2080.17	1.46692	0
lLNDPQLLVMEA	7	A0A0G4CWB9;A0A243CRT1;A0A1S7FA18	N-Term(TMT6plex)	2.818e-05	82.58	2.0391e-06	2	1584.88	-2.02457	0
tLSSVIGVQTVPESETHR	4	A0A242YRX7	N-Term(TMT6plex)	1.864e-09	82.53	2.2914e-06	2	2169.17	0.6001	0	0.95504	4	3.2514	0.971378	4	5.50441	1.00256	4	8.05343	1.00419	4	11.6826	1.05919	4	6.46965	1.05136	4	21.4753
vMTLDMGTVVAGTk	4	A0A243CGB9;A0A242Y7R6	N-Term(TMT6plex); K14(TMT6plex)	2.753e-13	82.5	2.88987e-06	2	1881.06	-0.0253795	0
iISISSIIGQAGGFGQTNYSAAk	4	A0A1B1L2P9;A0A243A0P9	N-Term(TMT6plex); K23(TMT6plex)	2.688e-15	82.44	2.6621e-06	3	2741.53	0.802788	0
aIGVSNFQIHHLQDVMk	4	A0A0F6FLH4	N-Term(TMT6plex); K17(TMT6plex)	1.88e-12	82.4	2.71464e-06	3	2395.33	-0.254334	0	0.938824	4	3.69833	1.00042	4	4.91951	0.981159	4	1.10028	0.978289	4	6.1285	1.00764	4	9.42397	1.13475	4	4.5955
gDANPILLIDEDDVMAGHAASVGR	4	A0A0D1R682	N-Term(TMT6plex)	5.527e-15	82.39	1.52151e-06	3	2665.34	-1.51557	0	0.956317	4	2.06176	1.06236	4	12.076	0.960227	4	1.71563	0.928401	4	7.52198	0.984981	4	8.87798	1.132	4	10.0014
nPTAILAGGDEVAAGIISEAk	2	A0A0F6JBM6	N-Term(TMT6plex); K21(TMT6plex)	9.114e-12	82.36	2.65874e-06	3	2455.38	-1.33855	0	0.966351	2	4.18986	0.987936	2	5.25015	0.991617	2	1.68583	0.988213	2	1.16555	1.08959	2	9.8085	0.985686	2	2.20503
nDAILSDELNHASIIDGSR	2	A0A243K4T0;A0A242XC81;A0A2C1C3Q9	N-Term(TMT6plex)	4.63e-11	82.23	1.75514e-06	3	2269.16	-1.98942	0
aVLINIEDDVENGDQFTTAk	8	A0A242ZPV1	N-Term(TMT6plex); K20(TMT6plex)	4.416e-14	82.17	2.46851e-06	3	2650.4	0.243089	0	0.96467	8	2.2831	0.895348	8	7.83961	0.979833	8	5.14401	1.00737	8	5.26239	1.10288	8	9.69992	0.987117	8	11.5459
tSTGFSTGGATAEDIALMR	3	A0A193CRQ0;F0PJ00	N-Term(TMT6plex)	4.108e-16	82.17	1.47467e-06	2	2115.06	1.99839	0
gVVNAVNNVNEIIAPEIAGFDVTDQAGIDR	11	A0A2C9YU89	N-Term(TMT6plex)	1.103e-20	82.11	2.4807e-06	3	3339.74	-0.915827	0	1.00494	11	4.80284	0.976748	11	6.76433	0.948852	11	8.76271	0.967557	11	10.5663	1.06107	11	6.57709	0.981569	11	6.97124
nTGFSALYLSGAAYTASk	2	A0A243EEK5	N-Term(TMT6plex); K18(TMT6plex)	1.135e-14	82.1	2.59371e-06	2	2280.23	-0.574216	0	0.980469	2	3.23214	0.823365	2	8.21691	1.05793	2	2.12076	1.07374	2	3.24335	1.13361	2	3.33234	0.885545	2	0.997079
gDAIVTIGGLHGTIESVDETk	3	A0A1C9BZ62	N-Term(TMT6plex); K21(TMT6plex)	8.601e-14	82.1	2.86902e-06	3	2570.41	-0.310336	0	0.98341	3	3.43984	0.760944	3	6.23304	1.01788	3	0.545764	0.765611	3	11.5677	1.24385	3	6.31765	1.26466	3	1.05699
gLLAGHEVILLk	6	A0A0F6FRD2	N-Term(TMT6plex); K12(TMT6plex)	3.243e-12	82.06	8.98602e-07	2	1721.11	0.307574	0	1.0351	6	2.75958	1.06726	6	1.13196	0.994305	6	3.18179	1.05553	6	8.24382	0.931533	6	7.6107	0.913951	6	4.38951
vVEIGTVDEIFYNPk	8	A0A243HV21	N-Term(TMT6plex); K15(TMT6plex)	2.741e-12	82.06	2.90179e-06	2	2181.22	-0.0296056	0	1.00818	8	2.01537	0.978572	8	2.87206	1.01266	8	4.00783	1.00592	8	1.08425	1.01451	8	2.92026	0.985875	8	4.17323
gFIPASLVEVHYVEDFTDYk	4	A0A0F6FRU2	N-Term(TMT6plex); K20(TMT6plex)	4.105e-13	81.97	2.44634e-06	2	2787.46	-2.97363	0	0.978954	4	2.6392	0.907243	4	2.07017	1.00533	4	2.83669	1.00179	4	0.895762	1.08862	4	0.560156	0.987975	4	1.70871
mLQSNMDVSLESLVNSLQSTR	2	A0A242YJN0;A0A1C4BI01	N-Term(TMT6plex)	1.214e-15	81.86	1.99529e-06	3	2581.31	-1.24269	0
eAPEEVGAAIALPk	4	A0A243DHB6;A0A243P0D4	N-Term(TMT6plex); K14(TMT6plex)	8.199e-10	81.84	2.69612e-06	2	1853.07	-2.62769	0
gAYGGYVLSDQPANITAGDVIR	2	A0A243I4F1	N-Term(TMT6plex)	9.095e-15	81.84	2.24311e-06	2	2466.28	0.910847	0	0.941346	2	5.50385	1.07229	2	0.282349	0.970311	2	2.74201	0.997766	2	1.71205	1.04598	2	11.1291	1.00581	2	2.51483
sSPNSVAGAIAGVLR	4	A0A0D1PRN3	N-Term(TMT6plex)	3.369e-16	81.78	2.51293e-06	2	1627.93	-1.15817	0	0.977792	4	1.80763	0.992514	4	2.39367	1.00051	4	4.72254	1.13213	4	0.620844	1.01975	4	7.46369	0.920403	4	2.87318
aEIEGDmGDSHVGLQAR	3	A0A243KXF9	N-Term(TMT6plex); M7(Oxidation)	3.898e-11	81.71	7.97967e-07	3	2029.98	0.739333	0	1.10779	3	4.03935	0.998241	3	3.35372	0.964514	3	2.57028	1.01651	3	16.3866	0.98871	3	1.93436	0.977005	3	18.5448
vFNVLGDAIDLDGEVPADVHR	6	A0A193D0R3	N-Term(TMT6plex)	3.926e-15	81.66	2.30562e-06	3	2480.3	-1.36122	0	1.02465	6	6.63761	1.04989	6	3.8199	0.981962	6	4.05555	0.998064	6	6.59389	0.870432	6	8.35335	1.07501	6	2.73848
vSVQGTGMGVPSISIYVNELIQSYGVk	1	A0A243GLJ9;A0A242WZR1	N-Term(TMT6plex); K27(TMT6plex)	5.351e-15	81.65	2.86354e-06	3	3283.81	1.3472	0
tQEQIEEFIEGLk	8	A0A243E478	N-Term(TMT6plex); K13(TMT6plex)	6.01e-14	81.62	3.06106e-06	2	2022.12	-0.483388	0	0.888374	8	4.30302	1.48641	8	6.84136	0.835969	8	2.40673	0.843924	8	4.03183	0.896422	8	5.15557	1.22898	8	3.72916
qNDVIGLAEVVk	3	A0A0F6FY05	N-Term(TMT6plex); K12(TMT6plex)	3.314e-11	81.6	2.47745e-06	2	1743.04	-3.11113	0	0.994857	3	2.25447	0.930823	3	4.60203	1.01037	3	0.521423	0.988172	3	0.617811	1.12669	3	2.53103	0.966514	3	0.553585
tTTTANMAVVFAQQGk	3	A0A0B5NEV1	N-Term(TMT6plex); K16(TMT6plex)	2.992e-10	81.57	3.18463e-06	2	2126.16	-1.52047	0	1.03199	3	2.35995	0.991032	3	3.98168	1.03609	3	0.17994	1.02547	3	6.48586	1.07402	3	8.43088	0.902071	3	7.45376
mIAPVLEEIDAELGEk	6	A0A243I4S4	N-Term(TMT6plex); M1(Oxidation); K16(TMT6plex)	9.524e-12	81.57	3.4375e-06	2	2231.22	-0.311824	0	1.03559	6	5.20458	0.810955	6	12.3349	1.06372	6	14.645	1.00692	6	2.27619	1.10529	6	10.2361	0.85243	6	16.5173
iQFFLSQNFHVAEQFTGQk	11	A0A193D0R3;A0A243E4Y4	N-Term(TMT6plex); K19(TMT6plex)	3.621e-14	81.57	3.59076e-06	3	2727.47	0.000452859	0
vAGPSTPVEITGLNEVPQAGDR	5	A0A193CW13	N-Term(TMT6plex)	3.051e-12	81.56	3.27157e-06	2	2436.28	-3.52493	0	1.01108	5	6.46742	1.00633	5	4.93949	0.986878	5	0.92435	0.980395	5	1.61899	1.01251	5	8.61425	1.00027	5	4.93952
mGGDQVTIQNLEIVQVDTER	11	A0R8I0	N-Term(TMT6plex)	7.417e-16	81.54	2.78092e-06	2	2474.28	3.2534	0	1.00768	11	6.18423	0.962904	11	7.56653	1.02861	11	1.95411	0.960263	11	4.63108	1.01916	11	6.98922	1.04403	11	5.33618
aVDAVFDSILEALk	14	A0A243HT99	N-Term(TMT6plex); K14(TMT6plex)	9.082e-12	81.53	3.40252e-06	2	1949.13	-1.25326	0	0.939135	14	6.37891	1.0467	14	9.81019	0.966381	14	9.497	1.02234	14	3.323	1.07109	14	6.07616	0.976864	14	8.07443
nAFTEDGVLPSTINIk	9	A0A0F6IWF5	N-Term(TMT6plex); K16(TMT6plex)	1.958e-09	81.51	3.61246e-06	2	2177.22	-1.08178	0	1.01068	9	6.66144	0.942774	9	2.15609	1.03436	9	1.86822	1.01955	9	3.81244	1.02623	9	4.37974	0.943244	9	5.38645
gGTDIEGVPVFDTVEDAVk	20	A0A243BAP5	N-Term(TMT6plex); K19(TMT6plex)	2.974e-11	81.5	3.07956e-06	2	2406.28	-1.21341	0	1.00891	20	7.38383	0.971049	20	6.87792	1.02462	20	7.00574	1.03294	20	7.68156	0.995793	20	9.68649	0.992307	20	8.44141
gFGFIEMEGADDVFVHFSAIQGDGYk	2	A0A243EF74	N-Term(TMT6plex); K26(TMT6plex)	6.297e-17	81.39	1.53608e-06	3	3294.63	2.50248	0	0.87008	2	0.665516	1.16537	2	7.4953	0.874181	2	5.94237	0.855593	2	6.98267	1.10465	2	2.01835	1.23713	2	5.98466
dFDHAIAIANNTEYGLTGAVITNNR	30	A0A243G5A7	N-Term(TMT6plex)	6.63e-14	81.38	2.16514e-06	2	2919.48	-1.05124	0	1.04648	15	6.03984	0.994544	15	8.89501	1.00507	15	7.8507	0.986501	15	5.71644	0.96545	15	11.267	1.0294	15	9.74339
gNIINMVATYAWDAGPGVIHSAAAk	2	A0A1C4FQP0	N-Term(TMT6plex); K25(TMT6plex)	1.199e-14	81.36	3.65899e-06	3	2985.6	-1.65198	0	1.03543	2	1.37341	0.83486	2	7.29581	1.09382	2	0.610715	1.00867	2	6.51457	1.06294	2	0.201085	0.924269	2	0.734998
eYASFLGAGVYDHYAPVIVDHVISR	4	A0A1B1LBI5;A0A243A5M5	N-Term(TMT6plex)	8.501e-19	81.34	2.62515e-06	4	3007.55	-0.148005	0
aQGTAEADVIR	3	C3GE96	N-Term(TMT6plex)	9.791e-08	81.3	2.94893e-06	2	1359.74	-0.489895	0	0.957294	3	3.71028	1.1953	3	14.5011	0.924745	3	16.6263	0.899965	3	6.16302	0.977164	3	10.9924	1.03832	3	7.27862
vASYLGLAVANLSSTLNPEk	2	A0A243KI42;A0A242XJR5	N-Term(TMT6plex); K20(TMT6plex)	5.087e-14	81.3	3.49194e-06	3	2505.44	0.832754	0
eVGADMTINPISQGPADk	11	A0A242Z4V8;A0A243ABC5;A0A243N8B9;A0A4R4BD78;A0A2A8P1P6	N-Term(TMT6plex); K18(TMT6plex)	1.282e-10	81.29	2.92935e-06	2	2301.21	-1.40668	0
gQSFEGSQVLQR	2	M1PUN8	N-Term(TMT6plex)	2.72e-10	81.23	2.11053e-06	2	1564.82	-2.08752	0	0.942229	2	2.54916	1.2337	2	3.37776	0.898375	2	6.54781	0.92418	2	1.42075	0.954608	2	3.62918	1.14641	2	3.36988
vNQIGTLTETFEAIEmAk	8	A0A2C9YU89;A0RKS3	N-Term(TMT6plex); M16(Oxidation); K18(TMT6plex)	6.607e-09	81.16	3.83449e-06	2	2469.33	1.44334	0
iSIAALAVGIAQSAFER	1	A0A243G550	N-Term(TMT6plex)	2.253e-15	81.07	3.48411e-06	2	1946.13	1.15147	0	1.01935	1		0.846767	1		1.07398	1		1.05741	1		1.0752	1		0.88547	1
iAPPLVISEEDLEWAFQk	5	A0A243ANW7;A0A242Z0I3;A0A2A8W0K3	N-Term(TMT6plex); K18(TMT6plex)	6.179e-11	81.06	3.36757e-06	3	2543.41	-0.58475	0
tVAQASALEEIMk	3	A0A243L135;A0A243GTY6	N-Term(TMT6plex); K13(TMT6plex)	3.363e-14	81.04	3.75342e-06	2	1849.05	-0.264391	0
tNVTLVFSAVQALLAAR	1	A0A243CKC9	N-Term(TMT6plex)	1.648e-13	81.02	3.28053e-06	3	2003.19	1.09213	0	0.854867	1		0.842563	1		1.11737	1		1.06227	1		1.2118	1		0.879583	1
tVEALVTNNDLENAk	17	Q6HDJ9	N-Term(TMT6plex); K15(TMT6plex)	3.38e-09	81.02	3.62842e-06	3	2089.15	-1.9801	0	0.975748	17	4.8392	1.09387	17	5.41385	0.949472	17	3.89692	0.958555	17	11.9916	1.01278	17	5.78404	1.0928	17	7.28197
aIAAQFETLQILNENGEVVNEAAMPELSDDQLk	12	A0A243EC32	N-Term(TMT6plex); K33(TMT6plex)	1.133e-17	81	2.84409e-06	4	4059.1	-0.140778	0	1.01172	12	8.31196	0.977763	12	8.5088	1.04466	12	2.62754	0.935828	12	6.25826	0.982056	12	7.14225	1.07611	12	8.90149
aLGYTNAGTVEFLVDDQk	9	M1PKI8	N-Term(TMT6plex); K18(TMT6plex)	3.448e-13	80.98	3.61571e-06	2	2399.28	-1.12308	0	1.00743	9	3.82709	0.979352	9	3.84582	0.987746	9	4.4387	0.985928	9	2.29098	1.03949	9	6.96362	0.992132	9	5.90552
eSNVSFDQFLDQAALHSTNFIVk	1	A0A0F6FRD2	N-Term(TMT6plex); K23(TMT6plex)	1.794e-14	80.96	3.18587e-06	3	3068.61	0.412431	0	0.878687	1		0.617764	1		0.907083	1		0.702361	1		1.62449	1		1.26509	1
sANFSGEGFTHmEFEVEAk	4	A0A242ZJV7	N-Term(TMT6plex); M12(Oxidation); K19(TMT6plex)	1.345e-11	80.93	1.04577e-06	3	2591.25	-0.94016	0	1.00152	4	4.56042	0.85198	4	5.28565	1.04634	4	3.92826	0.973314	4	5.67516	1.04703	4	9.91743	1.07751	4	2.96999
gVINIVPGFGESAGQALVNHPLVDk	3	A0A243E1A8;A0A243CY45	N-Term(TMT6plex); K25(TMT6plex)	3.568e-11	80.93	3.00897e-06	3	2989.7	3.73963	0
gYGTTLGNSLR	3	A0A243AS64	N-Term(TMT6plex)	1.137e-10	80.92	2.69955e-06	2	1367.75	0.632913	0	0.992217	3	2.56899	0.970506	3	14.2659	0.988887	3	2.1717	1.01875	3	4.08537	1.04091	3	4.35682	0.886896	3	10.5911
dMLALVDELATMSSk	5	A0A242WS69;A0A1C9BMI2	N-Term(TMT6plex); K15(TMT6plex)	1.476e-11	80.92	3.44108e-06	2	2082.12	0.617512	0
lSEGATEVFAELAk	5	A0A242YT41	N-Term(TMT6plex); K14(TMT6plex)	5.564e-14	80.9	4.22022e-06	2	1923.08	-0.171359	0	1.06906	5	3.04882	1.02425	5	0.972459	1.00307	5	0.795495	1.00601	5	3.55401	0.869387	5	5.01762	1.06398	5	3.30864
tAELVVAIIEEVAk	2	A0A242XWS6	N-Term(TMT6plex); K14(TMT6plex)	1.254e-14	80.9	2.39338e-06	2	1943.18	-0.227762	0	1.0106	2	4.42065	1.09658	2	16.8472	0.967781	2	6.79328	1.03365	2	3.57954	0.936965	2	14.055	0.973918	2	4.19926
aVMENVTGGFGSQGGSTITQQVVk	1	A0A242YJ49;A0A243CTC7	N-Term(TMT6plex); K24(TMT6plex)	2.88e-12	80.88	3.95348e-06	3	2853.52	0.697543	0
vIVQGITGSQGLFHTk	7	A0A243BAP5	N-Term(TMT6plex); K16(TMT6plex)	1.161e-11	80.87	3.09912e-06	3	2143.27	1.08024	0	1.01312	7	5.21425	0.923217	7	4.78884	1.003	7	2.26842	1.02096	7	8.6016	1.04399	7	9.41334	0.961356	7	11.5503
kADEAFGPAVQEMVAAMNEGDVLVLENVR	2		N-Term(TMT6plex); K1(TMT6plex)	3.806e-19	80.75	2.97223e-06	3	3560.85	-0.0126032	1
nAGYSVDGGMAEQcIVTADYAVk	7	A0A242Z4V8;A0A243ABC5;A0A243N8B9;A0A4R4BD78;A0A2A8P1P6	N-Term(TMT6plex); C14(Carbamidomethyl); K23(TMT6plex)	7.023e-17	80.71	1.68605e-06	4	2877.41	-0.596279	0
eGAEQILNELQDYIETAk	15	A0A243I8H1	N-Term(TMT6plex); K18(TMT6plex)	7.123e-16	80.69	4.14564e-06	3	2522.34	1.4678	0	0.96291	15	4.32834	0.958191	15	7.04368	1.00492	15	2.30628	0.996635	15	2.49778	1.07372	15	2.69806	1.01864	15	5.38545
dYkFPIEGGDELILNEETIAIGVSAR	17	C3BX43;A0A2A8WCJ0	N-Term(TMT6plex); K3(TMT6plex)	2.125e-15	80.69	3.5506e-06	4	3307.78	-1.21776	1
tAALAAGFPDTVTGYTIQR	4	A0A243M683;A0A243G6M0	N-Term(TMT6plex)	3.83e-13	80.65	3.88782e-06	2	2182.17	-0.975484	0
lLDQAQAGDNIGALLR	60	Q6HPR0;A0A243ASE9	N-Term(TMT6plex)	5.758e-15	80.62	4.19046e-06	2	1897.07	-1.95736	0
qNAIDISTSLAFSEPNFNPALVFEHTR	1	A0A242WIS7	N-Term(TMT6plex)	9.833e-19	80.61	2.99835e-06	3	3247.66	0.535834	0	0.987566	1		1.0435	1		0.984728	1		0.914277	1		1.12353	1		0.962279	1
lLNDTVQFDVLEQEALGR	3	A0A0D1R7R6	N-Term(TMT6plex)	1.799e-10	80.59	3.62938e-06	3	2289.23	-0.896594	0	0.940488	1		0.978207	1		0.990314	1		0.934292	1		1.01354	1		1.20312	1
tFHVAVVGATGAVGEQMLNTLEk	4	A0A0D1QX42	N-Term(TMT6plex); K23(TMT6plex)	3.472e-16	80.58	4.70173e-06	3	2830.57	6.19626	0	1.02728	4	2.38069	0.958242	4	7.19553	1.07682	4	5.92079	1.01751	4	3.91496	1.04142	4	4.66086	0.937049	4	4.51359
lAGADYVLNPATQDVLAEIR	7	A0A454M470	N-Term(TMT6plex)	1.856e-14	80.57	4.35562e-06	3	2358.29	-0.399674	0	0.98888	7	6.63853	0.906677	7	5.30374	0.943391	7	11.8465	1.04233	7	5.33622	1.07084	7	11.0218	1.04138	7	8.17625
tLYDGLLEVFEk	4	A0A0G4CT14;A0A243IBK9	N-Term(TMT6plex); K12(TMT6plex)	7.302e-12	80.54	3.93191e-06	2	1885.07	-1.05312	0
tGVSALAGYDNDIENR	4	A0A243D2C4;A0A2C9ZE70	N-Term(TMT6plex)	1.037e-09	80.51	1.88511e-06	3	1923.96	-0.629595	0
lIVVGGGLAGLMATIk	2	A0A242ZI33	N-Term(TMT6plex); K16(TMT6plex)	2.637e-16	80.5	1.47948e-06	2	1971.25	1.93132	0	0.469336	2	3.96526	0.952221	2	4.37199	1.30169	2	2.06542	1.1563	2	5.77602	1.21404	2	2.24089	0.942062	2	0.25652
vVAVGLPVETMDLNIPR	13	A0A242Z4V8;A0A243ABC5;A0A243N8B9;A0A4R4BD78;A0A2A8P1P6	N-Term(TMT6plex)	2.666e-10	80.47	4.10708e-06	2	2052.17	-1.74469	0
nIYTLDAPVSGGDVGAk	4	A0A0F6FNM9	N-Term(TMT6plex); K17(TMT6plex)	2.489e-13	80.47	4.03843e-06	2	2135.17	-2.32573	0	0.990201	4	2.22164	0.94251	4	0.744769	1.04554	4	2.07353	1.01851	4	0.752996	1.04255	4	5.3756	0.950506	4	5.33045
tLGAFGLTEPNAGSDAGGTQTk	6	A0A243G550	N-Term(TMT6plex); K22(TMT6plex)	1.454e-12	80.42	4.09245e-06	3	2551.34	-1.09105	0	1.01048	6	3.28879	1.01793	6	0.719557	0.980693	6	2.87827	1.0253	6	3.64259	1.01534	6	1.95158	0.962183	6	6.11231
eLAEIAGVDADNYGLEMLk	7	A0A242YQA1	N-Term(TMT6plex); K19(TMT6plex)	4.727e-13	80.4	4.13962e-06	2	2509.33	0.426703	0	0.985489	7	2.5323	0.928039	7	7.30368	1.01858	7	7.70631	0.970391	7	8.91143	1.02696	7	3.08413	1.04412	7	4.54592
aEETNSDMYAAIDLVVDk	15	A0A0S3C4I2	N-Term(TMT6plex); K18(TMT6plex)	4.425e-13	80.39	3.01109e-06	2	2442.25	1.33267	0	1.01654	15	6.07151	1.0787	15	6.12085	1.0009	15	7.21237	0.974354	15	7.12712	0.859596	15	12.8336	1.16228	15	5.51113
aIGVIGGYVAGk	6	A0A243K4T0;A0A242XC81;A0A2C1C3Q9	N-Term(TMT6plex); K12(TMT6plex)	4.105e-11	80.33	4.13551e-06	2	1562.97	-0.863396	0
dVFEALGQGDELAGEVVEk	6	A0A243KI42	N-Term(TMT6plex); K19(TMT6plex)	1.982e-13	80.3	4.04239e-06	3	2463.3	-1.38317	0	0.97948	6	3.31071	1.02489	6	2.96589	0.988524	6	2.26525	0.995869	6	2.35321	0.97153	6	3.37682	1.0343	6	2.2524
tAkPmGGVVEGDVELQSIk	3	A0A243E988;A0A243FY98	N-Term(TMT6plex); K3(TMT6plex); M5(Oxidation); K19(TMT6plex)	2.638e-08	80.29	4.27621e-06	3	2661.5	-3.10618	0
fGVLGLTESLAMEVR	4	A0A0F6FUN2	N-Term(TMT6plex)	1.081e-16	80.28	4.25044e-06	2	1851.02	-1.71757	0	0.966845	4	5.12025	0.939361	4	5.98923	1.00481	4	6.52142	1.01304	4	8.68017	0.997549	4	4.15939	1.06711	4	12.1815
mNFFSNGAEALAQIEk	3	A0A243EFC5	N-Term(TMT6plex); K16(TMT6plex)	3.31e-10	80.24	4.07166e-06	2	2228.18	-0.0632375	0	0.931721	3	1.17832	0.856156	3	4.62343	1.00521	3	1.88557	0.997491	3	0.379845	1.2672	3	2.5037	0.909398	3	0.126328
vNQIGTLTETFEAIEMAk	11	A0A2C9YU89;A0RKS3	N-Term(TMT6plex); K18(TMT6plex)	3.956e-13	80.23	4.88388e-06	2	2453.34	-0.321392	0
fSVLTPVGLLPIAVSGLNIEEMMk	3	A0RK94	N-Term(TMT6plex); K24(TMT6plex)	1.779e-16	80.22	3.45497e-06	3	3016.72	-0.629051	0	0.971196	3	0.237092	0.981383	3	3.29858	1.01465	3	2.17044	0.890993	3	0.385547	1.07499	3	4.14066	1.17511	3	0.566301
gLIkEEIQAAVLk	3	A0A193D0B4;A0A243B713	N-Term(TMT6plex); K4(TMT6plex); K13(TMT6plex)	7.277e-13	80.21	1.21958e-06	2	2099.34	-2.62684	1
gITITSAATTAQWk	13	A0A0D1QWX3;A0A243AS87	N-Term(TMT6plex); K14(TMT6plex)	2.899e-13	80.14	5.31391e-06	2	1907.1	0.433389	0
eLLNQAGAVEVTIQk	2	A0A0K0S745	N-Term(TMT6plex); K15(TMT6plex)	2.143e-11	80.13	3.8306e-06	2	2071.22	-0.0237095	0	0.940453	2	4.41906	1.06677	2	4.95376	0.941218	2	0.365921	0.970806	2	2.76442	1.05685	2	5.69902	1.07225	2	4.05588
vFIPSNAIETLGTLGAIGEIFk	4	A0A1C9BSH1	N-Term(TMT6plex); K22(TMT6plex)	2.444e-10	80.11	3.9219e-06	3	2748.6	0.649332	0	0.997131	4	5.4235	0.91995	4	3.47839	1.04286	4	2.2221	1.07564	4	2.87188	1.03348	4	2.26387	0.883429	4	3.59286
sLSPLDEDTILSSVEk	5	A0A243JQ58	N-Term(TMT6plex); K16(TMT6plex)	6.85e-14	80.08	4.73153e-06	2	2191.21	-0.25031	0	1.00712	5	7.1185	1.00236	5	5.46817	1.00665	5	4.24259	1.03455	5	3.72295	1.03159	5	4.58365	0.972517	5	5.80887
yALATYYLLSSSEASANLSR	4	A0A1S7EZQ0	N-Term(TMT6plex)	2.425e-13	80.06	3.34694e-06	2	2409.25	-1.99586	0	0.966507	4	7.02139	0.68397	4	25.9326	1.028	4	2.85482	1.0058	4	4.15698	1.47185	4	2.04861	0.863567	4	4.06949
lVLAGTGEVVAANQLGk	2	C3C694	N-Term(TMT6plex); K17(TMT6plex)	2.534e-13	80.03	2.80158e-06	3	2098.27	1.42568	0	0.999469	2	0.507195	0.98718	2	6.73556	1.04214	2	2.48345	1.03991	2	2.17186	0.99566	2	5.17422	0.933198	2	5.96841
sPMGVMGTFASESAk	1	A0A243BZA1;A0A243B007	N-Term(TMT6plex); K15(TMT6plex)	1.094e-11	80.02	3.18132e-06	2	1958.01	-2.60329	0
lPVVNFAAGGVATPADAALmmQLGADGVFVGSGIFk	2	A0A243K5F2;A0A4U0RTZ1	N-Term(TMT6plex); M20(Oxidation); M21(Oxidation); K36(TMT6plex)	7.481e-15	79.95	4.11106e-06	4	3982.13	2.69557	0
nIPGVTVITADGVNVLDVLHHDk	19	A0R8I1	N-Term(TMT6plex); K23(TMT6plex)	3.939e-11	79.93	4.80178e-06	2	2884.62	-2.23138	0	1.01016	18	4.72025	1.00365	18	7.97071	1.02524	19	4.21601	1.02625	18	5.20313	0.991694	19	10.8062	0.980881	19	9.33789
iMENDVDIVIAHGNGPQVGNILLQQk	3	A0A243C646;A0A243L2H9;A0A242XCM5	N-Term(TMT6plex); K26(TMT6plex)	6.635e-16	79.92	4.42323e-06	3	3273.8	-1.23707	0
fGLESDTTVYNGPFVLk	16	A0A0F6FU57	N-Term(TMT6plex); K17(TMT6plex)	1.171e-13	79.91	5.07662e-06	2	2345.28	-0.958561	0	1.00836	8	3.30272	0.851285	8	6.12324	1.04002	8	3.5014	1.04294	8	3.24145	1.12551	8	3.83533	0.883654	8	0.882995
gLSGDTILDAVSk	6	A0A242X829	N-Term(TMT6plex); K13(TMT6plex)	9.396e-14	79.84	5.58968e-06	2	1734	-1.73274	0	0.965209	6	5.23952	0.913997	6	2.99518	0.97438	6	7.71484	0.964191	6	4.05465	1.06828	6	8.24687	1.04611	6	12.6729
tPDYNELFSGDPTWVTESIGGMALDGR	6	A0A243N4J6	N-Term(TMT6plex)	6.247e-13	79.83	9.56207e-07	3	3157.5	-0.989618	0	1.09253	6	3.7168	1.02515	6	3.9816	0.995745	6	7.28493	0.967802	6	4.06702	0.788847	6	22.5678	1.19469	6	4.86454
tVGPDEALIVTGNWLGGGk	5	C3GE96	N-Term(TMT6plex); K19(TMT6plex)	7.292e-10	79.74	5.20549e-06	2	2342.31	-1.90432	0	0.963478	5	4.18796	0.894389	5	0.340992	1.02623	5	0.433825	1.02626	5	2.35392	1.12361	5	5.57147	0.930344	5	3.80817
aIVPSGASTGEHEAVELR	17	A0A2C9YU89;A0RKS3	N-Term(TMT6plex)	4.89e-05	79.7	4.5202e-06	2	2052.09	-1.21922	0
gTVVIGEGEMDEAPMLYIGEk	3	A0A243E724	N-Term(TMT6plex); K21(TMT6plex)	4.553e-15	79.66	3.77745e-06	3	2696.39	-2.59901	0	0.979077	3	1.64115	0.936622	3	1.92954	1.00573	3	0.418002	0.798393	3	0.116289	1.04994	3	6.58139	1.22964	3	3.75604
dVEPGYSSILAVSEVEAAMR	3	C3DF37;A0A1B1L0F7	N-Term(TMT6plex)	2.034e-15	79.63	2.88185e-06	3	2352.2	-0.0100086	0
gVVTQAGAEYTAk	6	A0A242YRJ0	N-Term(TMT6plex); K13(TMT6plex)	3.835e-14	79.61	4.37747e-06	2	1752.99	1.66915	0	1.06359	6	2.5867	0.974052	6	7.15049	1.01887	6	2.3941	1.00842	6	4.67275	0.960545	6	3.81134	0.971417	6	0.321917
tFTGPHGGGGPGSGPVGVk	12	A0A0K0SDF8	N-Term(TMT6plex); K19(TMT6plex)	5.484e-07	79.61	4.56235e-06	2	2124.16	0.87172	0	1.02021	12	2.41173	0.971588	12	12.9882	1.01388	12	5.24512	0.980055	12	12.1517	1.00943	12	12.9874	0.970218	12	9.40483
sTPFAAQMAAETAAk	9	A0A243KZZ8	N-Term(TMT6plex); K15(TMT6plex)	7.147e-13	79.6	4.60795e-06	2	1953.05	-1.4232	0	0.998373	9	4.53237	0.991528	9	6.98276	1.01363	9	5.42717	0.98507	9	7.30342	0.99328	9	5.32059	0.98542	9	5.02854
qTFEQQGVGTLQTIPGAAGGVk	3	A0A0B6BAJ4	N-Term(TMT6plex); K22(TMT6plex)	3.87e-15	79.56	5.64765e-06	3	2645.46	-0.896587	0	0.997974	3	2.52227	0.983175	3	0.437454	1.02163	3	1.15637	1.10478	3	0.761966	0.98788	3	4.15186	0.883492	3	4.26723
vANELNVSNSHITAVTEk	2	A0A242WVK6	N-Term(TMT6plex); K18(TMT6plex)	2.32e-14	79.55	4.51046e-06	3	2384.32	-0.152598	0	0.903546	2	7.38423	0.79518	2	8.70213	1.05305	2	1.904	0.824843	2	16.7383	1.24303	2	16.8968	1.17914	2	7.74691
eSNETAGFNIFNASSYLEVk	3	C3H7H9	N-Term(TMT6plex); K20(TMT6plex)	2.732e-11	79.53	3.61811e-06	2	2678.38	1.61095	0	0.970768	3	2.15496	1.01541	3	5.06177	1.03666	3	0.488634	1.04512	3	1.81382	0.941757	3	1.60645	1.03122	3	6.90935
vTVLSSSAEEANHIDIHR	5	A0A243E7J2	N-Term(TMT6plex)	5.034e-13	79.46	4.95142e-06	3	2207.16	-0.725757	0	0.991812	5	5.94168	1.07997	5	12.597	0.998339	5	9.81312	0.930842	5	8.2973	0.994289	5	1.74322	1.05329	5	20.9246
fTQAGSEVSALLGR	6	A0A193D0R3;A0A243E4Y4	N-Term(TMT6plex)	1.986e-10	79.44	5.33832e-06	3	1664.92	0.141836	0
aNTLTNAVGVIk	4	A0A1Y0TQG1	N-Term(TMT6plex); K12(TMT6plex)	1.89e-09	79.4	4.05069e-06	2	1659.02	1.38	0	1.05449	4	2.54116	0.96	4	0.436297	1.06786	4	1.38477	1.07876	4	2.07659	0.916926	4	1.63405	0.91083	4	3.27794
vAQDNAEEVGLGDLITFk	5	A0A0F6FYF2	N-Term(TMT6plex); K18(TMT6plex)	3.045e-11	79.4	5.44741e-06	3	2377.3	-0.901305	0	1.03737	5	7.86986	0.931785	5	8.91107	1.00911	5	10.1677	0.984611	5	5.80717	1.00954	5	2.67587	0.992215	5	7.54712
gSVTAGNSSQmSDGAASVLLmDR	1	A0A243KPV2;A0A2C9YU03	N-Term(TMT6plex); M11(Oxidation); M21(Oxidation)	3.88e-07	79.32	1.84722e-06	3	2515.22	7.29469	0
qLTGVMADLHFSPTAk	2	A0A0K0QJS9	N-Term(TMT6plex); K16(TMT6plex)	3.573e-11	79.31	5.29481e-06	3	2174.2	-1.38678	0	0.916379	2	0.233225	1.10426	2	17.2867	0.964721	2	1.44633	0.945497	2	2.888	0.941693	2	26.5802	1.18983	2	11.7452
aLQTGTSHNFGTNFSEAFDIk	1	A0A243NZR4	N-Term(TMT6plex); K21(TMT6plex)	8.96e-15	79.3	4.4746e-06	3	2743.41	-0.704799	0	1.02272	1		0.850959	1		1.0457	1		0.990259	1		1.08618	1		0.983034	1
tLGATNTQLIVk	3	A0A1C9BQ52	N-Term(TMT6plex); K12(TMT6plex)	2.09e-12	79.28	4.38902e-06	2	1717.06	-1.00681	0	1.03331	3	4.40287	1.01607	3	5.90418	0.996421	3	1.96681	1.05865	3	6.06146	0.969391	3	0.95207	0.965433	3	1.36701
gDVIAFGDDEANLVGk	4	A0A193CWB4	N-Term(TMT6plex); K16(TMT6plex)	1.026e-16	79.26	6.02371e-06	2	2078.12	-0.289985	0	1.03655	4	4.1657	0.906941	4	2.97212	1.02153	4	3.92175	1.0051	4	2.3698	1.02375	4	5.06738	0.97026	4	2.01438
vVAVGLPVETmDLNIPR	12	A0A242Z4V8;A0A243ABC5;A0A243N8B9;A0A4R4BD78;A0A2A8P1P6	N-Term(TMT6plex); M11(Oxidation)	2.307e-08	79.24	5.38858e-06	2	2068.17	0.727509	0
tILSEMLHVDPR	6	A0A0K0SFK0	N-Term(TMT6plex)	9.674e-06	79.18	5.34518e-06	2	1639.9	-0.884126	0	1.04832	6	4.39546	0.957731	6	11.0481	1.05091	6	3.96984	0.97751	6	21.5349	0.99915	6	15.3059	0.968298	6	9.98701
qLSSLLNAGALPVDLk	3	A0A0F6G0R4	N-Term(TMT6plex); K16(TMT6plex)	7.148e-10	79.15	3.62971e-06	2	2097.27	0.0748527	0	1.015	3	9.40358	0.977303	3	4.36345	1.03236	3	4.19798	1.00702	3	3.80754	1.09169	3	5.65565	0.949237	3	7.67929
eILENMSENNTSVY	2	A0A231HZ81	N-Term(TMT6plex)	1.033e-07	79.1	1.29916e-06	2	1871.89	-0.0819892	0	1.16721	2	14.8395	0.927223	2	9.60818	0.970578	2	16.5716	0.89047	2	9.71233	0.903205	2	6.0672	1.14039	2	8.35396
gTVVIGEGEMDEAPmLYIGEk	9	A0A243E724	N-Term(TMT6plex); M15(Oxidation); K21(TMT6plex)	9.152e-15	79.03	3.86893e-06	3	2712.39	0.416177	0	0.974652	7	4.61357	0.895895	7	15.1231	0.997708	7	2.55303	0.978608	7	4.58762	1.15087	7	8.38089	0.99994	7	11.2758
sGGLNYNPLFIEGLGLTR	4	A0A0K0S3A1	N-Term(TMT6plex)	9.943e-16	79.02	6.19741e-06	2	2150.18	-2.31351	0	1.03992	2	9.91668	0.966888	2	1.84352	0.959701	2	8.26873	1.06931	2	13.2946	1.10639	2	5.59615	0.787446	2	41.2667
mNNTYTNILIAVDGSk	6	A0A243EGV0;A0A242WGF4	N-Term(TMT6plex); K16(TMT6plex)	8.82e-12	78.96	5.4965e-06	2	2212.2	-1.63901	0
sPQMASQIASEVNVTSSHITAVTDR	3	A0A1C4FT58	N-Term(TMT6plex)	2.775e-15	78.96	3.71389e-06	3	2858.45	0.480603	0	1.04709	3	0.216217	0.953423	3	8.74506	0.989585	3	6.18467	1.02557	3	1.1524	1.07725	3	0.800701	0.9067	3	14.2597
iINEPTAAALAYGLEk	10	A0RIT3;A0A243A5E1	N-Term(TMT6plex); K16(TMT6plex)	1.357e-12	78.95	6.03577e-06	2	2132.24	0.71453	0
dFPIISIEDGLDENDWDGHk	17	A0A2C9YU89;A0RKS3	N-Term(TMT6plex); K20(TMT6plex)	4.494e-12	78.94	3.29449e-06	3	2773.37	-1.40804	0
tITTNFNVLMEEEGLAAR	24	A0A1E8A9N0	N-Term(TMT6plex)	1.496e-16	78.86	3.8641e-06	2	2238.16	-2.06688	0	0.965236	24	3.80972	0.957327	24	7.60758	1.02334	24	4.22901	0.983127	24	5.21272	1.01551	24	7.29727	1.03675	24	3.53617
tVLVTGAAQGIGSVVAk	3	A0A0F6FRC4	N-Term(TMT6plex); K17(TMT6plex)	1.259e-11	78.85	3.50161e-06	2	2029.24	-1.68446	0	1.0397	3	0.383949	1.05736	3	9.49203	0.959885	3	2.0067	1.16444	3	2.53345	0.860519	3	7.89585	0.902568	3	3.40833
tFHTGGVAGDDITQGLPR	8	A0A193CLS1	N-Term(TMT6plex)	6.029e-14	78.85	3.73879e-06	2	2071.07	-1.70896	0	1.0076	8	1.32278	0.943202	8	8.37643	1.02962	8	7.62851	0.997038	8	3.73058	1.02953	8	4.8004	0.981401	8	5.23006
eISYIQAEGFAGGELk	22	A0A242WVW7	N-Term(TMT6plex); K16(TMT6plex)	7.464e-12	78.81	6.1158e-06	3	2170.17	-2.26134	0	1.02516	22	3.64211	1.00843	22	3.93802	1.0143	22	3.69826	0.992248	22	3.19795	0.940109	22	6.72738	1.04627	22	7.31536
iVANTFVWTGGVQGNPLIGESGLEVNR	10	A0A242YSM5	N-Term(TMT6plex)	1.364e-10	78.78	6.70713e-06	3	3056.65	5.17846	0	1.00663	5	6.39688	0.960756	5	14.3428	0.977719	5	2.09098	1.00469	5	5.3298	1.08487	5	3.82854	0.995639	5	12.9502
tNDVAGDGTTTATVLAQAmIR	8	A0A242ZMZ4;A0A243A7E1	N-Term(TMT6plex); M19(Oxidation)	2.567e-14	78.75	4.71467e-06	3	2351.21	-0.0887872	0
yIEPFADELSTDNLGSLVAk	6	A0A193CY37;C3G902	N-Term(TMT6plex); K20(TMT6plex)	3.488e-12	78.65	6.70488e-06	2	2640.42	-0.40067	0
mDILLNNEQVDALSFIVHR	4	A0A242ZHJ7	N-Term(TMT6plex)	3.387e-11	78.61	6.19056e-06	3	2456.31	-2.39097	0	0.963085	4	2.09212	0.892002	4	23.6099	0.88407	4	2.23093	1.01549	4	3.01284	1.12808	4	1.92131	1.09564	4	15.1169
aIEEVSAFLNIAADk	3	A0A193CW83	N-Term(TMT6plex); K15(TMT6plex)	6.664e-12	78.61	7.25101e-06	2	2049.16	-0.207843	0	0.968706	3	8.33764	1.07693	3	0.524769	0.977929	3	5.34101	0.954648	3	9.04426	0.947999	3	3.00239	1.12264	3	7.80168
yATGTVIEAQLDk	4	A0A193CW13	N-Term(TMT6plex); K13(TMT6plex)	6.926e-12	78.54	6.40521e-06	2	1867.06	-0.310004	0	1.05138	4	2.16438	1.00466	4	3.60674	1.01502	4	4.65634	0.993111	4	1.10119	0.928551	4	2.06968	1.00984	4	2.24911
eSDGTFVISGYDIEk	3	A0A242ZJF0;A0A242XJX9	N-Term(TMT6plex); K15(TMT6plex)	2.082e-09	78.53	4.39642e-06	2	2118.11	2.36305	0
aIISYETPLEQAHFTAk	7	A0A243H8J1;A0A0K0S445	N-Term(TMT6plex); K17(TMT6plex)	1.996e-12	78.51	7.0246e-06	3	2377.32	-0.756612	0
nMFTDEFSAALISPDGk	4	A0A242X9W4	N-Term(TMT6plex); K17(TMT6plex)	2.889e-12	78.42	4.38474e-06	2	2301.18	0.353127	0	1.02111	4	3.88512	0.969664	4	8.00783	0.994857	4	7.95893	0.896084	4	4.52938	1.02097	4	7.45477	1.04206	4	5.62728
aIDLIDEAASk	5	A0A243CGB9;A0A242Y7R6	N-Term(TMT6plex); K11(TMT6plex)	7.135e-10	78.41	6.80246e-06	2	1603.93	1.17803	0
eSDLVIGAVLIPGAk	14	A0A242ZLM2;A0A243FYS1;A0A242W740;A0A2B4AR29	N-Term(TMT6plex); K15(TMT6plex)	1.391e-09	78.41	3.2289e-06	2	1940.18	0.540397	0
lVETAEEAWNQDMVMk	8	A0A242W740	N-Term(TMT6plex); K16(TMT6plex)	3.768e-10	78.41	4.00475e-06	3	2352.2	0.236906	0	0.996097	8	9.1481	0.954909	8	9.48756	1.01262	8	4.38279	0.873831	8	11.5067	1.09124	8	4.06731	1.11098	8	5.37062
eQLDAAVLVVDLR	3	A0A243KIQ2	N-Term(TMT6plex)	4.929e-08	78.39	5.3141e-06	2	1669.97	0.653222	0	0.993676	3	1.73744	1.01559	3	7.82947	0.941757	3	5.56843	1.00025	3	9.79351	0.926473	3	8.55789	1.22812	3	15.0007
lVLDGIEVVGSLVGTR	17	A0A242Z4V8;A0A243ABC5;A0A243N8B9;A0A4R4BD78;A0A2A8P1P6	N-Term(TMT6plex)	2.49e-09	78.39	5.52924e-06	3	1856.1	-2.1813	0
nPQTGEEIEIAASk	31	A0A243HT99	N-Term(TMT6plex); K14(TMT6plex)	3.816e-11	78.37	6.41494e-06	2	1945.06	-0.720537	0	0.951156	31	4.94928	1.02514	31	6.29144	0.976829	31	7.69919	0.995264	31	3.70962	1.0125	31	5.71838	1.04617	31	9.72222
qGEIAESILLPGDPLR	4	A0A243GLJ9;A0A242WZR1	N-Term(TMT6plex)	7.607e-09	78.32	7.08182e-06	2	1937.09	1.2079	0
aAIEMLNHSFYNTLSk	6	A0RK94	N-Term(TMT6plex); K16(TMT6plex)	1.188e-09	78.28	6.45119e-06	2	2297.23	-1.63749	0	0.965918	6	2.74005	0.984017	6	6.18934	0.97939	6	0.53095	0.964363	6	5.56012	1.09932	6	11.2557	1.05017	6	7.29192
aGIGIEEILEQIVEk	1	A0A242ZHJ7	N-Term(TMT6plex); K15(TMT6plex)	3.014e-16	78.24	5.67406e-06	2	2099.23	-0.866297	0	1.04011	1		0.953445	1		1.02017	1		1.0329	1		0.981512	1		0.969341	1
fYGSNVDVLFDLAk	5	A0A0D1NET4;A0A243D3L1	N-Term(TMT6plex); K14(TMT6plex)	1.034e-11	78.23	8.65209e-06	2	2046.13	-0.533079	0
nIIALAAGITDGLGLGDNAk	1	A0A193CQL3	N-Term(TMT6plex); K20(TMT6plex)	4.041e-12	78.2	6.76032e-06	3	2355.36	-3.80628	0	0.984952	1		0.967695	1		1.02491	1		0.987975	1		1.0525	1		0.990072	1
fGAIAAVASILAk	2	A0A242ZJ48	N-Term(TMT6plex); K13(TMT6plex)	6.102e-10	78.16	4.9982e-06	2	1690.07	0.574724	0	1.04581	2	0.337956	0.929965	2	1.85812	1.11995	2	0.671857	1.06214	2	2.69114	0.917102	2	1.05781	0.90265	2	0.112855
vNPNVIPIVLGGDHSISFPSITGFANSk	2	A0A2B7BSP2	N-Term(TMT6plex); K28(TMT6plex)	6.614e-16	78.16	6.39057e-06	3	3338.86	2.48559	0	0.986008	2	0.468774	0.783157	2	17.6508	1.09769	2	3.15849	0.974147	2	3.21207	1.20261	2	4.99836	0.898723	2	1.72681
eAIDAGFTSVmIDASHHPFEENVETTk	15	A0A242YTB1	N-Term(TMT6plex); M11(Oxidation); K27(TMT6plex)	5.578e-13	78.13	2.90634e-06	3	3449.69	-0.9089	0	0.953547	15	5.89087	0.882881	15	8.06291	1.01917	15	3.49903	0.865563	15	9.28198	1.1609	15	14.8957	1.13274	15	12.4987
qAIESTSFEGQTVIVSVWEk	3	A0A454M470	N-Term(TMT6plex); K20(TMT6plex)	7.492e-09	78.05	8.02255e-06	2	2696.45	-0.518667	0	0.978757	3	1.50428	0.947529	3	6.06444	1.06434	3	3.89095	1.01107	3	3.21114	0.954648	3	2.36599	1.02598	3	4.48414
fNNILTmDGNENAYVLHk	3	A0A242ZI33	N-Term(TMT6plex); M7(Oxidation); K18(TMT6plex)	1.975e-10	78.03	5.64194e-06	3	2567.33	-0.709476	0	0.99845	3	0.933036	0.940439	3	2.8809	1.01251	3	2.744	1.07567	3	2.8684	1.00898	3	2.49328	0.958707	3	1.67785
iGAEDNGLLFGMPIGVk	3	A0A1S7EZQ0	N-Term(TMT6plex); K17(TMT6plex)	7.399e-12	78.02	8.15862e-06	2	2189.24	-1.01243	0	0.951294	3	0.192888	0.851	3	8.84014	1.02437	3	2.9372	0.946379	3	5.0779	1.18531	3	3.08383	0.957657	3	3.93709
iSPAMADQMITIIIEk	5	M1QIM3	N-Term(TMT6plex); K16(TMT6plex)	2e-12	77.97	6.94527e-06	2	2232.27	-0.513405	0	0.887425	5	3.21881	1.89357	5	4.4029	0.671031	5	9.8519	0.614604	5	3.59773	0.679899	5	14.1801	1.61724	5	10.5853
aGENVFLGmDVASSEFYNk	12	A0A2C9YU89;A0RKS3	N-Term(TMT6plex); M9(Oxidation); K19(TMT6plex)	9.757e-11	77.93	4.33344e-06	2	2552.27	0.211436	0
aQVGPEYAPITSEVLNYEEVmHk	17	A0A193CMQ2;A0A243KLE4;A0A243F031;A0A243NYN2;A0A2C9YV35	N-Term(TMT6plex); M21(Oxidation); K23(TMT6plex)	1.733e-11	77.91	6.47313e-06	3	3078.59	1.54651	0
aYTAQLAVLSILAADIAk	7	A0A242WVW7	N-Term(TMT6plex); K18(TMT6plex)	7.269e-14	77.9	4.76245e-06	2	2290.38	0.73935	0	0.995689	7	3.52924	0.918099	7	2.20889	1.01341	7	5.34042	1.06756	7	9.44572	1.0718	7	4.19202	0.967132	7	18.2788
eEIVSAGYTELTTPEAVEEAFkR	4	A0A1C4FVV2	N-Term(TMT6plex); K22(TMT6plex)	1.045e-10	77.9	7.16191e-06	3	3027.59	-1.96829	1	0.88712	4	4.28259	0.89533	4	7.6592	1.01779	4	1.90366	0.990302	4	7.53061	1.25601	4	7.39291	0.956756	4	4.33235
qGQELYAQILQEGk	3	A0A243D715	N-Term(TMT6plex); K14(TMT6plex)	3.038e-12	77.89	8.18626e-06	2	2063.15	-1.85898	0	0.964231	3	7.82212	1.25296	3	5.41951	0.961056	3	2.22369	0.941405	3	1.18172	0.760042	3	15.1169	1.24832	3	10.7032
mEAVLDNPYILITDk	8	A0A242ZMZ4;A0A243A7E1	N-Term(TMT6plex); K15(TMT6plex)	5.59e-11	77.86	8.06132e-06	2	2193.22	-1.01398	0
mLDGYDVLVLEk	3	A0A243EC10	N-Term(TMT6plex); K12(TMT6plex)	4.017e-12	77.83	7.4703e-06	2	1853.05	0.840608	0	0.962093	3	0.61604	1.28341	3	5.31118	0.99021	3	0.613008	0.929588	3	0.741245	0.646725	3	1.07724	1.30633	3	4.12395
aVVIGGGLLGLEAAR	4	A0A0F6FSS8	N-Term(TMT6plex)	7.772e-11	77.79	5.81196e-06	3	1625	0.145849	0	1.02186	4	6.11613	1.07783	4	10.1387	1.02272	4	4.75267	0.980463	4	5.53277	0.982263	4	1.00009	1.00166	4	4.63359
nSSGGTGFEQIk	3	A0A0F6FUI1	N-Term(TMT6plex); K12(TMT6plex)	2.311e-08	77.78	6.59146e-06	2	1682.91	-1.59622	0	0.946318	3	3.64072	0.974152	3	4.1785	1.02497	3	1.63721	1.00859	3	2.2956	1.00698	3	3.78829	1.04167	3	3.36279
dFTGVPLVLHGGTGIPTADIEk	11	A0A242YTB1	N-Term(TMT6plex); K22(TMT6plex)	6.453e-14	77.77	8.09811e-06	3	2695.5	-1.73204	0	0.960087	11	5.04619	0.910686	11	2.73948	1.0199	11	3.67098	1.02572	11	8.12464	1.11676	11	4.7038	0.988777	11	4.50903
vGVGFNAATGEWVNMLESGIVDPAk	5	A0A242ZMZ4;A0A243A7E1	N-Term(TMT6plex); K25(TMT6plex)	9.796e-18	77.77	7.10464e-06	3	3019.6	-0.483656	0
aFAGQIEALEAMEPAAIk	7	A0A243KZU3	N-Term(TMT6plex); K18(TMT6plex)	4.246e-12	77.74	8.53032e-06	2	2318.28	0.150786	0	1.02315	7	2.95384	0.927039	7	3.82388	1.00947	7	1.50998	0.941405	7	3.90566	1.05204	7	1.15784	1.03041	7	13.018
dLEEAFMFGAEGk	21	A0A242Z4V8;A0A243ABC5;A0A243N8B9;A0A4R4BD78;A0A2A8P1P6	N-Term(TMT6plex); K13(TMT6plex)	2.187e-09	77.72	4.07988e-06	2	1901.97	-1.62759	0
gLSTIVFEMQDFAAGTSSR	2	A0A0D1NET4;A0A243D3L1	N-Term(TMT6plex)	2.057e-16	77.57	4.08677e-06	2	2246.13	-1.49382	0
vFLVNTGWTGGEYGVGk	7	A0A2T7YXZ2;A0A2J9BB12	N-Term(TMT6plex); K17(TMT6plex)	2.004e-11	77.55	7.59423e-06	2	2242.23	-0.636699	0
aVENITmPQLGESVTEGTISk	6	A0A231HZ81	N-Term(TMT6plex); M7(Oxidation); K21(TMT6plex)	4.898e-13	77.54	9.01956e-06	3	2678.44	2.03814	0	1.00072	6	2.18224	0.919083	6	4.7969	1.0246	6	2.32258	1.02262	6	8.60751	1.04317	6	7.276	0.948847	6	8.15974
nANAIVSVGDDATFLQTVR	6	A0A243C1U8	N-Term(TMT6plex)	4.445e-11	77.53	7.15599e-06	3	2220.18	-1.78159	0	1.01594	6	2.96174	0.936636	6	3.91333	0.965269	6	6.81213	1.00011	6	6.69128	1.09148	6	5.1652	0.970781	6	5.30754
vQIDVPEEYTGSIMESMGAR	3	A0A0D1R709;A0A243J686	N-Term(TMT6plex)	3.901e-11	77.5	2.90927e-06	3	2441.19	-0.713691	0
dMGVVLAFGMTAk	5	A0A243GEB8;A0A243I6G9	N-Term(TMT6plex); K13(TMT6plex)	3.223e-10	77.46	7.96054e-06	2	1798	-0.834329	0
mPSAVGYQPTLATEMGQLQER	5	A0A193D0R3;A0A243E4Y4	N-Term(TMT6plex)	3.564e-14	77.45	4.82277e-06	3	2536.27	-2.2323	0
hLVEATGIDcLAPALGSVHGPYk	3	A0A242YTB1;A0A243AHN8	N-Term(TMT6plex); C10(Carbamidomethyl); K23(TMT6plex)	1.064e-14	77.44	8.51565e-06	4	2863.55	0.149058	0
sYDFAQTVATDEVLk	7	A0A2T7YNY4	N-Term(TMT6plex); K15(TMT6plex)	1.067e-12	77.42	8.24975e-06	2	2145.15	0.664924	0	0.869273	7	2.76084	0.677974	7	30.9097	1.1575	7	8.89063	1.09539	7	4.27528	1.30806	7	11.7724	0.793201	7	18.879
eYQALAQEINHIADk	7	B3F3E0;B3F3F9	N-Term(TMT6plex); K15(TMT6plex)	1.938e-10	77.41	8.22973e-06	2	2201.2	-0.0611023	0
eLVGEGANVAELEGIPGSSAAR	2	A0A243NEA1	N-Term(TMT6plex)	1.793e-17	77.41	6.73466e-06	3	2355.24	0.226205	0	1.00016	2	16.379	1.00402	2	6.06832	0.986008	2	8.30285	0.929143	2	0.759914	1.12162	2	14.8094	0.948139	2	5.01134
sFNQSSWEGLQk	8	A0A0K0SC44	N-Term(TMT6plex); K12(TMT6plex)	1.911e-11	77.4	7.19874e-06	2	1868.99	1.32497	0	1.05047	8	4.24603	0.955979	8	4.32319	1.01909	8	2.03193	1.01157	8	2.62661	0.993776	8	2.05054	0.939227	8	5.40742
vLLPQYAESLVYGALLDGk	3	A0A242WYH3	N-Term(TMT6plex); K19(TMT6plex)	3.321e-07	77.39	8.02788e-06	2	2507.44	-3.57503	0	1.04021	3	0.73486	0.948234	3	1.05576	1.01829	3	1.45704	1.03074	3	3.02853	1.04449	3	0.749816	0.898471	3	9.01369
mWTYDSEEAAIEDALR	12	A0A193CXG5;A0A243MRD6;A0A243GE99	N-Term(TMT6plex)	9.456e-11	77.35	1.82421e-06	3	2129.01	0.0626268	0
aALAIGADAVMAEVHPDPAVALSDSAQQMDIPEFHR	2	A0A0F6FXC7	N-Term(TMT6plex)	5.615e-17	77.35	4.27795e-06	4	3972.97	-1.31434	0	0.989154	2	0.603724	1.01361	2	2.03587	0.951862	2	1.31621	0.971128	2	1.06913	1.0223	2	5.21264	1.08833	2	10.1662
gTFSmVFDHYEEVPk	10	A0A0D1QWX3	N-Term(TMT6plex); M5(Oxidation); K15(TMT6plex)	5.124e-08	77.33	4.20524e-06	2	2260.13	-2.08176	0	0.997778	10	3.72244	0.885219	10	10.0365	1.04155	10	3.01775	0.982191	10	3.89514	1.09848	10	8.38699	0.991809	10	4.0157
qAVPLMNPESPIVGTGmEYVSAk	2	A0A243E988;A0A243FY98	N-Term(TMT6plex); M17(Oxidation); K23(TMT6plex)	1.017e-10	77.33	8.1562e-06	3	2892.52	-0.425003	0
vVITGLGAVTPVGTDVETAWENIk	2	A0A242YXY0	N-Term(TMT6plex); K24(TMT6plex)	2.199e-15	77.32	7.8599e-06	3	2927.65	-0.130569	0	1.09631	2	2.82847	1.02039	2	6.56668	0.997757	2	5.21663	1.0417	2	4.72003	0.778399	2	2.38301	1.09969	2	4.93529
vAAADTVFPFSQAESVWLPNHk	10	A0A243KPS0	N-Term(TMT6plex); K22(TMT6plex)	2.023e-13	77.26	9.27913e-06	4	2872.53	-1.94004	0	0.982112	10	3.05653	0.98575	10	3.81194	1.01197	10	3.79699	1.01684	10	3.86792	0.9946	10	8.00659	1.0269	10	5.61331
tLNIQGIAASSGIAIAk	3	A0A0F6FYY0	N-Term(TMT6plex); K17(TMT6plex)	6.221e-14	77.25	5.33167e-06	2	2086.27	2.35204	0	0.997183	3	0.836097	0.947595	3	0.226913	1.03972	3	1.25669	1.03644	3	4.70165	1.02698	3	1.12493	0.933731	3	5.66568
eVAPAWSAVVSETVLk	3	A0A0G4CVP5	N-Term(TMT6plex); K16(TMT6plex)	1.626e-10	77.22	8.38249e-06	2	2144.23	-2.48219	0	0.997086	3	7.68613	0.934681	3	0.73179	1.03063	3	5.51837	1.02122	3	0.629636	1.06705	3	6.27997	0.934231	3	15.6871
vVVVENNATGQLANImk	2	A0A243BEY4	N-Term(TMT6plex); M16(Oxidation); K17(TMT6plex)	2.785e-10	77.18	9.46217e-06	3	2274.29	0.245692	0	0.987063	2	6.34686	1.0137	2	5.40678	1.0069	2	2.1432	1.06388	2	0.438038	1.01297	2	5.93823	0.916308	2	1.37641
nINQAmSGFDSNSAk	9	A0A243NPV2	N-Term(TMT6plex); M6(Oxidation); K15(TMT6plex)	1.363e-11	77.17	4.35346e-06	3	2058.03	-0.599137	0	0.86033	9	4.65654	1.09537	9	9.72829	0.935807	9	3.2459	0.926417	9	4.02063	1.12443	9	10.8902	1.08336	9	12.1578
yTLDYTEEITGISk	3	C3DF37;A0A1B1L0F7	N-Term(TMT6plex); K14(TMT6plex)	9.402e-13	77.11	8.48566e-06	2	2091.12	-0.79191	0
dILPIVEGSNVATk	6	A0A243C1N8;A0A243A5Q4	N-Term(TMT6plex); K14(TMT6plex)	7.559e-13	77.1	7.87055e-06	2	1914.13	-1.34034	0
tPELTFLNEEmHSGLFTQER	6	A0A242YK22	N-Term(TMT6plex); M11(Oxidation)	4.529e-12	77.1	3.41613e-06	3	2624.29	0.668318	0	1.02971	6	1.92473	0.935927	6	8.48023	0.990342	6	3.39885	1.01452	6	4.23313	1.0431	6	7.55358	0.978862	6	6.09601
eAVALSGYATVDDWAk	5	A0A242YJC0	N-Term(TMT6plex); K16(TMT6plex)	4.513e-14	77.04	7.20704e-06	2	2154.15	0.272999	0	0.95636	5	1.05129	0.93288	5	5.05301	0.9854	5	0.574235	1.01389	5	5.76056	1.15127	5	14.5317	1.02744	5	7.32118
eMLGYYNLPVTDANIR	4	M1R4J3	N-Term(TMT6plex)	1.447e-13	77.02	5.71995e-06	2	2098.08	-0.504217	0	0.973486	4	3.28354	0.957931	4	6.35017	1.01604	4	1.08846	0.971443	4	2.65697	1.04885	4	1.72248	1.05341	4	7.57213
gVTTEEIAASISPGLk	5	A0A243I4Z2	N-Term(TMT6plex); K16(TMT6plex)	6.37e-12	77.01	9.19094e-06	2	2031.17	-1.14166	0	0.969654	5	2.99435	0.87785	5	6.61229	1.03531	5	5.16063	0.972389	5	2.23745	1.19925	5	17.5733	0.897125	5	1.44802
nLLGNELVLVIPk	2	A0A0K0Q6P1	N-Term(TMT6plex); K13(TMT6plex)	6.87e-10	76.99	3.62275e-06	2	1880.2	-0.665928	0	0.942026	2	6.82092	1.02227	2	1.87679	1.00292	2	4.01152	1.01487	2	4.56024	1.01977	2	6.03369	1.02703	2	3.78625
dADVDGLEVGQEVk	17	A0R8I0	N-Term(TMT6plex); K14(TMT6plex)	2.857e-11	76.97	7.93993e-06	2	1932.03	-0.281159	0	1.03995	17	7.24246	1.04815	17	3.38502	1.01758	17	5.15061	1.0411	17	4.58506	0.824148	17	7.31556	1.08501	17	7.53589
gQFNNSSQGEQFVTYAPNTEELQk	4	A0A0F6FWS3	N-Term(TMT6plex); K24(TMT6plex)	2.149e-15	76.96	4.18452e-06	3	3174.57	-2.39959	0	0.993922	4	5.65577	0.967942	4	5.99736	1.04127	4	3.07683	0.995042	4	4.54555	1.04458	4	5.67012	0.927538	4	2.58353
gFELADENPDFVVVGLDR	3	A0A193CZ98	N-Term(TMT6plex)	1.445e-11	76.94	6.06805e-06	3	2221.14	1.73209	0	1.02195	3	0.594996	1.16402	3	0.648727	0.923692	3	2.11804	0.968349	3	1.40101	0.897093	3	3.08399	1.14701	3	8.12384
vLEMTIEELDLSVR	3	A0A243AS64	N-Term(TMT6plex)	1.99e-10	76.91	8.79493e-06	3	1876.03	-0.212221	0	1.02171	3	1.35036	1.01052	3	0.405002	0.918934	3	7.62442	0.923253	3	1.28589	1.01909	3	7.4603	1.14242	3	2.19434
iGAIISPIFSGFASDAVmTR	1	A0A243BJI0;A0A0D1R1C1	N-Term(TMT6plex); M18(Oxidation)	1.243e-11	76.85	1.00212e-05	3	2298.24	1.07498	0
eVGADmTINPISQGPADk	13	A0A242Z4V8;A0A243ABC5;A0A243N8B9;A0A4R4BD78;A0A2A8P1P6	N-Term(TMT6plex); M6(Oxidation); K18(TMT6plex)	3.785e-10	76.83	7.06612e-06	3	2317.2	-3.73881	0
aEAIVEAADEVIAGk	5	A0A0K0QAU1	N-Term(TMT6plex); K15(TMT6plex)	1.142e-10	76.82	8.30111e-06	2	1944.1	-0.669576	0	0.970478	5	4.69989	1.07432	5	5.83383	0.985695	5	3.13709	0.931293	5	0.761495	0.897365	5	2.95813	1.22034	5	3.23635
lTAVEGFEQFLHk	4	A0A243MYE7	N-Term(TMT6plex); K13(TMT6plex)	1.35e-13	76.81	1.09332e-05	3	1977.12	-1.03364	0	1.04137	4	2.35659	0.923368	4	1.65981	0.986475	4	7.3305	1.03451	4	4.39094	1.00217	4	3.93102	0.970377	4	9.26943
sYIVVGSGILGASTAYHLAk	1	A0A0F6FMX9	N-Term(TMT6plex); K20(TMT6plex)	4.273e-14	76.81	8.54745e-06	3	2465.42	0.0324508	0	0.978558	1		0.864644	1		1.06483	1		1.04088	1		1.16885	1		0.835706	1
nAYEQTETFWGk	5	A0A0F6FYY2	N-Term(TMT6plex); K12(TMT6plex)	9.137e-11	76.81	5.3832e-06	2	1931.99	0.0677096	0	0.945111	5	0.25682	0.806139	5	6.54184	1.03755	5	3.8275	1.09523	5	4.58281	1.08256	5	8.90114	0.875664	5	4.44549
aSLETDSFLSAASFQETTR	5	A0A193CLS1	N-Term(TMT6plex)	2.683e-12	76.72	4.31587e-06	3	2290.14	-1.81817	0	1.05116	5	4.97307	0.912054	5	3.21171	1.01483	5	1.9339	1.01857	5	2.41287	1.03887	5	3.82065	0.983595	5	1.00699
mGGDQVTIQNLEIVQVDTER	5	A0R8I0	N-Term(TMT6plex); M1(Oxidation)	1.034e-09	76.71	6.83748e-06	2	2490.27	-0.70584	0	0.984685	5	2.76949	0.959247	5	6.1133	1.00916	5	3.7633	1.0012	5	2.43335	1.05685	5	2.68426	0.993535	5	6.8304
iLNESGLNIVAAESmADGAQk	7	A0A193CWI5	N-Term(TMT6plex); M15(Oxidation); K21(TMT6plex)	9.764e-12	76.71	1.00808e-05	3	2605.4	5.33429	0	1.02133	7	2.40888	0.947925	7	2.41191	1.0233	7	3.12718	1.01048	7	2.97399	0.999925	7	8.02972	0.984831	7	4.82486
tFLSAQGGDASVVDDPSk	8	A0A0F6FVD1	N-Term(TMT6plex); K18(TMT6plex)	2.102e-11	76.69	8.07227e-06	2	2252.18	-0.63059	0	1.04187	8	2.37317	1.08915	8	5.75643	0.993583	8	2.41406	0.988905	8	4.19064	0.912743	8	11.106	1.04768	8	3.91196
lIFVTDAAMNIAPDVTQk	5	A0A0F6FWX8	N-Term(TMT6plex); K18(TMT6plex)	2.04e-13	76.66	1.04532e-05	2	2405.35	-0.379056	0	0.961819	5	2.25661	0.983232	5	1.57578	1.0235	5	5.38742	0.993597	5	6.42386	1.03567	5	5.22228	1.01433	5	0.782779
fLGGDLAETYSIVMR	3	A0A243CKK7	N-Term(TMT6plex)	4.585e-10	76.63	5.93691e-06	3	1901.01	0.952247	0	0.999928	3	4.12306	0.98866	3	2.49311	0.977742	3	5.74192	1.00044	3	0.242488	1.08412	3	1.02692	0.914084	3	1.16919
gGTEIAFGEFGLQAQAASWITNR	16	Q6HPQ1	N-Term(TMT6plex)	3.714e-16	76.59	7.42155e-06	3	2653.36	-0.540518	0	0.983113	16	6.02649	0.999159	16	6.39718	0.987875	16	6.89812	1.03505	16	7.7227	1.02609	16	5.53989	0.951593	16	10.3275
yTLDQTVGLAVDSVNIYVQGVk	2	A0A243I335	N-Term(TMT6plex); K22(TMT6plex)	2.956e-13	76.53	1.11766e-05	3	2840.57	-3.68747	0	0.98292	2	3.54809	0.932835	2	3.59319	1.03656	2	0.61523	1.02127	2	3.33241	1.05199	2	3.38245	0.970717	2	1.48801
lVLQDGTVLDTk	6	A0A1B1LCB9	N-Term(TMT6plex); K12(TMT6plex)	4.521e-09	76.53	1.02361e-05	2	1760.05	-1.72303	0	0.965833	6	2.41078	1.04469	6	4.20032	1.02466	6	4.05451	1.04145	6	3.39702	0.904895	6	4.71203	1.03794	6	7.8586
nLYSNANDVASYLQYTADDR	1	A0A0G4D5C3	N-Term(TMT6plex)	9.098e-14	76.51	2.03143e-06	3	2522.2	1.26148	0	0.982379	1		1.02016	1		0.952974	1		0.934496	1		1.10622	1		1.03101	1
lGDYVITEAGFGADLGAEk	9	A0A242Z5A4	N-Term(TMT6plex); K19(TMT6plex)	8.196e-14	76.5	8.66609e-06	2	2384.27	-1.89152	0	1.02121	9	6.2078	0.935141	9	4.05191	0.991312	9	3.76195	0.999529	9	6.9575	1.02724	9	4.78644	1.02667	9	4.94671
tTLTAAITTVLAk	30	Q6HPR0;A0A243ASE9	N-Term(TMT6plex); K13(TMT6plex)	1.939e-10	76.49	6.98969e-06	2	1762.11	-0.905635	0
sFAGVDAFPIALNTNDVDk	6	A0A242ZIA0	N-Term(TMT6plex); K19(TMT6plex)	8.636e-10	76.47	1.06817e-05	2	2452.32	1.70561	0	1.03088	6	4.40878	1.03946	6	11.8792	0.988974	6	3.56409	1.00722	6	3.25135	0.870579	6	16.1094	1.10231	6	12.6138
nQIAPGTEGGYTTYWPTGEVTSIYDAAMk	4	A0A0M0MQL4;A0A243B3L8	N-Term(TMT6plex); K29(TMT6plex)	4.208e-10	76.45	5.88581e-06	3	3579.78	2.16519	0
iALAQTDYVNDLLGR	5	A0A2C9YUT8;A0A0F6FU40;A0A2C9Z6Q7;A0A243GUX4	N-Term(TMT6plex)	4.682e-10	76.37	1.15187e-05	2	1891.05	-0.817833	0
sLESMEQFQQLk	6	A0A243E478	N-Term(TMT6plex); K12(TMT6plex)	1.112e-12	76.37	1.04565e-05	2	1926.04	0.170258	0	0.921912	6	4.01339	1.45474	6	7.0181	0.849938	6	4.20544	0.852631	6	4.58792	0.841837	6	3.07135	1.20637	6	7.41273
eNDVPIPINLDSPFSIDQNLWGR	2	A0A243ER07	N-Term(TMT6plex)	7.177e-15	76.27	7.80492e-06	3	2868.47	0.146614	0	0.962297	2	1.65679	0.942928	2	9.57717	1.02862	2	0.372336	1.05523	2	1.22998	1.04925	2	7.58416	0.957757	2	0.0280385
sLEEILQYNEk	4	A0A243NSQ7	N-Term(TMT6plex); K11(TMT6plex)	1.873e-08	76.26	1.21431e-05	2	1824.01	-1.73716	0	0.956145	4	3.58462	1.00154	4	6.55441	1.05882	4	3.52248	0.991577	4	3.00255	1.02876	4	3.23533	0.979612	4	0.462548
kDGSVTAGNASGLNDGSAVLVLMSEEk	1	A0A243M683	N-Term(TMT6plex); K1(TMT6plex); K27(TMT6plex)	4.561e-22	76.25	1.17585e-05	3	3336.79	-0.0280851	1	1.06194	1		0.83712	1		1.05778	1		0.981628	1		1.04067	1		0.996641	1
dFIVLDPMLATGGSAAEAINSLk	3	A0A243B6W9	N-Term(TMT6plex); K23(TMT6plex)	3.726e-15	76.22	1.1446e-05	3	2791.53	-0.617183	0	1.07492	3	0.426399	1.11784	3	2.64503	1.05719	3	1.10443	0.961922	3	4.24505	0.701133	3	17.0711	1.17241	3	3.91569
tDGVIPISELANVHIEk	8	A0A0F6FRU2;A0A2C9YM97	N-Term(TMT6plex); K17(TMT6plex)	1.168e-15	76.22	1.05362e-05	2	2293.31	-1.34609	0
iDIEQDGTVFISSINQEMNDk	3	A0A242ZG19;V5MDX4	N-Term(TMT6plex); K21(TMT6plex)	8.51e-15	76.21	7.25534e-06	3	2854.45	-1.80045	0
rHEELGLSDEQVLEMFR	5	A0A243GEB8;A0A243I6G9	N-Term(TMT6plex)	1.801e-15	76.2	6.1566e-06	3	2317.17	-3.11765	1
eINGQTQTQTTVTETk	2	A0A242ZAK3;C3C154	N-Term(TMT6plex); K16(TMT6plex)	7.893e-11	76.17	1.11631e-05	3	2237.2	-0.343698	0
dFIVLDPmLATGGSAAEAINSLk	1	A0A243B6W9	N-Term(TMT6plex); M8(Oxidation); K23(TMT6plex)	2.879e-12	76.14	1.148e-05	3	2807.53	-0.324252	0	1.05049	1		0.965061	1		1.05075	1		1.0202	1		0.820587	1		1.12704	1
yVAELGLPAYDAHVLTLTk	10	A0A2C2AT59	N-Term(TMT6plex); K19(TMT6plex)	4.855e-10	76.12	1.11701e-05	3	2532.45	-0.219362	0	0.991132	5	2.95645	0.962825	5	1.57861	0.985892	5	2.69436	1.00358	5	1.00725	1.07487	5	2.67044	0.964536	5	1.03605
yLAGVSAQYESEVVYHNMk	4	A0A243L088	N-Term(TMT6plex); K19(TMT6plex)	6.418e-11	76.1	8.58412e-06	3	2646.37	3.44005	0	1.07356	4	3.35982	1.07887	4	4.53078	1.01172	4	3.25225	0.95873	4	2.71823	0.753849	4	8.04915	1.21316	4	2.99287
nPQTGEEIQIAAGk	5	A0A3S9T985	N-Term(TMT6plex); K14(TMT6plex)	7.667e-10	76.08	1.07655e-05	2	1914.07	0.709075	0	0.992529	5	3.37746	0.981859	5	5.95237	1.00158	5	5.25837	0.947703	5	1.37748	0.97292	5	13.2997	1.03886	5	6.97505
aTLADDTSLWEHVmENMIEk	3	A0A0F6FW27	N-Term(TMT6plex); M14(Oxidation); K20(TMT6plex)	2.148e-12	76.06	5.40078e-06	3	2807.39	-4.02846	0	1.02948	2	1.93976	0.708601	2	3.37932	1.03705	2	8.75245	1.01793	2	1.69031	1.19606	2	3.18356	0.94541	2	14.386
eAYAAGGFPFVSLk	3	A0A243EYM1	N-Term(TMT6plex); K14(TMT6plex)	2.87e-12	76.05	1.07656e-05	2	1915.07	-0.563053	0	0.997119	3	0.659308	0.97476	3	1.93661	1.01105	3	1.16527	1.02543	3	0.403985	1.016	3	3.01437	0.985186	3	0.819074
vIIGEMVNDSLNIIGVGNVk	1	A0A243E9B9	N-Term(TMT6plex); K20(TMT6plex)	1.935e-11	75.96	1.08085e-05	4	2542.46	-2.13973	0	0.958444	1		0.879624	1		1.13168	1		0.91238	1		1.07843	1		1.03986	1
eVAGLTVVAVEDYk	3	A0A0G4CT14;A0A243IBK9	N-Term(TMT6plex); K14(TMT6plex)	1.223e-10	75.92	1.1859e-05	2	1951.12	3.93984	0
gSVGTTQSLVMR	7	A0A243E724	N-Term(TMT6plex)	6.525e-11	75.91	1.06003e-05	2	1464.8	-1.24763	0	1.05575	7	5.46626	0.9389	7	6.62827	1.01176	7	7.98947	1.04121	7	3.03646	1.00248	7	2.58169	0.934033	7	9.19182
kLDATTAATEITALDTAIQEIADAR	19	A0A0F6FXZ1	N-Term(TMT6plex); K1(TMT6plex)	9.57e-18	75.83	1.33259e-05	3	3060.67	-2.89082	1	0.889214	19	12.5838	1.24766	19	32.9008	0.898704	19	16.9697	0.845949	19	16.2332	0.912115	19	22.2582	1.34477	19	12.2777
tLSEAVSFVEEVk	12	A0A243JT36;A0A2J9B5U3	N-Term(TMT6plex); K13(TMT6plex)	1.8e-12	75.81	1.30069e-05	2	1896.07	-0.149675	0
sVIGTTGFTEEELAR	3	W8Y0H3	N-Term(TMT6plex)	1.679e-15	75.79	9.37216e-06	2	1838.97	-0.746023	0	1.05038	3	1.4568	1.09056	3	14.7579	0.995346	3	4.32903	1.0012	3	12.9926	0.973749	3	6.27033	1.00023	3	0.286616
lVETAEEAWNQDMVmk	17	A0A242W740	N-Term(TMT6plex); M15(Oxidation); K16(TMT6plex)	8.779e-11	75.78	6.95878e-06	3	2368.19	-0.890644	0	1.00178	15	4.87643	0.921936	15	7.82313	1.02615	15	3.1073	0.952183	15	4.18474	1.05099	15	9.65687	1.06308	15	5.77296
eFAMGAAMNGIALHGGLk	2	A0A243I2D1;A0A2B3PV89;A0A1E8AHL0;A0A4R4BH59	N-Term(TMT6plex); K18(TMT6plex)	7.242e-15	75.76	1.17453e-05	3	2246.22	1.02544	0
eLFGQGLTTIVPIVGGGER	5	A0A243E941	N-Term(TMT6plex)	3.54e-16	75.72	1.20964e-05	2	2172.22	0.342032	0	0.94257	5	6.07633	0.862482	5	17.5596	0.974321	5	12.3693	0.898816	5	15.6293	1.31701	5	34.7235	0.968225	5	6.50099
eADLIIEAAVEk	3	A0A193D0E9	N-Term(TMT6plex); K12(TMT6plex)	1.604e-09	75.64	1.15872e-05	2	1759.03	-0.195158	0	1.00524	3	0.438161	0.955341	3	7.53142	1.0036	3	1.44746	1.02675	3	5.78943	0.970713	3	1.30192	0.966986	3	1.77249
sEENVEYMVEAIk	3	A0A193CML5	N-Term(TMT6plex); K13(TMT6plex)	1.398e-10	75.61	9.15736e-06	2	1999.04	-2.77858	0	1.01043	3	1.84747	0.725532	3	9.15803	1.12658	3	1.5513	0.974283	3	2.22859	1.16395	3	6.73666	0.951149	3	3.85101
iVTDSTADLSQDVIEk	3	A0A0K0S7B8	N-Term(TMT6plex); K16(TMT6plex)	1.117e-10	75.61	1.29591e-05	2	2192.2	-1.64719	0	1.04764	3	0.739835	0.987291	3	0.758101	1.02366	3	2.07539	1.03999	3	0.392871	0.916941	3	2.93983	1.00488	3	5.65777
tAAGLFDVSHmGEVEVk	6	A0A1Y0TLA0	N-Term(TMT6plex); M11(Oxidation); K17(TMT6plex)	6.486e-10	75.6	1.10031e-05	3	2264.2	-0.803435	0	0.99969	6	7.02523	0.904763	6	8.99742	1.0029	6	5.86672	1.00964	6	3.15711	1.03788	6	1.64839	0.981239	6	4.25458
eEGIASQAVVLLQk	4	A0A0K0Q6B9	N-Term(TMT6plex); K14(TMT6plex)	2.064e-09	75.59	9.55022e-06	2	1943.16	0.0304725	0	0.958947	4	4.54243	0.910748	4	4.37279	1.03819	4	2.0979	1.04046	4	1.4265	1.07569	4	7.69492	0.993726	4	0.761688
nPEQSNYYDTLIAETGk	4	A0A0F6FW17	N-Term(TMT6plex); K17(TMT6plex)	9.786e-12	75.58	9.08387e-06	2	2401.24	3.76692	0	0.953459	4	3.07247	0.986855	4	6.06556	0.980696	4	1.39466	0.992885	4	1.51114	1.07479	4	7.39321	1.03173	4	8.22697
sIEGDGVFSPTGLTGGDAVk	8	A0A2T7YGL4;A0A243ARE6	N-Term(TMT6plex); K20(TMT6plex)	2.918e-14	75.57	1.15647e-05	2	2365.26	-1.67306	0
eLAEIAGVDADNYGLEmLk	4	A0A242YQA1	N-Term(TMT6plex); M17(Oxidation); K19(TMT6plex)	1.567e-13	75.54	1.22174e-05	3	2525.32	0.353724	0	1.03731	4	8.84969	0.995389	4	2.85237	1.01091	4	1.63917	0.956425	4	4.08301	1.04318	4	5.49211	1.01946	4	8.8205
nALNNMMGAGEALSSVDPEITk	3	A0A243NYR1	N-Term(TMT6plex); K22(TMT6plex)	9.769e-15	75.45	9.74335e-06	3	2720.4	-0.245596	0	0.92676	3	1.05594	0.940972	3	3.24191	0.99205	3	2.77557	0.992943	3	1.06534	1.14747	3	5.3652	0.995754	3	12.6217
dVVVLSGPSHAEEVGLR	5	A0A193CQL3	N-Term(TMT6plex)	2.801e-10	75.41	1.41942e-05	3	1993.09	-0.558936	0	1.03616	5	4.97303	0.933795	5	8.14536	1.02942	5	1.08306	0.925296	5	3.20344	1.02342	5	9.27957	1.068	5	6.45124
aLQLPSGNANFTDLEQVHPSLR	5	A0A193CP22	N-Term(TMT6plex)	2.155e-15	75.4	1.13588e-05	3	2636.4	-0.244818	0	0.974659	5	2.57132	1.21049	5	6.65551	0.9211	5	4.58082	0.917663	5	7.24667	0.918202	5	2.35839	1.136	5	4.36351
tQDAQFMNDLMMk	6	A0A231I1J3;A0A243MD27	N-Term(TMT6plex); K13(TMT6plex)	5.731e-12	75.4	6.41553e-06	2	2031.01	-0.507986	0
gGVImDVVNAEQAk	14	A0A243K5F2	N-Term(TMT6plex); M5(Oxidation); K14(TMT6plex)	1.31e-07	75.36	1.26092e-05	2	1905.05	1.42179	0	0.942734	13	4.10984	0.946392	13	6.3792	1.0086	13	2.43463	0.99012	13	3.86064	1.1001	13	4.52349	1.04582	13	6.78837
eGAAFMSIYAENPDLLk	5	A0A0K0S249	N-Term(TMT6plex); K17(TMT6plex)	5.524e-12	75.36	1.20329e-05	2	2327.24	1.28127	0	0.955775	5	5.06575	0.823982	5	15.4395	1.00594	5	4.51268	0.957896	5	3.38709	1.17571	5	8.91963	1.00201	5	4.51111
eIEDVVQSVVTSELFk	8	A0A0M0MQL4;A0A243B3L8	N-Term(TMT6plex); K16(TMT6plex)	4.825e-13	75.35	1.47914e-05	2	2280.27	0.423038	0
nIIAVLNGEEPVTPVNQk	8	A0A0F6FLA8	N-Term(TMT6plex); K18(TMT6plex)	6.12e-11	75.34	1.2685e-05	3	2393.38	-1.75877	0	0.920461	4	5.10416	0.959481	4	3.37425	1.00296	4	3.69399	1.02591	4	4.72134	1.0922	4	5.60804	0.997243	4	8.2854
aILNNENSVLTVSAYLEGQYGEk	13	A0A0F6FUE3	N-Term(TMT6plex); K23(TMT6plex)	1.107e-16	75.28	1.48701e-05	3	2970.58	-1.94237	0	1.00961	13	2.01286	0.974305	13	5.81424	1.02824	13	6.28408	0.998751	13	3.5968	1.00943	13	2.0667	0.995553	13	10.5829
iFITGNTAIDALQTTVk	6	A0A0K0QJS9	N-Term(TMT6plex); K17(TMT6plex)	1.435e-10	75.27	1.34512e-05	2	2264.32	-2.79342	0	0.975756	6	1.75313	1.06088	6	3.66087	0.990014	6	3.49902	0.950101	6	4.13065	0.984829	6	5.79995	1.04856	6	7.73503
kLVGQGGLVSLIGTNDAIk	2	A0A243J6M4;Q6HE00;A0A0P0PHA4	N-Term(TMT6plex); K1(TMT6plex); K19(TMT6plex)	5.695e-13	75.27	3.18563e-06	3	2570.59	0.829766	1
aEHMLDMGQDTTLGk	7	A0A137RYZ4	N-Term(TMT6plex); K15(TMT6plex)	1.055e-13	75.24	9.36878e-06	2	2105.07	-1.17367	0	1.03296	7	2.75446	1.01361	7	3.62123	0.989497	7	1.67792	0.89135	7	6.09795	0.947997	7	1.72334	1.14357	7	4.86922
tADIVLDGEVIGFIGQLHPEAEk	2	A0A242ZI75	N-Term(TMT6plex); K23(TMT6plex)	9.119e-17	75.22	1.41195e-05	3	2909.61	1.09009	0	1.00968	2	2.3361	0.97168	2	7.97303	0.994462	2	1.09911	0.960081	2	9.20144	1.07444	2	3.4499	0.991189	2	9.95385
tVQGVIGSAFASSGER	6	A0A242Z623	N-Term(TMT6plex)	5.715e-14	75.21	1.10171e-05	2	1794.95	-1.59971	0	0.995846	6	3.76436	0.998706	6	6.04806	1.02488	6	3.23623	1.08698	6	2.80267	1.01193	6	2.97112	0.921374	6	8.1926
vNPSSVLLSGVLLLEHLGWNEAAk	2	A0A243K0W0	N-Term(TMT6plex); K24(TMT6plex)	6.729e-17	75.21	1.18502e-05	3	3004.73	0.562663	0	0.973597	2	2.16634	0.801781	2	3.99389	1.04656	2	4.85064	0.955274	2	1.01463	1.16036	2	3.68943	1.04603	2	4.46787
aLYAVDQAQFk	3	A0A0F6FT57	N-Term(TMT6plex); K11(TMT6plex)	5.897e-10	75.21	1.33431e-05	2	1711.98	0.0384663	0	1.05713	3	1.77151	1.13842	3	4.35635	1.04295	3	3.92486	1.04992	3	0.339518	0.768346	3	0.0263477	0.999358	3	0.351875
lVEAAPEYYMGMGHTAEQVAVk	5	A0A243KPV2;A0A2C9YU03	N-Term(TMT6plex); K22(TMT6plex)	1.131e-14	75.19	1.03414e-05	3	2852.47	-1.85905	0
qGTDYVWLAGITk	4	C3DF37;A0A1B1L0F7	N-Term(TMT6plex); K13(TMT6plex)	2.878e-12	75.18	1.56352e-05	2	1910.08	-0.0221717	0
mTVGDIIAEGIDIHGLAk	5	A0A243K754;A0A243JT61;A0A243MKQ0	N-Term(TMT6plex); K18(TMT6plex)	1.988e-12	75.18	1.29304e-05	3	2311.31	-0.219824	0
vIGGGLPVGAYGGk	4	A0A0K0QHQ2;A0A243D5R8	N-Term(TMT6plex); K14(TMT6plex)	5.536e-14	75.17	1.19446e-05	2	1703.02	-1.22026	0
iIAMGDPYPDQLNETADYIAR	3	A0A0D1PA15	N-Term(TMT6plex)	2.501e-11	75.13	6.76719e-06	3	2595.29	-0.879592	0	0.971586	3	4.03267	1.03242	3	8.26389	0.942413	3	1.27961	0.963041	3	2.78463	0.99171	3	11.2163	1.1136	3	4.30967
sIGTLDGLYEQNLk	14	A0A0F6FX28	N-Term(TMT6plex); K14(TMT6plex)	7.79e-13	75.13	1.40592e-05	2	2009.13	-1.20505	0	1.00158	7	2.95268	0.979422	7	1.54701	1.00244	7	5.18839	0.994175	7	3.98667	1.00689	7	3.53168	0.99909	7	3.41441
tTETDGYNAIQLGFEDk	6	A0R8I0	N-Term(TMT6plex); K17(TMT6plex)	2.953e-12	75.08	9.44097e-06	3	2360.2	0.275278	0	1.10727	6	9.32206	1.15307	6	6.52989	0.975863	6	3.31074	0.948688	6	2.65416	0.727368	6	13.4457	1.19027	6	4.15769
vTAAVSETTGAPEENIVVFIEEmSk	4	A0A243D9Y8	N-Term(TMT6plex); M23(Oxidation); K25(TMT6plex)	5.828e-16	75.08	1.40497e-05	3	3125.64	2.014	0	0.947438	4	5.95615	0.977505	4	4.87006	0.983102	4	3.52184	1.0586	4	6.64739	1.02539	4	7.12234	0.947539	4	5.22229
tFEAIQHAAALMAk	4	A0A242ZI75;A0A243A3J6	N-Term(TMT6plex); K14(TMT6plex)	3.559e-10	75.07	1.53252e-05	2	1960.1	-2.14239	0
aTNTGEPVALQPSGk	4	A0A242X556	N-Term(TMT6plex); K15(TMT6plex)	2.35e-12	75.05	1.45081e-05	2	1928.08	-2.09476	0	1.00929	4	4.64389	0.981581	4	0.977288	0.96667	4	3.39627	1.02207	4	6.61197	1.05538	4	2.2874	0.995391	4	2.84264
vVGDMALFMVQNHLTEQDVLER	1	C3H5E2;A0A0D1QSY5;H9NL63	N-Term(TMT6plex)	2.27e-13	75.04	1.00014e-05	3	2773.42	-1.63948	0
gPSNVSTMYTGLNMPQSTISQHLAk	4	A0A243FC78	N-Term(TMT6plex); K25(TMT6plex)	1.025e-14	75.03	1.14848e-05	3	3120.63	0.890811	0	0.981344	4	1.34061	0.86003	4	23.6042	0.987109	4	2.14169	0.942006	4	14.2004	1.17078	4	16.8411	1.04214	4	6.79538
lTAHSSDDDDR	8	A0A243GEB8;A0A243I6G9	N-Term(TMT6plex)	0.001541	75.01	2.82057e-06	2	1460.68	-0.228221	0
gPLHGGANENVmk	6	A0A2J9B697;A0A243EGW6;A0A243A2R9	N-Term(TMT6plex); M12(Oxidation); K13(TMT6plex)	4.687e-10	75.01	1.10378e-05	3	1797.97	0.0932393	0
lEGIFGDEGIIGk	7	A0A0F6FRN3	N-Term(TMT6plex); K13(TMT6plex)	1.051e-08	74.99	1.55325e-05	2	1806.04	-0.121817	0	1.08497	7	1.99493	0.982763	7	2.02266	0.999768	7	2.28722	1.00686	7	6.74318	0.834235	7	10.8723	1.09996	7	4.88674
iEAAINFVNTNPk	9	A0A243C646;A0A243L2H9;A0A242XCM5	N-Term(TMT6plex); K13(TMT6plex)	1.523e-12	74.97	1.41665e-05	2	1889.09	0.858028	0
gYNPINQIVGYLLSGDPAYIPR	1	A0A243ED42	N-Term(TMT6plex)	1.386e-17	74.95	1.60409e-05	3	2649.42	-0.0079348	0	0.921181	1		0.904246	1		0.930186	1		1.03959	1		1.15105	1		1.07314	1
aVGTEQGSSPAMTFk	3	A0A193CXR6	N-Term(TMT6plex); K15(TMT6plex)	6.818e-13	74.95	1.37728e-05	2	1969.05	0.305447	0	0.943311	3	2.50904	1.12202	3	1.43348	0.971481	3	0.245221	0.927793	3	3.18288	0.999345	3	3.82168	1.12786	3	3.55324
qANTQNIGLENTDIVVEk	10	A0A242ZH37	N-Term(TMT6plex); K18(TMT6plex)	2.354e-10	74.93	1.58562e-05	2	2444.34	1.74543	0	1.04889	10	4.37274	0.911935	10	3.04276	1.03773	10	6.41685	1.00944	10	4.6491	1.05752	10	3.21781	0.951871	10	3.11975
tLGGDAVGmSTVPEVIVAR	9	A0A242W827	N-Term(TMT6plex); M9(Oxidation)	2.318e-12	74.92	1.53854e-05	3	2117.15	0.060865	0	0.959837	9	1.98784	1.05569	9	5.64452	0.990523	9	3.17614	0.981366	9	3.15646	1.00458	9	5.98236	1.00801	9	10.6518
iIPVNPTVDEVLGEk	7	A0A193CVC7	N-Term(TMT6plex); K15(TMT6plex)	7.763e-08	74.87	1.36314e-05	2	2081.22	-1.30845	0	0.939634	7	4.48436	1.14382	7	6.75894	0.978822	7	1.1878	0.974507	7	3.11492	0.953271	7	7.00124	1.04398	7	3.9149
gWFIQPTIVADVAEDAR	16	A0A243G5A7;A0A243N469	N-Term(TMT6plex)	3.451e-10	74.85	1.35765e-05	3	2117.12	-1.67888	0
yLLENGVQPVDFNSYGSR	2	A0A0M0MQL4;A0A243B3L8	N-Term(TMT6plex)	2.606e-12	74.85	8.18515e-06	2	2287.16	2.29235	0
vYSGVLNSGSYVk	14	A0A0D1QWX3;A0A243AS87	N-Term(TMT6plex); K13(TMT6plex)	3.023e-12	74.83	1.49989e-05	2	1831.04	0.434625	0
lIYGGVEYTSIAQLSNALk	3	A0A242YJC0	N-Term(TMT6plex); K19(TMT6plex)	8.397e-12	74.77	1.60011e-05	3	2498.43	2.97311	0	1.03132	3	7.6392	0.950903	3	11.4846	1.00472	3	3.12059	0.978067	3	14.6107	1.10277	3	3.21634	0.972809	3	3.9862
vIHNAAEAVGVVGk	1	A0A0D1RLE0	N-Term(TMT6plex); K14(TMT6plex)	9.411e-10	74.76	1.29534e-05	2	1822.09	-2.35849	0	1.01029	1		1.01774	1		1.00177	1		0.994211	1		0.95918	1		1.04647	1
tLADNEGYETFVIPDDVGGR	3	A0RK94	N-Term(TMT6plex)	3.816e-12	74.75	5.77145e-06	2	2397.18	-0.899756	0	1.02174	3	0.929591	1.03314	3	1.217	0.947795	3	4.39145	0.99307	3	10.2979	0.97813	3	3.1318	1.0423	3	4.87477
eFFGSSQLSQFMDQTNPLAELTHk	4	A0A243E988;A0A243FY98	N-Term(TMT6plex); K24(TMT6plex)	9.819e-16	74.75	1.01176e-05	3	3213.62	-2.18439	0
gSQFGDGVYEVIR	3	A0A0K0SG56	N-Term(TMT6plex)	1.753e-12	74.72	1.10782e-05	2	1655.86	-1.50878	0	1.03126	3	4.2715	0.887408	3	0.769313	1.00381	3	8.76913	1.00591	3	3.15553	1.02856	3	7.14496	1.06217	3	3.61226
gNPTVEVEVYTESGAFGR	13	A0A2C9YU89;A0RKS3	N-Term(TMT6plex)	2.098e-13	74.72	7.76941e-06	2	2141.07	-1.47145	0
lVVDEETNDILGVHMIGPHVTDmISEAGLAR	5	A0A242ZH37	N-Term(TMT6plex); M23(Oxidation)	4.874e-11	74.69	9.68272e-06	4	3576.81	-2.86703	0	1.01138	5	6.85566	0.868289	5	17.0135	1.01674	5	6.64193	0.954994	5	3.77551	1.09664	5	12.6499	1.06312	5	6.35116
mYGGVTTADDLMk	4	A0A0F6FSS8	N-Term(TMT6plex); K13(TMT6plex)	9.319e-10	74.68	1.13067e-05	2	1859.97	0.768198	0	1.00917	4	2.09312	0.932553	4	10.6594	1.00782	4	2.07962	0.987668	4	4.07826	1.00538	4	0.198176	1.02747	4	4.00881
sGATVSGPIPLPTEk	15	A0A243P3R1	N-Term(TMT6plex); K15(TMT6plex)	2.42e-09	74.67	1.59388e-05	2	1912.12	0.0758087	0	0.979798	15	4.2387	1.03849	15	6.0402	0.999462	15	4.16613	1.01978	15	6.78037	1.02058	15	8.0702	1.00134	15	5.63288
gGVIMDVVNAEQAk	9	A0A243K5F2	N-Term(TMT6plex); K14(TMT6plex)	1.942e-11	74.67	1.63994e-05	2	1889.06	-0.417933	0	0.968737	9	6.78035	0.942095	9	5.7748	0.983732	9	4.57045	0.971718	9	5.38442	1.06981	9	8.95402	1.04633	9	4.96504
gALIGEIIPVASGESYNANVER	3	M1QW70	N-Term(TMT6plex)	8.384e-13	74.66	1.53583e-05	3	2488.32	-1.55946	0	0.978468	3	2.08696	0.956541	3	5.3051	0.971373	3	1.86535	0.98424	3	3.83839	1.06719	3	1.45022	1.08313	3	2.58578
nAAAGLNLGGAk	16	A0A193CXG5;A0A243MRD6;A0A243GE99	N-Term(TMT6plex); K12(TMT6plex)	9.933e-13	74.65	1.09292e-05	2	1514.91	-8.12757e-05	0
iINIASVVGVIGNPGQANYVAAk	3	A0A193CWJ8;C3H550;A0A243ERE2	N-Term(TMT6plex); K23(TMT6plex)	4.354e-11	74.64	1.10574e-05	2	2726.6	1.77471	0
eGEILDMASELDIVQk	4	A0A243KXF9	N-Term(TMT6plex); K16(TMT6plex)	6.842e-08	74.6	1.44572e-05	2	2248.21	-1.2515	0	1.01273	4	6.50666	1.03342	4	4.80121	1.00868	4	2.37986	0.897094	4	0.991073	1.01132	4	6.81277	1.07537	4	5.1556
aIVDVSIIPVGTGNPSVSEYVAEVQk	2	A0A0K0QJ74	N-Term(TMT6plex); K26(TMT6plex)	3.706e-13	74.6	1.53119e-05	3	3129.75	1.04378	0	0.928291	2	4.82822	0.997338	2	1.5479	1.04566	2	1.32011	0.971582	2	1.94559	1.05059	2	0.102477	1.03214	2	8.66307
tGTTAFVSLADEAk	3	A0A0D1R682	N-Term(TMT6plex); K14(TMT6plex)	1.423e-14	74.58	1.59173e-05	2	1869.04	-0.196148	0	1.00894	3	0.375813	0.976085	3	3.63067	1.01375	3	2.62258	1.01498	3	0.180352	1.01706	3	2.88757	0.971373	3	8.17205
gGMGNMNNMMk	5	V5M2B7;A0A243N3K0	N-Term(TMT6plex); K11(TMT6plex)	4.968e-08	74.57	5.04682e-06	2	1642.79	-1.41454	0
fDAAIIEDTVAk	8	A0A243DHB6;A0A243P0D4	N-Term(TMT6plex); K12(TMT6plex)	4.039e-11	74.53	1.61192e-05	2	1751	-1.81384	0
sTDTVSSQMLGNTMEGLYR	3	A0A0F6FU57	N-Term(TMT6plex)	2.774e-18	74.53	4.02584e-06	2	2319.12	-0.373188	0	1.0198	3	4.44373	0.877641	3	5.45787	1.03413	3	3.55087	0.967911	3	2.19708	1.08591	3	7.06468	1.04339	3	0.162977
eVGNDLLTVEGISk	10	A0A2T7YJW0	N-Term(TMT6plex); K14(TMT6plex)	2.868e-13	74.5	1.89541e-05	2	1932.11	0.600216	0	1.02875	5	3.77901	0.945994	5	13.4208	0.980293	5	2.70113	0.957057	5	1.02732	1.01533	5	6.6381	1.05836	5	4.65162
vVVPEEVEVEMk	4	A0A242WRX9	N-Term(TMT6plex); K12(TMT6plex)	1.041e-05	74.48	1.43721e-05	2	1845.04	0.217937	0	0.967957	4	2.55495	1.00247	4	6.78928	0.99568	4	4.62534	0.953401	4	1.29366	1.06525	4	6.10823	1.04023	4	5.5257
aPFTAELDASDIEk	7	A0A242WVW7	N-Term(TMT6plex); K14(TMT6plex)	1.055e-10	74.44	1.58613e-05	2	1965.06	-1.50221	0	1.03428	7	1.79173	0.95238	7	1.79929	1.01283	7	0.617495	0.982451	7	1.17411	1.03772	7	2.06776	0.95185	7	1.64863
tPGHPEYGHTAGVDATTGPLGQGIATAVGMAMAER	1	A0A243I2D1;A0A2B3PV89;A0A1E8AHL0	N-Term(TMT6plex)	4.207e-19	74.43	6.83837e-06	4	3650.79	0.196817	0
sGGLFITSGIIAAk	2	A0A1B1LC10	N-Term(TMT6plex); K14(TMT6plex)	3.741e-12	74.37	1.36495e-05	2	1793.09	0.222247	0	1.00434	2	5.20732	0.946839	2	0.662315	1.06066	2	0.269617	1.12254	2	6.83682	0.977682	2	2.42613	0.863332	2	1.95395
dITIQLSDASNDTMk	16	Q79AJ1;A0A0F6FXZ1;B3F3F6	N-Term(TMT6plex); K15(TMT6plex)	4.982e-09	74.36	1.50533e-05	3	2110.11	-0.415214	0
vMDNSAAQQAGLk	2	A0A0G4CWP8	N-Term(TMT6plex); K13(TMT6plex)	1.13e-13	74.33	1.53292e-05	2	1790.98	-0.884491	0	1.04661	2	3.18329	1.04888	2	8.29782	1.02408	2	3.15286	0.996701	2	7.45909	0.849324	2	10.9624	1.06712	2	3.46417
sLLANAEGIVLQDNPEEQLYPMPATAVGk	3	A0A0D1QX42	N-Term(TMT6plex); K29(TMT6plex)	3.853e-14	74.33	1.68143e-05	4	3526.89	-0.494135	0	0.956539	3	10.2849	0.911143	3	4.03285	1.06725	3	7.66502	0.969096	3	4.06595	1.06374	3	1.92413	0.985042	3	7.62225
iYGAGLLSSVGESk	3	A0A0F6FW54	N-Term(TMT6plex); K14(TMT6plex)	1.012e-11	74.3	1.629e-05	2	1839.06	-3.08245	0	0.999989	3	3.84712	1.04571	3	3.11102	0.970424	3	1.90412	1.01848	3	2.30014	0.966557	3	2.73855	1.0488	3	7.45935
fFSYDIAGLEGVQk	4	A0A0F6FQZ9	N-Term(TMT6plex); K14(TMT6plex)	1.923e-13	74.26	1.69694e-05	2	2032.11	-1.00502	0	0.99908	4	0.778945	0.974926	4	3.20854	1.00725	4	0.58228	1.02334	4	3.09602	1.02599	4	0.925326	1.00263	4	4.5777
dkDADLILGGNVAIDGASGQVGPR	9	A0A242ZPV1	N-Term(TMT6plex); K2(TMT6plex)	4.414e-10	74.26	1.804e-05	2	2796.53	1.9017	1	0.992104	8	5.3929	0.950697	8	15.0026	0.995221	8	4.97882	0.989676	8	2.39882	1.05374	8	4.09222	0.934762	8	1.94002
aGLTEIMVAMNHLIHNPQIk	2	A0A0G4CWP7	N-Term(TMT6plex); K20(TMT6plex)	2.292e-14	74.23	2.10251e-05	4	2688.51	-0.924895	0	0.912783	2	8.80456	0.937999	2	0.986684	1.0513	2	3.78261	1.08409	2	6.91071	1.00814	2	2.72182	1.01827	2	2.34061
nAGYSVDGGmAEQcIVTADYAVk	4	A0A242Z4V8;A0A243ABC5;A0A243N8B9;A0A4R4BD78;A0A2A8P1P6	N-Term(TMT6plex); M10(Oxidation); C14(Carbamidomethyl); K23(TMT6plex)	1.282e-14	74.23	5.94487e-06	3	2893.41	-0.434079	0
lDHNLNNVTSQATNmAASASQIEDADmAk	16	Q79AJ1;A0A0F6FXZ1;B3F3F6;B3F3E0	N-Term(TMT6plex); M15(Oxidation); M27(Oxidation); K29(TMT6plex)	2.352e-11	74.23	6.19974e-06	3	3550.71	-0.480184	0
vYDIDGNEYIDYVLSWGPLIHGHANDR	1	A0A0K0QHQ2;A0A243D5R8	N-Term(TMT6plex)	9.667e-13	74.23	6.90768e-06	4	3360.65	1.25021	0
eMVLPMNTGAEAVETAIk	8	A0A242Z0I3;A0A2A8W0K3	N-Term(TMT6plex); K18(TMT6plex)	1.462e-12	74.22	1.86137e-05	2	2362.27	-1.00408	0
tTGTLAVSTDGSk	14	A0A0F6FXZ1	N-Term(TMT6plex); K13(TMT6plex)	2.525e-10	74.21	1.67562e-05	2	1695.95	-4.19053	0	0.888992	14	9.72444	1.5382	14	20.1654	0.706346	14	16.2707	0.801508	14	15.4734	0.765741	14	12.4565	1.50249	14	18.4341
tEVQALVTQGk	4	A0A0K0QGM9	N-Term(TMT6plex); K11(TMT6plex)	1.465e-08	74.2	1.64584e-05	2	1631.97	0.235979	0	1.02633	4	5.7377	1.00659	4	3.08097	1.00255	4	1.83149	1.01733	4	1.75654	0.98716	4	8.98661	0.962968	4	2.8755
vITEEHVTNLAk	10	A0A0M0MQL4;A0A243B3L8	N-Term(TMT6plex); K12(TMT6plex)	3.112e-08	74.2	1.3951e-05	2	1812.07	1.13564	0
eIDLVEAVNALHSAFELSk	2	A0A242ZH54	N-Term(TMT6plex); K19(TMT6plex)	4.143e-12	74.19	1.62925e-05	3	2543.41	-1.87995	0	0.996827	2	4.34787	0.914113	2	4.99037	1.02083	2	0.563124	1.00479	2	0.221149	1.04156	2	3.13531	1.02432	2	4.46009
gQVQIVLALAk	2	A0A242ZNZ3	N-Term(TMT6plex); K11(TMT6plex)	2.232e-08	74.14	4.78764e-06	2	1598.04	-1.99882	0	1.0375	2	2.36108	0.938908	2	1.10988	1.04056	2	0.303027	1.10746	2	3.65961	0.988284	2	5.25541	0.857483	2	3.78923
eLVGDTDGILVPGGFGDR	5	A0A0F6FXA7	N-Term(TMT6plex)	9.127e-16	74.14	1.64002e-05	2	2046.07	-0.0640892	0	0.978318	5	1.88986	0.987581	5	7.57029	0.991661	5	8.29537	0.972481	5	5.80435	1.03108	5	10.9011	1.05364	5	8.8582
lSYATSLEQVEk	5	A0A0S3BUT0;A0A242YJC0	N-Term(TMT6plex); K12(TMT6plex)	1.668e-10	74.12	1.81062e-05	2	1826.03	-2.88539	0
aEETNSDMYAAIDLVVDkLER	22	A0A0S3C4I2	N-Term(TMT6plex); K18(TMT6plex)	3.405e-14	74.11	1.69816e-05	2	2840.47	-0.66152	1	0.76766	11	5.26341	0.671148	11	20.2165	0.961801	11	2.95251	0.938459	11	3.9907	1.85409	11	15.7357	0.677974	11	15.0188
eDVLSIANLVVHDAR	2	A0A231I1Y5	N-Term(TMT6plex)	9e-11	74.11	2.05409e-05	3	1880.04	-0.581087	0	0.884988	2	0.776517	1.08745	2	0.462783	0.980742	2	14.7049	1.0593	2	9.8968	1.01758	2	2.89094	1.01025	2	0.140536
lEEVGAAVEVk	27	Q6HPR8	N-Term(TMT6plex); K11(TMT6plex)	6.207e-10	74.09	1.68747e-05	2	1601.95	-2.77551	0	0.989968	27	4.44551	0.738792	27	20.4727	1.09805	27	6.1793	1.0826	27	6.96497	1.14874	27	7.68967	0.867578	27	10.7195
gSMSPGLIQGEDAk	8	A0A2T7YP66	N-Term(TMT6plex); K14(TMT6plex)	1.427e-10	74.09	1.48958e-05	2	1847.99	-1.84052	0	1.0512	4	4.74279	0.821205	4	6.78988	1.07345	4	2.89461	1.00795	4	0.456448	1.02466	4	2.94267	0.963635	4	2.52022
aGANTDSEILGk	2	A0A243GXX0	N-Term(TMT6plex); K12(TMT6plex)	2.287e-09	74.07	1.65746e-05	2	1633.91	-2.54016	0	0.843071	1		1.60949	1		0.638553	1		0.870227	1		0.880071	1		1.40371	1
aQTLLEGLVVSLk	4	A0A0K0SE28	N-Term(TMT6plex); K13(TMT6plex)	7.124e-12	74.07	8.49101e-06	2	1829.15	0.476673	0	1.00167	4	4.08902	1.06726	4	16.9204	0.992057	4	3.02525	0.976352	4	11.3916	1.00165	4	5.16681	0.926577	4	5.76538
yVGLEGDVLGIDTFGASAPGEk	7	A0A243I2D1;A0A2B3PV89;A0A1E8AHL0	N-Term(TMT6plex); K22(TMT6plex)	1.126e-11	74.07	1.73209e-05	2	2653.41	0.371792	0
sEELAGLTEWDIAYLQk	5	A0A243GBY9;C3G5I6;A0A137RQS0	N-Term(TMT6plex); K17(TMT6plex)	9.809e-10	74.06	1.67483e-05	2	2424.3	-1.36913	0
dDANVGVIILTGEGGR	4	A0A193CZA8	N-Term(TMT6plex)	7.414e-12	74.05	1.42741e-05	2	1814.98	-2.04453	0	0.952874	4	2.32298	1.03113	4	3.16021	1.01479	4	2.82599	1.00455	4	4.12027	0.996085	4	2.67023	1.0673	4	2.17538
fGEIDLDEIVEk	6	A0A0K0SFK0	N-Term(TMT6plex); K12(TMT6plex)	4.091e-10	74.05	1.6533e-05	2	1865.03	-1.94422	0	1.0113	6	2.8284	1.02126	6	2.66982	1.00494	6	1.52761	0.982733	6	3.03813	1.00871	6	1.78975	0.970707	6	2.24867
vLDEHGAISAPEk	3	A0A242YRW1	N-Term(TMT6plex); K13(TMT6plex)	6.782e-09	74.03	1.95449e-05	2	1824.03	-0.347941	0	1.01911	3	1.37282	1.14606	3	1.40759	1.0189	3	1.14245	0.967615	3	1.69931	0.743726	3	9.29099	1.2031	3	5.83003
sLVTTGMTMAIVTHEMGFAk	2	A0A0G4CXN8	N-Term(TMT6plex); K20(TMT6plex)	8.067e-14	74.01	1.82549e-05	3	2583.37	-0.654235	0	1.0167	2	1.63704	0.900184	2	3.42217	1.04964	2	2.18624	0.94392	2	1.45441	1.10386	2	0.495365	0.971155	2	1.15693
aFEGQLQVLLEEk	6	A0A0F6G128;A0A0F6IYD0;Q3EVS2	N-Term(TMT6plex); K13(TMT6plex)	1.945e-10	74.01	1.73513e-05	2	1962.13	-0.312144	0
aPLGVVLAIAPFNYPVNLSAAk	2	A0A243GXZ0;M1QRC4;A0A2C2G0M3;A0A243A0K0	N-Term(TMT6plex); K22(TMT6plex)	4.119e-11	74	9.83325e-06	4	2683.6	0.777108	0
vYTNPDIVGVELGGALk	3	A0A193CQL3	N-Term(TMT6plex); K17(TMT6plex)	4.768e-13	74	1.766e-05	2	2203.27	0.243438	0	0.976258	3	0.677598	0.954476	3	2.28593	0.99858	3	3.17519	1.00687	3	0.396216	1.06283	3	9.64661	0.999538	3	4.91199
sVEELVANLNEVPEAIR	22	A0A242Y8S6	N-Term(TMT6plex)	2.48e-10	73.94	2.00329e-05	3	2111.16	0.56538	0	0.94284	22	5.88134	1.11591	22	6.94957	0.951216	22	10.6221	0.935349	22	8.14127	0.93952	22	8.67711	1.20075	22	17.6654
vAGYATDLMATMQETLk	3	C3GE96	N-Term(TMT6plex); K17(TMT6plex)	1.508e-13	73.94	1.72518e-05	2	2301.22	-0.369999	0	0.972798	3	1.37252	0.930309	3	0.33088	1.00487	3	0.230146	0.941979	3	0.556817	1.12225	3	2.51814	1.07311	3	2.26373
lLAMLDELELk	3	A0A243IA81	N-Term(TMT6plex); K11(TMT6plex)	8.418e-10	73.89	1.75537e-05	2	1746.05	-1.4221	0	0.985155	3	0.363068	1.00353	3	4.64548	1.09759	3	4.89781	0.972224	3	2.39517	0.832659	3	4.54198	1.1056	3	11.1909
mLTEIGEEENVESYIHNALQNk	5	A0A2J9B697;A0A243EGW6;A0A243A2R9	N-Term(TMT6plex); M1(Oxidation); K22(TMT6plex)	8.867e-14	73.89	1.3742e-05	3	3035.54	0.588601	0
aDIDYAAVEADTTYGk	12	A0A242XEW4	N-Term(TMT6plex); K16(TMT6plex)	6.663e-10	73.88	1.13427e-05	2	2161.1	-1.1632	0	1.04033	12	5.33293	0.961817	12	3.2367	1.01196	12	6.37325	1.01274	12	5.97666	0.980433	12	4.19005	0.959617	12	8.18314
vVGQLAVATFPNSGGLMk	3	A0A0F6G0Q7	N-Term(TMT6plex); K18(TMT6plex)	7.548e-12	73.87	2.20956e-05	2	2247.3	0.810955	0	0.987902	3	11.1803	1.15845	3	3.0232	0.891502	3	1.66332	0.885832	3	2.88546	0.972769	3	3.25876	1.2369	3	9.39115
nDEIEEAFEAVk	7	A0A242ZI74;A0A242WPX0	N-Term(TMT6plex); K12(TMT6plex)	7.229e-10	73.83	1.28919e-05	2	1851.97	-0.0975976	0
aDEALVALAEk	4	A0A0F6FRD2	N-Term(TMT6plex); K11(TMT6plex)	7.675e-10	73.82	1.93887e-05	2	1587.93	-2.39989	0	1.02839	4	1.13189	1.01616	4	2.94038	1.00139	4	0.952166	0.97943	4	1.86023	0.993702	4	1.26868	0.988221	4	4.38444
eLQVGDVVTGSVTk	10	A0A0F6FRU2;A0A2C9YM97	N-Term(TMT6plex); K14(TMT6plex)	1.762e-10	73.82	2.14158e-05	2	1890.09	-0.317138	0
iLNEAGISMLSQANQTPQmVSk	16	Q79AJ1;A0A0F6FXZ1;A0A243F4V2;A0A0D1QTP7;A0A137RUW0;A0A0K0QAN3;A0A231I766;B3F3G3;Q2EI47;B3F3F9	N-Term(TMT6plex); M19(Oxidation); K22(TMT6plex)	2.782e-13	73.79	1.77056e-05	4	2834.52	-0.0764379	0
gSVTAGNSSQMSDGAASVLLmDR	6	A0A243KPV2;A0A2C9YU03	N-Term(TMT6plex); M21(Oxidation)	3.895e-15	73.79	7.23682e-06	3	2499.2	-0.896376	0
aQDQLNALGILNTFGGGALk	3	C3DXP1	N-Term(TMT6plex); K20(TMT6plex)	4.147e-13	73.78	1.79704e-05	3	2459.4	-0.081946	0	1.00533	3	0.930991	0.882994	3	0.40691	1.03968	3	4.45821	1.05125	3	4.12926	1.06736	3	1.19667	1.00415	3	2.29688
eAILAEMLLSk	5	A0A0G4CVA1	N-Term(TMT6plex); K11(TMT6plex)	1.253e-08	73.76	2.12004e-05	2	1676.01	1.79593	0	0.977598	5	5.59428	0.944788	5	12.1901	1.00419	5	4.21842	0.958756	5	4.01115	0.977069	5	6.51407	1.13125	5	24.1629
eVTVEEVNAAFk	5	A0A242YR92	N-Term(TMT6plex); K12(TMT6plex)	6.294e-10	73.76	2.32367e-05	2	1794.01	1.5913	0	1.07654	5	0.59912	1.24289	5	1.98824	0.961438	5	3.63973	0.98309	5	1.14414	0.662506	5	0.123204	1.14394	5	3.25866
gLDMENLLVLk	4	A0A193CQX9	N-Term(TMT6plex); K11(TMT6plex)	3.25e-08	73.75	1.82911e-05	2	1703.02	-0.403905	0	0.96207	4	3.57579	0.891981	4	2.96452	1.04836	4	1.07997	0.957797	4	0.37928	1.12387	4	2.8287	0.975229	4	1.76885
eIELEDAFENmGAk	14	A0A242ZMZ4;A0A243A7E1	N-Term(TMT6plex); M11(Oxidation); K14(TMT6plex)	1.375e-07	73.75	1.34627e-05	2	2070.05	3.32073	0
eIVDENVAASVGIGHTR	11	A0A242WVW7	N-Term(TMT6plex)	6.552e-10	73.74	1.78768e-05	3	1996.06	-2.09836	0	1.02743	11	3.51125	0.975999	11	11.0612	0.934582	11	4.01936	0.980673	11	2.74335	0.993001	11	8.42823	1.13374	11	11.68
tTGGEQIGWAVGDk	4	A0A2C9ZGG8;A0A0B5XMD4	N-Term(TMT6plex); K14(TMT6plex)	1.148e-11	73.72	1.69869e-05	2	1877.02	1.4521	0
gLWSQEVEETVIEEAk	6	A0A243EC32	N-Term(TMT6plex); K16(TMT6plex)	5.994e-11	73.68	1.78319e-05	2	2305.23	-0.16737	0	1.04224	6	6.89972	1.12456	6	7.10627	0.984926	6	4.5217	0.971616	6	1.08047	0.72355	6	16.1045	1.1596	6	4.14132
sEAQVTVINQYPTHQIITELHR	12	A0A242YSM5	N-Term(TMT6plex)	2.929e-14	73.64	2.03217e-05	3	2806.49	-4.65593	0	1.01505	12	6.5308	0.98248	12	4.31919	1.02025	12	5.09513	1.03285	12	3.59121	0.974914	12	10.5806	1.02598	12	8.43743
nVVDEDLLGGIk	6	A0A243HWT3	N-Term(TMT6plex); K12(TMT6plex)	5.667e-09	73.63	1.67899e-05	2	1730.01	0.260314	0	0.949754	6	1.08969	1.03862	6	2.56797	1.02921	6	1.99898	0.984994	6	3.80208	1.00522	6	3.15661	1.05724	6	2.797
vIEGGQTmNPSTEDIVk	4	A0A243E973;C3GMV9;A0A243I2Y8;A0A242XGS8	N-Term(TMT6plex); M8(Oxidation); K17(TMT6plex)	2.707e-11	73.63	1.89596e-05	3	2292.22	-0.0693393	0
fVIGGPQGDAGLTGR	6	A0A242ZK82	N-Term(TMT6plex)	1.102e-08	73.62	1.71045e-05	3	1673.92	0.150758	0	0.989934	6	8.29225	0.996322	6	0.847325	0.991196	6	4.93748	1.04004	6	3.0039	0.999437	6	3.91956	1.02661	6	5.65551
eFFGSSQLSQFmDQTNPLAELTHk	1	A0A243E988;A0A243FY98	N-Term(TMT6plex); M12(Oxidation); K24(TMT6plex)	6.404e-15	73.62	1.06303e-05	4	3229.62	-0.811127	0
gVLSFELGADGSGGk	5	A0A242YXX5	N-Term(TMT6plex); K15(TMT6plex)	7.973e-10	73.62	1.90685e-05	3	1852.02	1.2671	0	0.999294	5	1.62494	0.948667	5	5.3235	1.0203	5	1.03011	1.00552	5	9.57698	0.980088	5	4.22372	1.04486	5	7.47409
sLEVGMEVmSGPEADIk	18	A0A243E7D1	N-Term(TMT6plex); M9(Oxidation); K17(TMT6plex)	1.423e-09	73.56	1.59899e-05	3	2266.17	-1.01134	0	1.03314	17	4.52476	0.944086	17	5.66435	1.02328	17	3.06241	0.981392	17	5.29892	1.05728	17	2.94581	0.972339	17	4.891
vSTSGQEAVSHNFLGDk	2	A0A243DJG5	N-Term(TMT6plex); K17(TMT6plex)	6.587e-13	73.56	1.56727e-05	3	2234.18	-2.27125	0	1.05914	2	0.500485	1.06083	2	2.62181	1.02219	2	1.32363	0.964357	2	5.79674	0.86245	2	4.49079	1.06898	2	3.0695
tVQENLEIVNEAIk	3	W8Y7E4	N-Term(TMT6plex); K14(TMT6plex)	2.625e-12	73.55	2.08465e-05	2	2058.17	-5.884	0	0.99484	3	0.450776	1.03261	3	0.61049	1.02921	3	2.07744	0.985465	3	2.04464	0.89236	3	7.97853	1.09453	3	0.380797
sGAVVEPYLSTQWFVk	5	A0A0G4CVR6;A0A2A8VPF9;A0A242WA25	N-Term(TMT6plex); K16(TMT6plex)	3.725e-11	73.52	2.15891e-05	2	2269.27	1.02557	0
qAGIAANVVAEINDR	13	A0A243KPS0	N-Term(TMT6plex)	1.683e-11	73.48	1.832e-05	3	1769.97	2.19848	0	0.995372	13	12.9133	0.96217	13	9.30028	0.995339	13	4.28943	0.989344	13	7.40472	1.02143	13	6.89124	1.1082	13	14.3719
lIGAPPGYVGYEEGGQLTEAVR	1	A0A0G4D5J7	N-Term(TMT6plex)	2.216e-11	73.48	1.52035e-05	3	2505.32	-0.590107	0	0.962401	1		1.10968	1		0.933614	1		0.981078	1		1.10073	1		0.941531	1
iEGEVTDVEALk	4	A0A243DJM5;A0A243ANL3	N-Term(TMT6plex); K12(TMT6plex)	2.2e-10	73.47	2.23765e-05	2	1761	-1.03355	0
tVMELIDAFAQAR	3	A0A193CZA8	N-Term(TMT6plex)	3.977e-08	73.45	1.73829e-05	3	1693.91	-0.984319	0	0.986549	3	0.206315	1.00538	3	0.0775365	0.955619	3	7.01486	0.957837	3	0.14945	0.998623	3	7.18737	1.08466	3	0.225629
gVTFLTGLPVTNVAGNEIDLk	6	A0A242YSM5	N-Term(TMT6plex); K21(TMT6plex)	1.141e-08	73.45	1.99472e-05	2	2616.5	1.3549	0	1.03618	6	3.0623	0.964521	6	2.17031	1.0331	6	1.99041	0.993282	6	2.01467	0.99754	6	5.08937	0.961077	6	1.91819
gENYSLAIGSGTFIPGFEEQVIGLk	4	A0A193CY14;A0A242XIN9	N-Term(TMT6plex); K25(TMT6plex)	2.765e-13	73.45	2.21613e-05	2	3084.67	-0.262148	0
eVEENPEVVQEAPHTTVIk	7	A0A0K0SDF8	N-Term(TMT6plex); K19(TMT6plex)	4.73e-10	73.44	2.50656e-05	3	2606.41	-0.372465	0	0.973075	7	12.5745	1.0223	7	11.3763	0.928474	7	5.28159	0.855293	7	11.2616	1.21976	7	29.3877	1.12091	7	15.5161
sLEVGMEVMSGPEADIk	11	A0A243E7D1	N-Term(TMT6plex); K17(TMT6plex)	1.113e-09	73.43	1.58902e-05	2	2250.18	0.877688	0	1.00502	11	2.78644	0.951089	11	3.69671	1.03125	11	2.6561	0.907106	11	7.02348	1.04506	11	4.71809	1.03735	11	3.37841
dNLQEDTVGLEMLk	3	A0A0F6FRI1	N-Term(TMT6plex); K14(TMT6plex)	8.873e-12	73.4	1.9248e-05	2	2063.1	-2.90925	0	0.898026	3	1.71822	1.01566	3	0.336592	0.931292	3	3.11465	0.900939	3	1.41495	0.952738	3	7.6999	1.28882	3	7.33218
lSEQYGLAVDPYAk	3	A0A231I1Y5	N-Term(TMT6plex); K14(TMT6plex)	1.263e-09	73.4	2.03633e-05	2	2012.11	1.39831	0	1.00633	3	1.31877	1.00819	3	2.63565	1.00005	3	2.04186	1.02026	3	1.55301	1.02478	3	2.94045	0.961044	3	1.69356
vELENGHVVLAHVSGk	4	A0R8K3	N-Term(TMT6plex); K16(TMT6plex)	8.938e-13	73.4	2.23402e-05	2	2146.24	1.8376	0	0.898108	4	3.973	1.00488	4	4.23474	0.960996	4	1.05894	0.959495	4	4.60723	1.09112	4	9.53088	1.0772	4	3.66154
vVQEELTELMGGEQSk	3	A0A242WJP6	N-Term(TMT6plex); K16(TMT6plex)	1.071e-10	73.38	2.24112e-05	3	2235.19	-0.0524699	0	1.0145	3	0.785672	0.954089	3	2.32172	1.02867	3	0.939573	0.956413	3	1.8898	1.01911	3	4.48519	1.09045	3	3.23264
nTEEAIELANQLGYPVIIk	12	A0A0K0QH67	N-Term(TMT6plex); K19(TMT6plex)	8.897e-12	73.36	2.21156e-05	2	2573.45	-1.94919	0	1.01935	6	1.07205	0.946289	6	4.13209	0.997525	6	3.10656	1.01094	6	1.2952	1.06337	6	4.16392	0.994858	6	2.32286
aIINPGVTIGDNAVIASGAVVTk	3	A0A193CYJ5;A0A243JVS9	N-Term(TMT6plex); K23(TMT6plex)	1.066e-10	73.35	1.58296e-05	3	2638.55	0.0163904	0
aPVAGIAMGLVk	2	A0A242ZG19;V5MDX4	N-Term(TMT6plex); K12(TMT6plex)	4.8e-10	73.31	1.20258e-05	2	1584.99	-2.98268	0
hGDLIHEmGIVYAPDYVINAGGVINVADELYGYNR	4	A0A193CXG5	N-Term(TMT6plex); M8(Oxidation)	6.628e-15	73.29	9.93416e-06	4	4093.03	0.245755	0	0.967207	2	0.300841	0.999218	2	7.37633	1.01246	2	0.408455	0.983581	2	0.0627726	1.05553	2	1.75211	0.99841	2	5.04085
yQSGPLGGDQEIGAMIAk	2	A0A0K0QA20	N-Term(TMT6plex); K18(TMT6plex)	6.453e-14	73.26	2.30579e-05	3	2293.23	-0.205418	0	0.973436	2	1.01283	1.00461	2	2.67365	1.01489	2	1.78588	0.969015	2	0.217937	1.04835	2	0.232881	1.01027	2	1.78454
gALDTAGVDk	5	A0A242XDU3	N-Term(TMT6plex); K10(TMT6plex)	3.588e-06	73.23	2.40116e-05	2	1404.81	-2.39118	0	1.18293	5	4.28788	1.18852	5	3.96462	0.945057	5	1.20152	0.933006	5	5.1288	0.723749	5	3.8707	1.1234	5	1.05489
aGENVFLGMDVASSEFYNk	25	A0A2C9YU89;A0RKS3	N-Term(TMT6plex); K19(TMT6plex)	1.445e-13	73.23	1.37681e-05	2	2536.28	-0.829543	0
iATASLESMEDAAVLGIkPVGAITVGGk	2	A0A2C9Z898;A0A243EMN2	N-Term(TMT6plex); K18(TMT6plex); K28(TMT6plex)	1.013e-11	73.21	1.17735e-05	3	3385.96	1.8274	0
iAAIANEAAAEk	3	A0A0D1QR31	N-Term(TMT6plex); K12(TMT6plex)	1.877e-10	73.21	1.63649e-05	2	1629.96	0.0895548	0	0.987467	3	10.2589	1.00883	3	0.447024	0.971416	3	3.41593	0.989204	3	3.46529	1.01519	3	0.221423	1.00954	3	9.68661
iVINTGVGDAVSNSk	9	Q6HPP6	N-Term(TMT6plex); K15(TMT6plex)	1.614e-10	73.2	2.38956e-05	3	1932.12	0.246008	0	1.01622	9	1.97022	0.915123	9	8.22947	1.02425	9	10.6155	1.00176	9	7.7591	1.09222	9	4.19168	0.899727	9	6.60289
lDHNLNNVTSQATNmASAASQIEDADMAk	12	A0A0D1QTP7	N-Term(TMT6plex); M15(Oxidation); K29(TMT6plex)	6.531e-15	73.2	7.8256e-06	4	3534.72	-1.04411	0
lGANVIVNDGkPLAENVLAAELQAk	2	A0A242ZIH9	N-Term(TMT6plex); K11(TMT6plex); K25(TMT6plex)	1.904e-15	73.19	1.12234e-05	3	3234.89	-3.04669	0	0.994626	2	6.37005	0.921958	2	2.42763	0.991029	2	1.58558	1.02288	2	1.55727	1.10292	2	1.58738	0.956353	2	0.23467
aDGQTVTGGSILYR	15	A0A243I5B9	N-Term(TMT6plex)	5.517e-09	73.16	1.8832e-05	2	1666.9	0.551339	0	1.00333	15	3.60729	1.08149	15	4.00305	0.966447	15	2.08311	1.02411	15	5.72987	0.944545	15	7.68178	1.04515	15	7.32762
vTDITAVQEYLLR	5	A0A193CLS1	N-Term(TMT6plex)	1.049e-07	73.16	2.28897e-05	3	1749.99	-0.155016	0	1.05406	5	3.15101	0.900494	5	3.3773	1.04416	5	9.25658	1.00055	5	1.79027	1.00561	5	5.26541	0.911161	5	3.29094
dLGIDLGTANTLVYVk	4	A0A243EE32	N-Term(TMT6plex); K16(TMT6plex)	7.281e-11	73.15	2.58064e-05	2	2150.25	-0.682755	0	0.984359	4	4.80437	0.945172	4	3.83767	0.987312	4	8.68413	1.04722	4	2.07727	1.04963	4	1.21286	1.03481	4	11.1113
nTIVIMTSNVGAEALk	3	A0A243CGB9;A0A242Y7R6	N-Term(TMT6plex); K16(TMT6plex)	2.803e-10	73.13	2.7966e-05	2	2119.22	0.916368	0
aNNVDILTLGQYLQPSk	4	A0A242XAI9	N-Term(TMT6plex); K17(TMT6plex)	6.936e-12	73.12	2.41741e-05	2	2332.33	-0.126536	0	0.990211	4	3.52364	1.02378	4	2.55206	1.02991	4	1.7479	1.04128	4	2.31101	0.948059	4	5.37897	0.971559	4	2.42118
vIGGGLPIGAYGGk	2	A0A243IBY9;A0A243K9C5	N-Term(TMT6plex); K14(TMT6plex)	2.594e-10	73.08	1.67908e-05	2	1717.04	-0.300643	0
kLDATTAATEITALDTAIQNIADAR	14	B3F3E0;B3F3F9	N-Term(TMT6plex); K1(TMT6plex)	2.824e-17	73.07	2.31422e-05	3	3045.68	-0.00741162	1
sTPFAAQmAAETAAk	8	A0A243KZZ8	N-Term(TMT6plex); M8(Oxidation); K15(TMT6plex)	2.715e-07	73.07	2.04149e-05	2	1969.04	-2.17688	0	0.998997	8	4.57655	0.97394	8	4.4378	1.00839	8	4.26158	1.04278	8	9.7645	1.00758	8	4.20576	0.98451	8	17.189
lVEGAIQGMLSTLk	2	A0A0D1R828	N-Term(TMT6plex); K14(TMT6plex)	3.98e-11	73.06	2.30794e-05	2	1918.14	-2.61044	0	1.04461	2	1.03138	0.919212	2	0.898376	1.02756	2	0.746851	1.01021	2	2.88737	0.998132	2	3.59613	0.994649	2	0.681301
lVVGASNVPHAVILEk	1	A0A0D1NY70	N-Term(TMT6plex); K16(TMT6plex)	7.947e-11	73.05	1.39197e-05	3	2104.29	-0.663032	0	1.00815	1		1.08147	1		0.977639	1		1.06251	1		0.866393	1		1.04983	1
qIAPVLSGVYSGk	4	A0A231I191	N-Term(TMT6plex); K13(TMT6plex)	2.101e-11	73.03	2.4419e-05	2	1777.06	0.0575662	0	1.02739	4	1.99259	0.900244	4	6.16034	1.03291	4	1.57854	1.03907	4	10.4012	1.09003	4	8.92771	0.851048	4	6.56922
iGEVTSGTQSPTLk	7	A0A1Y0TLA0;A0A4Y8T278	N-Term(TMT6plex); K14(TMT6plex)	1.676e-12	73.03	2.45932e-05	2	1876.08	0.0895494	0
tELTFFDTLTSEQk	5	A0A1C4GI25	N-Term(TMT6plex); K14(TMT6plex)	6.783e-12	72.99	1.95135e-05	2	2118.13	-1.32681	0	1.04902	5	4.76759	0.983181	5	9.84652	0.974279	5	5.88716	1.01355	5	1.95585	0.96368	5	7.02779	1.0242	5	7.63281
aLGATVVHTPTEQGMTGAIAk	2	A0A243F8J0	N-Term(TMT6plex); K21(TMT6plex)	3.067e-11	72.96	2.72412e-05	3	2511.4	-0.079845	0	0.967538	2	1.34455	0.974318	2	1.74189	0.989611	2	11.8012	0.979456	2	8.74743	0.996885	2	3.60185	1.1271	2	7.84277
dGFLGDDVADLk	3	A0A0F6FT29	N-Term(TMT6plex); K12(TMT6plex)	5.125e-11	72.94	2.17111e-05	2	1722.93	1.87162	0	1.01108	3	0.134291	1.0078	3	4.42506	1.00416	3	0.742048	0.98845	3	0.144894	1.00682	3	0.92034	1.02599	3	5.22225
eMLQTIGVQTIDELFSDIPESVR	2	A0A1B1LBI5;A0A243A5M5	N-Term(TMT6plex)	1.152e-13	72.93	1.68487e-05	3	2849.48	0.89247	0
dILEETIAEAk	4	A0A1C9BYR9	N-Term(TMT6plex); K11(TMT6plex)	1.633e-08	72.91	2.51133e-05	2	1689.97	-0.420616	0	1.01797	4	2.41136	1.0791	4	8.35629	0.958569	4	3.67946	0.972957	4	4.32226	0.925197	4	3.25669	1.1232	4	3.49401
gLGTTTIGQSLAk	3	M1PUR0	N-Term(TMT6plex); K13(TMT6plex)	1.724e-10	72.91	2.37855e-05	2	1705.02	-2.01446	0	1.0262	3	0.221804	1.07962	3	13.9898	1.02078	3	2.97713	1.04667	3	1.29793	0.902225	3	9.24954	0.881565	3	17.6029
nVLGLEGANSSEINPDTPYAIIDLLPEQk	1	A0A0F6FXA7	N-Term(TMT6plex); K29(TMT6plex)	1.427e-11	72.87	2.36829e-05	3	3568.91	-1.62749	0	0.994823	1		0.920085	1		1.04446	1		0.971024	1		1.03451	1		1.0439	1
tAVVTGAAQGIGk	4	A0A0F6FUJ7	N-Term(TMT6plex); K13(TMT6plex)	7.405e-11	72.85	2.34368e-05	2	1630.99	-1.26616	0	0.976671	4	10.4762	0.960094	4	5.23472	0.974966	4	11.3171	0.976574	4	12.4029	0.925685	4	6.11134	1.18017	4	46.0665
lIEAVAELDEEMMmk	20	A0A0D1QWX3;A0A243AS87	N-Term(TMT6plex); M14(Oxidation); K15(TMT6plex)	2.492e-09	72.84	1.71443e-05	2	2226.15	-0.897978	0
tMMYEGEAIIPADVQIIR	2	A0A193CZ65	N-Term(TMT6plex)	1.135e-09	72.83	2.09937e-05	2	2279.2	1.92731	0	0.955214	2	0.890925	0.994115	2	6.91521	1.08592	2	4.98544	0.946548	2	0.365124	1.02647	2	3.60052	1.00744	2	8.38007
sILSANVQQLLHEQLk	1	A0A243EIT0	N-Term(TMT6plex); K16(TMT6plex)	6.307e-12	72.81	1.98994e-05	3	2279.35	0.0999741	0	0.960904	1		1.00142	1		1.01016	1		1.06869	1		1.00468	1		0.968598	1
iAEEAGAVAVMALER	14	A0A243K5F2;A0A4U0RTZ1	N-Term(TMT6plex)	4.232e-14	72.8	2.06617e-05	2	1758.96	1.08907	0
eNVLFVADEIQTGLGR	5	A0A243ANW7;A0A242Z0I3;A0A2A8W0K3	N-Term(TMT6plex)	3.493e-10	72.79	2.20585e-05	3	1990.08	0.0409025	0
gGAIAEAAQEILDGk	7	A0A242YJD8;A0A243MMA0	N-Term(TMT6plex); K15(TMT6plex)	1.483e-12	72.79	2.28528e-05	2	1901.07	-0.896228	0
sLLSAIPLPDPDYER	8	A0A243K754;A0A243JT61;A0A243MKQ0	N-Term(TMT6plex)	2.271e-06	72.78	2.12975e-05	2	1915.03	-2.72013	0
eYYINDAGNQIHNLALSVEAR	3	A0A193D0B4;A0A243B713	N-Term(TMT6plex)	1.518e-16	72.75	1.67043e-05	3	2619.34	0.208826	0
yADEIVQDGLGSVFGLk	3	A0A0F6FXT7;A0A193D150	N-Term(TMT6plex); K17(TMT6plex)	1.387e-10	72.74	2.48308e-05	2	2269.24	-1.4034	0
aDELSNSTMGk	6	V5M2B7;A0A243N3K0	N-Term(TMT6plex); K11(TMT6plex)	2.996e-10	72.72	1.51896e-05	2	1610.84	-4.05389	0
gLATDDAVYEAIEDITkk	3	A0A193D0E9	N-Term(TMT6plex); K17(TMT6plex); K18(TMT6plex)	1.504e-15	72.72	2.78936e-05	3	2639.47	-1.29559	1	0.963186	3	2.07	0.736468	3	2.3694	1.00638	3	0.180437	1.02073	3	4.01762	1.37601	3	1.77888	0.794426	3	0.0204041
iVVEAANGPTTLEATk	5	A0A0K0S5C7	N-Term(TMT6plex); K16(TMT6plex)	2.31e-08	72.71	2.38563e-05	2	2072.2	0.972336	0	1.0229	5	6.85215	0.906923	5	2.88967	0.988592	5	3.73451	1.03537	5	3.71165	1.07751	5	3.76147	0.935826	5	2.28803
fAAQAVLGSAk	4	A0A1S7F7C1	N-Term(TMT6plex); K11(TMT6plex)	4.609e-09	72.61	2.55196e-05	2	1520.91	-3.88788	0	0.996547	4	1.87101	1.10605	4	7.7139	0.956717	4	6.49327	1.06846	4	0.560526	0.928481	4	6.38783	0.962609	4	2.44887
nMSIEQQAEQVDk	6	A0A242ZPR0	N-Term(TMT6plex); K13(TMT6plex)	1.964e-07	72.61	1.80493e-05	2	1978.04	1.92751	0	1.02998	6	2.65165	0.991551	6	6.27214	1.02631	6	6.22904	0.974269	6	0.924494	1.01298	6	4.4106	0.99083	6	1.97665
vVENNIVVLEDLVLNAPk	16	A0R8I1	N-Term(TMT6plex); K18(TMT6plex)	4.873e-13	72.61	1.79149e-05	2	2436.45	0.166015	0	1.02181	16	6.28749	0.925546	16	6.8064	1.00134	16	6.42296	1.02928	16	2.91263	1.00843	16	5.33402	1.02704	16	10.6806
gTFIIDPDGVIQSMEINADGIGR	11	A0A1E8A9N0	N-Term(TMT6plex)	1.324e-12	72.58	1.61207e-05	3	2647.36	-1.29252	0	0.965053	11	3.90849	0.904018	11	4.34637	1.02076	11	9.23587	0.998446	11	5.8539	1.08494	11	5.66232	1.01029	11	4.51653
mADYAVEVGVNAIk	5	A0A0D1PV07;F0PK60;A0A243A3E8	N-Term(TMT6plex); K14(TMT6plex)	3.473e-09	72.57	2.74683e-05	2	1938.08	2.92865	0
vIGQEEAVSLVSDAVLR	3	A0A0G4D5J7	N-Term(TMT6plex)	1.354e-11	72.57	2.4281e-05	3	2014.14	0.57352	0	0.970118	3	2.29232	0.873055	3	0.665981	1.01549	3	2.38584	1.00384	3	4.42863	1.02702	3	1.30257	1.08103	3	6.77438
eQVVEALEGIVDPFLHk	6	A0A193CLW0	N-Term(TMT6plex); K17(TMT6plex)	7.163e-11	72.57	2.90398e-05	3	2381.35	-1.0196	0	1.07332	3	5.44933	0.96226	3	5.81601	1.00839	3	2.35439	0.926191	3	2.82099	1.04281	3	7.05469	0.982391	3	1.05994
iAMQAADVPVVPGITTNIETAEEAIEIAk	1	M1PKI8	N-Term(TMT6plex); K29(TMT6plex)	2.634e-15	72.57	2.58221e-05	3	3452.9	0.825338	0	0.987195	1		0.915664	1		1.01297	1		0.969265	1		1.07755	1		1.04628	1
sVFDIIGPVMIGPSSSHTAGAAR	2	A0A242ZJ48	N-Term(TMT6plex)	3.932e-15	72.51	2.78841e-05	3	2499.32	-1.55661	0	0.979705	2	2.24958	0.990818	2	1.52499	1.06222	2	0.670546	1.0839	2	0.598153	0.987324	2	0.869791	0.889196	2	1.48035
iSEYGVENLETGEVk	4	A0A0F6FQ53	N-Term(TMT6plex); K15(TMT6plex)	1.228e-10	72.5	2.55528e-05	2	2125.14	0.878853	0	1.03814	4	2.56781	0.980615	4	0.609866	0.986038	4	2.22852	0.98697	4	3.09621	0.980645	4	0.365376	1.03549	4	3.00869
aIGGISPLATITLEQAk	3	A0A0D1PA15;A0A2J9B8G7	N-Term(TMT6plex); K17(TMT6plex)	2.898e-08	72.5	1.36761e-05	2	2141.31	6.41286	0
fTSVVVDALDk	3	A0A243AVL3	N-Term(TMT6plex); K11(TMT6plex)	3.798e-08	72.5	2.28789e-05	2	1651.96	-2.55277	0	1.08799	3	2.12655	1.27345	3	7.53036	0.993204	3	2.41073	0.989298	3	4.10155	0.662871	3	0.0783246	1.0992	3	3.63083
lGNFEAVGPILQGLNMPVNDLSR	4	A0A242YRS8	N-Term(TMT6plex)	8.505e-14	72.49	2.44337e-05	3	2683.44	-1.5994	0	0.960211	4	3.9758	0.954817	4	5.26758	1.01402	4	2.85579	0.995803	4	3.64419	1.06919	4	2.70601	1.02571	4	7.18661
ePQIFDAITFGSVLENVIINDQTR	2	A0A2T7YXZ2;A0A2J9BB12	N-Term(TMT6plex)	8.871e-16	72.44	2.3944e-05	3	2948.56	0.456603	0
sIDTDASSIVSPVDGVFADHGPIEDTk	1	C3GP79	N-Term(TMT6plex); K27(TMT6plex)	8.373e-16	72.43	1.92131e-05	3	3230.65	2.01577	0	1.03414	1		0.888762	1		1.00078	1		0.933408	1		1.13246	1		0.998449	1
gTMTETDYETYk	2	A0A0F6FLF9	N-Term(TMT6plex); K12(TMT6plex)	1.543e-08	72.4	9.50627e-06	2	1896.93	-2.60253	0	1.01385	2	5.51812	1.07046	2	9.66497	0.927619	2	4.77386	0.937957	2	3.16531	1.01804	2	3.77161	1.07376	2	0.22109
vVQEELTELmGGEQSk	1	A0A242WJP6	N-Term(TMT6plex); M10(Oxidation); K16(TMT6plex)	6.349e-10	72.39	2.18479e-05	3	2251.19	0.0648289	0	1.15533	1		0.957843	1		1.04212	1		0.861109	1		1.01017	1		0.955454	1
tSLSILTQTSGQFEETTk	4	A0A242YIM5	N-Term(TMT6plex); K18(TMT6plex)	1.26e-10	72.36	2.85155e-05	3	2429.32	1.6227	0	1.00253	4	4.40608	0.885084	4	9.74329	1.03354	4	8.47574	1.00805	4	0.840712	1.12555	4	6.64415	0.893315	4	9.44747
lITSFEQPALGAVYk	3	A0A243J561;A0A2T7YKU9	N-Term(TMT6plex); K15(TMT6plex)	6.921e-08	72.33	2.58097e-05	2	2095.21	-3.45212	0
sANIALINYVDGEk	13	A0A243E7D1	N-Term(TMT6plex); K14(TMT6plex)	4.24e-12	72.33	2.90144e-05	2	1965.11	-0.193894	0	1.04901	13	5.48531	1.20345	13	6.71077	0.993999	13	2.5295	0.986635	13	4.2044	0.749788	13	20.0628	1.11043	13	7.3528
aTQAASGIAAFk	7	A0A242WK04	N-Term(TMT6plex); K12(TMT6plex)	1.847e-10	72.32	3.21145e-05	2	1593.93	-0.966901	0	1.02904	7	3.99785	1.07556	7	1.78129	0.965725	7	4.77933	1.07788	7	7.69596	0.931851	7	1.42493	0.936506	7	1.45337
aIQALNEDRR	4	A0A0F6FVH4	N-Term(TMT6plex)	2.762e-05	72.3	2.02945e-05	2	1414.8	1.02196	1	0.927154	4	7.27999	1.04724	4	1.35571	0.974969	4	0.774721	1.01559	4	1.42789	1.00463	4	4.05398	1.09361	4	4.46559
qVANWNVLYVk	7	A0A242Z9V0;A0A243I7F5	N-Term(TMT6plex); K11(TMT6plex)	1.616e-10	72.27	3.00643e-05	2	1792.05	0.18556	0
fVELYEELAk	4	A0A231I483	N-Term(TMT6plex); K10(TMT6plex)	1.083e-07	72.25	2.56313e-05	2	1698.97	0.188507	0	1.08413	4	1.57089	0.973371	4	6.86548	1.02825	4	1.61447	0.979596	4	3.40215	0.876736	4	4.18536	1.06307	4	6.28775
fDGTVEAFEDHLLVDGk	20	A0A243LNW0;C3H760	N-Term(TMT6plex); K17(TMT6plex)	8.06e-09	72.24	2.41322e-05	2	2350.23	-0.204952	0
vMTEGGNILTLTYLGGER	5	A0A243HU19	N-Term(TMT6plex)	1.398e-10	72.23	2.42147e-05	2	2153.15	-0.432542	0	1.01163	5	6.82633	1.02606	5	10.3719	1.01382	5	2.52063	0.960913	5	4.82923	0.958057	5	1.10842	1.08911	5	7.71392
lSLEDLFQQIQEGDVk	1	A0A193CW13	N-Term(TMT6plex); K16(TMT6plex)	2.663e-13	72.19	3.18251e-05	2	2320.28	0.921811	0	1.04537	1		0.988877	1		1.02385	1		1.04004	1		0.85744	1		1.0723	1
vELSDASQVEk	16	A0A243A939;A0A242X9H7	N-Term(TMT6plex); K11(TMT6plex)	3.543e-07	72.17	3.04582e-05	2	1662.93	-0.251019	0
vSNETFATVADVEEPGR	2	A0A0D1QQZ6	N-Term(TMT6plex)	2.23e-07	72.16	1.51578e-05	2	2050.03	-1.20212	0	1.06162	2	1.52654	0.978488	2	6.35842	0.988009	2	4.87259	0.953105	2	4.44436	1.02373	2	2.16904	0.998382	2	4.80538
gYSIGEVDSVTGPLIGRPk	4	A0A243DJG5;A0A243KYP4;A0A243GW99	N-Term(TMT6plex); K19(TMT6plex)	2.199e-14	72.12	2.85215e-05	3	2403.36	-1.05538	0
tGDAALGSVSNILLR	21	Q79AJ1;A0A0F6FXZ1;B3F3F6;A0A243F4V2;B3F3E0;B3F3G3;B3F3F9	N-Term(TMT6plex)	2.585e-16	72.11	2.57421e-05	2	1715.98	-0.281133	0
tAAGLFDVSHMGEVEVk	8	A0A1Y0TLA0	N-Term(TMT6plex); K17(TMT6plex)	7.984e-09	72.11	2.42257e-05	3	2248.2	-0.519006	0	1.03938	8	5.54105	0.884642	8	4.17342	1.03503	8	2.53921	0.97326	8	1.39117	1.06989	8	2.39018	0.979046	8	2.62061
vVAGVDGIGTTIQSLNTk	4	A0A243C456	N-Term(TMT6plex); K18(TMT6plex)	2.091e-10	72.09	3.11017e-05	2	2231.3	-2.35704	0	0.994335	4	2.07784	0.986086	4	3.88056	0.998243	4	0.844017	1.03645	4	2.65776	1.0068	4	2.72777	0.964621	4	1.30966
tYTDELAAQGTMYVVNHMk	3	A0A0F6FQ92	N-Term(TMT6plex); K19(TMT6plex)	1.824e-14	72.09	1.63558e-05	3	2630.33	-2.61208	0	0.984822	3	5.49457	0.948472	3	1.08185	0.992113	3	6.30628	0.947753	3	3.03794	1.09572	3	0.627566	1.05547	3	4.00139
vVITGLGAVTPVGTDVETAWENIkk	2	A0A242YXY0	N-Term(TMT6plex); K24(TMT6plex); K25(TMT6plex)	1.443e-12	72.08	1.38972e-05	3	3284.91	1.30566	1	0.806953	2	7.58877	0.647366	2	18.8097	0.973389	2	3.04277	1.02812	2	5.13482	1.7568	2	17.4112	0.644674	2	12.4845
tNEVIEAGVIDLGENR	3	W8Y7E4	N-Term(TMT6plex)	7.83e-10	72.07	2.33571e-05	3	1958.03	-3.49814	0	1.02879	3	6.64608	0.941043	3	1.9264	0.993611	3	5.48784	1.00707	3	1.0382	1.03704	3	2.32166	1.00981	3	2.48806
qEPVSSLTELPEAVk	5	A0A0D1R682	N-Term(TMT6plex); K15(TMT6plex)	3.544e-11	72.06	2.28104e-05	2	2085.19	1.25841	0	1.00323	5	2.21639	0.946114	5	1.81663	1.00088	5	2.81367	0.967736	5	3.30449	1.08644	5	1.31111	1.02015	5	6.99777
sMTVLELNDLVk	26	Q6HPR8	N-Term(TMT6plex); K12(TMT6plex)	2.805e-09	72.05	2.97023e-05	2	1820.06	-1.91364	0	0.990618	26	6.40299	0.686252	26	34.0408	1.13205	26	12.7923	1.05294	26	7.93051	1.17804	26	11.3054	0.853079	26	13.7702
tLMSNPYNIAEAVk	8	A0A242ZLM2;A0A243FYS1;A0A242W740;A0A2B4AR29	N-Term(TMT6plex); K14(TMT6plex)	8.379e-09	72.05	2.77905e-05	2	2009.11	-0.633445	0
sAIANAEHNYEmDINNLVVEk	12	C3DXM6	N-Term(TMT6plex); M12(Oxidation); K21(TMT6plex)	3.497e-15	72.05	1.9657e-05	3	2848.45	-0.877106	0	1.00066	12	3.49784	0.891191	12	13.82	1.02941	12	9.50061	1.00182	12	5.69274	1.04107	12	15.6683	0.98417	12	5.88626
tNVPNIYAIGDIVPGPPLAHk	9	A0A242X6W5;A0A1C4FQH2	N-Term(TMT6plex); K21(TMT6plex)	1.023e-13	72.03	2.5688e-05	2	2644.53	1.83783	0
lGPMQFGSSQGGQVFLGR	2	A0A0F6FWS3	N-Term(TMT6plex)	6.234e-16	72.02	2.2563e-05	2	2095.1	-0.215197	0	1.0442	2	3.24043	0.906565	2	6.69903	1.02754	2	1.50534	1.02714	2	0.554645	1.05068	2	1.17305	0.918364	2	1.52614
nNVFGEEAFISFPHSPVk	8	A0A193CYN4	N-Term(TMT6plex); K18(TMT6plex)	1.443e-12	72.01	3.00023e-05	2	2477.32	-0.673566	0	0.96618	8	2.98979	0.900091	8	3.34374	1.00891	8	3.50084	0.93434	8	7.81434	1.12923	8	3.60342	1.09624	8	4.75329
nISLLGASGSIGTQTLDVLR	4	A0A193CW64	N-Term(TMT6plex)	2.317e-13	71.96	2.96078e-05	3	2244.29	5.83991	0	0.978822	4	3.91503	0.940663	4	11.1106	1.08782	4	6.61807	1.04051	4	0.931314	0.966323	4	3.23655	1.00121	3	3.79433
aTIMNTYGPTEATVAVTGIHVTEEVLNQYk	2	A0A0K0S4X5	N-Term(TMT6plex); K30(TMT6plex)	9.348e-12	71.96	2.42683e-05	3	3708.95	-1.04713	0	0.958333	2	7.80723	0.816113	2	25.9705	0.999117	2	1.80073	0.815167	2	5.19459	1.2434	2	17.8074	1.15796	2	3.80168
dLSFGEAYGLVMk	10	A0A193CYE6;A0A243A3C9	N-Term(TMT6plex); K13(TMT6plex)	6.95e-12	71.91	2.69231e-05	2	1888.03	0.121383	0
gFVLGISGGQDSTLAGR	1	A0A243J1Y9	N-Term(TMT6plex)	1.613e-11	71.9	2.53387e-05	2	1864.01	-0.360948	0	0.995063	1		0.956923	1		0.996246	1		1.04944	1		1.0563	1		0.941961	1
eNVTEFDETLVAFAQDTLk	4	A0A0F6FUB9	N-Term(TMT6plex); K19(TMT6plex)	9.622e-10	71.89	2.77236e-05	2	2628.38	-0.401346	0	1.00095	4	1.1323	0.988781	4	6.15322	1.01058	4	1.91405	1.01971	4	1.79991	1.02439	4	0.3667	1.03327	4	2.31491
qAEEAGMTVTVSk	12	A0A242X6W5	N-Term(TMT6plex); K13(TMT6plex)	4.632e-10	71.83	2.8106e-05	2	1808.98	-1.18012	0	1.00486	12	3.38297	0.9808	12	8.04945	1.00874	12	4.77499	0.987307	12	3.65929	1.0279	12	4.72768	1.00221	12	3.33524
lTGFDVELSEEVAk	2	A0A242YQ24	N-Term(TMT6plex); K14(TMT6plex)	2.828e-11	71.83	3.07798e-05	2	1995.11	3.07169	0	1.01644	2	3.34763	1.13367	2	3.93039	0.961579	2	6.48944	0.962926	2	1.76242	0.936548	2	2.71781	1.03837	2	0.0402012
lEDYTGTFEHPAYGTLQVYk	5	A0A0F6FMM3;F0PMK0	N-Term(TMT6plex); K20(TMT6plex)	2.421e-12	71.83	2.49532e-05	3	2790.44	1.48584	0
vVAVNEELSDQPELVNESPYEGAWmVk	8	A0A243A939	N-Term(TMT6plex); M25(Oxidation); K27(TMT6plex)	7.001e-13	71.8	1.99794e-05	5	3506.78	0.489996	0	0.987115	8	5.55828	1.48135	8	10.0243	0.778554	8	10.5874	0.837019	8	15.407	0.806078	8	5.91689	1.28817	8	15.3771
gYAVSLTEVWEk	5	A0A242Z5A4	N-Term(TMT6plex); K12(TMT6plex)	2.518e-10	71.8	3.04679e-05	2	1840.03	0.242032	0	1.02533	5	6.38366	0.960842	5	5.17846	0.970996	5	0.876722	0.986411	5	4.22695	1.08754	5	3.58887	0.947711	5	1.40643
nNATLTIAHIVDVk	10	A0A243EGV0	N-Term(TMT6plex); K14(TMT6plex)	4.115e-12	71.79	2.56642e-05	2	1967.17	-1.1436	0	0.954308	10	4.21879	0.979223	10	5.01617	1.04558	10	3.02396	1.05302	10	4.58463	1.00164	10	6.70112	0.959552	10	2.43817
dANQLNFAEIESEIR	5	A0A242YKX9	N-Term(TMT6plex)	2.248e-09	71.78	1.82894e-05	2	1978.01	-0.309141	0	1.053	5	2.12755	0.898232	5	7.72062	1.05613	5	6.01362	0.930296	5	11.5834	1.05388	5	1.3186	1.03847	5	15.1673
aLETEGSTAFTDDILETLk	2	A0A231HXD6	N-Term(TMT6plex); K19(TMT6plex)	3.278e-09	71.78	3.01373e-05	2	2512.34	0.49311	0	0.862309	2	9.54279	1.02016	2	9.75029	0.970396	2	2.95635	1.05912	2	4.46419	1.03722	2	11.2877	1.09719	2	6.14928
tAELENVDIR	8	A0A193CW13	N-Term(TMT6plex)	5.356e-08	71.75	2.35391e-05	2	1388.76	0.0987575	0	1.01446	8	3.39321	0.972828	8	2.50792	0.968414	8	3.96711	0.984595	8	6.80973	1.0156	8	4.97119	1.05453	8	5.31992
nIAIIAHVDHGk	10	A0A0D1R709;A0A243J686	N-Term(TMT6plex); K12(TMT6plex)	1.07e-10	71.75	3.03528e-05	2	1746.04	0.452068	0
sTLLSIAGALLSPSk	2	A0A0F6FS88;A0A1C9BVN4	N-Term(TMT6plex); K15(TMT6plex)	7.432e-15	71.75	2.07187e-05	2	1916.19	3.1695	0
aDIDAFANGGQTVAATEAPAAVEATPAAAk	5	A0A0G4CWB9	N-Term(TMT6plex); K30(TMT6plex)	9.506e-18	71.75	2.7352e-05	3	3257.69	-3.60824	0	1.015	5	4.52771	0.987931	5	5.59036	0.997786	5	3.10662	1.00071	5	1.65896	1.08328	5	9.75221	0.998437	5	24.0696
gFNIIDEVVGLSDHPSFTDIk	2	A0A242WYH3	N-Term(TMT6plex); K21(TMT6plex)	2.353e-12	71.73	2.87405e-05	3	2761.48	1.09863	0	1.00669	2	7.52388	0.836555	2	9.86646	0.976	2	10.895	0.866135	2	16.3373	1.11927	2	18.1205	1.18738	2	20.5214
vLQELNEVAFEk	4	A0A193CY18	N-Term(TMT6plex); K12(TMT6plex)	1.335e-09	71.71	3.38613e-05	2	1877.08	-0.372341	0	0.951903	4	0.693944	1.11205	4	1.42169	0.998259	4	1.28723	0.961878	4	0.0718535	0.908498	4	3.40061	1.14726	4	5.14819
tLSIGFIGIGVMGk	2	A0A0F6FNM9	N-Term(TMT6plex); K14(TMT6plex)	4.148e-10	71.67	2.36261e-05	2	1851.12	0.637913	0	1.01638	2	2.27097	0.820684	2	1.35901	1.06637	2	5.11517	1.06389	2	1.63232	1.09928	2	3.08243	0.884667	2	5.52641
aAEAGVNVELFSLVPVk	5	A0A242ZI33	N-Term(TMT6plex); K17(TMT6plex)	3.455e-10	71.67	3.07844e-05	2	2201.29	-3.41542	0	1.02485	5	10.5639	0.916375	5	4.88554	1.02555	5	4.83875	1.0206	5	3.58952	0.913012	5	14.1826	0.972487	5	4.78222
vVAYDPIATENAk	4	A0A243H6N2	N-Term(TMT6plex); K13(TMT6plex)	9.75e-09	71.67	3.12575e-05	2	1849.04	-1.73192	0	0.974881	4	2.54866	1.10463	4	2.60799	0.955207	4	2.80662	0.979455	4	4.43465	0.96169	4	4.4519	1.10358	4	3.15974
lDHNLNNVTSQATNMASAASQIEDADMAk	7	A0A0D1QTP7	N-Term(TMT6plex); K29(TMT6plex)	3.819e-14	71.64	1.17664e-05	4	3518.72	-0.204338	0
lADDDFVFNF	2	A0A243MIB2	N-Term(TMT6plex)	0.0002117	71.51	9.09737e-06	2	1431.7	-0.876989	0	0.993293	2	2.86472	0.974352	2	1.45765	1.09409	2	11.6758	0.911736	2	13.1818	0.983848	2	8.25692	1.05464	2	6.21761
tAISMLSLYDESAEIMDEk	10	A0A243EGW6	N-Term(TMT6plex); K19(TMT6plex)	2.038e-15	71.5	1.87499e-05	2	2604.32	-0.12832	0	0.981441	10	2.81039	0.887675	10	3.05428	1.04588	10	5.04078	0.907103	10	3.18225	1.05956	10	2.71898	1.1453	10	3.21508
lIDMDEVTQEAVYR	5	A0A243C1N8;A0A243A5Q4	N-Term(TMT6plex)	1.075e-07	71.46	1.65585e-05	3	1910.97	-1.40251	0
vSELTGIQLSMFSVGPDR	8	A0A243KVB1	N-Term(TMT6plex)	1.085e-09	71.46	2.75474e-05	3	2165.14	-1.79409	0	0.933039	4	3.49526	0.914865	4	2.80407	0.970226	4	1.23671	0.989925	4	4.66046	1.15481	4	6.42935	0.995478	4	10.3774
vVLATGGSPDEAFALIEk	3	A0A193CSM6	N-Term(TMT6plex); K18(TMT6plex)	1.398e-12	71.44	3.50391e-05	3	2275.29	-0.320672	0	1.01198	3	3.59849	0.994069	3	1.92929	1.01294	3	2.88312	1.0004	3	0.390399	0.969403	3	7.85362	1.0339	3	5.59961
eVLGLSELVLIPcGGGDVIASAR	2	C3BX43	N-Term(TMT6plex); C13(Carbamidomethyl)	8.977e-16	71.44	3.48992e-05	2	2554.41	0.3248	0	0.868591	2	14.7619	1.08863	2	25.207	0.964654	2	12.6128	1.05652	2	0.620322	0.976107	2	10.5743	1.08275	2	16.9523
iSLSADPVEEVk	4	A0A243ECA8	N-Term(TMT6plex); K12(TMT6plex)	1.994e-10	71.42	3.76562e-05	2	1745.02	3.67079	0	1.02902	4	3.13798	0.975269	4	2.64348	1.02544	4	1.4832	1.00556	4	0.985282	1.01272	4	2.65176	0.961593	4	2.08312
iVGQTIPVSGDYFNYTR	3	A0A243E1A8	N-Term(TMT6plex)	1.154e-11	71.41	2.45959e-05	2	2159.13	-0.858634	0	1.06	3	5.60532	0.894432	3	0.968538	1.02944	3	1.82592	1.04326	3	1.86547	0.986993	3	0.802088	0.8772	3	3.64057
aGINTVQELANk	3	A0A243AS64	N-Term(TMT6plex); K12(TMT6plex)	1.693e-10	71.39	3.32629e-05	2	1716.01	0.42538	0	1.12984	3	2.24521	1.19553	3	0.636389	1.0062	3	4.16814	0.959527	3	0.740723	0.682601	3	17.1284	1.0905	3	1.14851
gVVINSVGAGDSLVAGFVGk	2	A0A0F6FVQ5	N-Term(TMT6plex); K20(TMT6plex)	5.599e-14	71.37	3.42882e-05	3	2304.33	0.0766664	0	0.96772	2	3.35596	0.987791	2	4.21774	0.972949	2	3.47493	1.01922	2	2.33268	1.0715	2	6.34635	0.99312	2	7.43029
iGMTQVFAENGELIPVTVIAANPNVVLQk	3	A0R8I0	N-Term(TMT6plex); K29(TMT6plex)	1.84e-15	71.37	2.27299e-05	4	3523.99	-0.80713	0	0.951682	3	1.92444	0.890888	3	1.62708	1.03389	3	0.0743795	0.997975	3	0.0288304	1.12382	3	1.12521	0.962126	3	1.72985
iNILDTPGHADFGGEVER	8	A0A0D1R709;A0A243J686	N-Term(TMT6plex)	8.129e-08	71.35	2.34101e-05	3	2169.11	0.000654069	0
iDSEDYNLLDIIR	5	A0A0F6FMJ7	N-Term(TMT6plex)	1.329e-07	71.33	2.74164e-05	2	1807.97	0.980406	0	1.05097	5	7.78718	0.984272	5	16.1138	1.03473	5	7.03435	0.953574	5	6.96381	0.95707	5	4.25446	0.991276	5	6.47218
gVLHAQNAMVQHYQTAk	5	A0A0F6FTG2;A0A243E286	N-Term(TMT6plex); K17(TMT6plex)	1.403e-12	71.28	3.53599e-05	3	2354.28	-1.64887	0
tEFDVELTSAGAQk	33	Q6HPR8	N-Term(TMT6plex); K14(TMT6plex)	1.896e-08	71.27	2.87196e-05	2	1954.05	-0.51152	0	1.01299	33	5.01936	0.854771	33	12.5974	1.11484	33	8.75734	1.08263	33	7.04722	1.00845	33	5.86897	0.875407	33	11.7652
tTQVVNVIGAGLAGSEAAYQIAk	1	A0A1Y0TQG1	N-Term(TMT6plex); K23(TMT6plex)	5.612e-14	71.25	3.2058e-05	3	2719.54	0.257772	0	1.05253	1		0.953689	1		1.06585	1		1.01378	1		1.01001	1		0.880253	1
vLITDDLLATGGTIEATIk	4	A0A243EC10	N-Term(TMT6plex); K19(TMT6plex)	8.489e-13	71.25	2.94183e-05	3	2402.42	-0.172676	0	0.949043	4	1.31189	1.07507	4	1.30881	1.00635	4	0.705454	0.976013	4	1.39791	0.951512	4	0.964285	1.11171	4	3.57639
sGTFNVSNYFTSITGGAk	4	A0A243H432	N-Term(TMT6plex); K18(TMT6plex)	2.388e-11	71.15	2.79013e-05	2	2309.22	-1.17348	0	0.940615	4	1.62341	1.25643	4	15.5254	0.892547	4	11.1	0.890014	4	9.96442	0.869243	4	17.0545	1.23688	4	22.0074
iGAIISPIFSGFASDAVMTR	2	A0A243BJI0;A0A0D1R1C1	N-Term(TMT6plex)	1.251e-12	71.14	3.82989e-05	3	2282.24	-2.48274	0
iSTEYITLGQFLk	4	A0A243KQP7	N-Term(TMT6plex); K13(TMT6plex)	3.296e-09	71.1	2.78906e-05	2	1971.16	1.32615	0	0.994745	4	2.80787	1.10872	4	3.43506	0.908216	4	12.3697	0.955648	4	6.48757	1.01126	4	6.26971	0.989794	4	7.16512
lVVWNGPMGVFEMTPFAEGTk	4	A0A242YSX8;A0A243NP25	N-Term(TMT6plex); K21(TMT6plex)	5.577e-14	71.1	3.38754e-05	3	2768.46	0.550201	0
kIVVALGGNAIQSGEATAGAQQEALEk	4	A0A243C646;A0A243L2H9	N-Term(TMT6plex); K1(TMT6plex); K27(TMT6plex)	1.915e-15	71.08	2.49429e-05	4	3340.9	-0.011269	1
iIESLPQLGGQLSALYPEk	3	A0A193CZ13	N-Term(TMT6plex); K19(TMT6plex)	1.926e-11	71.07	3.23828e-05	3	2514.46	-0.933188	0	0.976667	3	8.36655	0.94198	3	7.625	1.08713	3	8.46039	1.00794	3	5.95451	1.01754	3	2.06726	0.963244	3	3.90772
tVTFAVGDGALPSNEGR	7	A0A0F6FMF2;A0A242ZJU3	N-Term(TMT6plex)	2.006e-15	71.06	2.6523e-05	2	1920	-0.203388	0
hVDAGYDLAVETAk	7	A0A243KTB7;A0A0F6FY60	N-Term(TMT6plex); K14(TMT6plex)	3.231e-06	71.05	3.2972e-05	2	1947.06	-1.47376	0
aVENITMPQLGESVTEGTISk	9	A0A231HZ81	N-Term(TMT6plex); K21(TMT6plex)	9.015e-12	71.04	3.70423e-05	2	2662.44	0.214307	0	1.04517	9	1.73227	0.916258	9	4.88009	1.03986	9	3.75066	0.983253	9	3.95599	1.03152	9	5.32073	0.993506	9	6.42949
eTSSSAVGEFVR	2	A0A0F6FWD4	N-Term(TMT6plex)	8.941e-10	71.01	1.98165e-05	2	1497.77	-0.494013	0	1.05085	2	4.74259	0.974765	2	6.01637	0.998524	2	2.68165	1.0078	2	3.01125	0.964218	2	10.1793	1.00956	2	0.132639
iIGNEFIYVFDDEASk	3	A0A4Y8SWY6	N-Term(TMT6plex); K16(TMT6plex)	5.033e-12	71.01	3.59399e-05	2	2318.23	-1.2163	0	1.04406	3	0.018947	1.05311	3	3.38985	1.0666	3	0.990454	1.002	3	2.30702	0.82429	3	0.113235	1.07305	3	1.26289
gQAVISEIDGVIAAINDVk	2	A0A193CLS1	N-Term(TMT6plex); K19(TMT6plex)	3.7e-11	71	3.38026e-05	3	2370.36	-0.162593	0	1.03203	2	1.53762	0.987665	2	0.25091	1.02325	2	3.59806	1.03841	2	0.439673	0.923943	2	4.72756	1.00801	2	1.62488
gAELVQEGLk	5	A0A0F6G126;M1QYN1	N-Term(TMT6plex); K10(TMT6plex)	1.841e-08	70.98	3.07427e-05	2	1501.9	0.988743	0
yPSLNIIAGNVATAEATk	7	A0A242ZPR0	N-Term(TMT6plex); K18(TMT6plex)	2.021e-10	70.98	3.66e-05	3	2291.3	-0.538729	0	1.00107	7	2.50169	1.03906	7	2.26928	1.01408	7	2.3874	1.05634	7	1.68289	0.957613	7	4.75673	0.989647	7	6.95665
vGSFLGGMLGM	1	A0A231HUU7	N-Term(TMT6plex)	0.0001934	70.97	2.04878e-05	2	1297.68	-0.31718	0	0.901363	1		1.44177	1		0.835719	1		0.733033	1		0.908191	1		1.37469	1
dGYIVSDGTTILGADDk	8	A0A242XWS6	N-Term(TMT6plex); K17(TMT6plex)	3.437e-15	70.97	3.45768e-05	2	2198.16	-0.275819	0	0.957519	8	3.91058	0.976949	8	4.32351	1.00417	8	3.05734	0.982861	8	9.56128	1.02576	8	4.11462	1.00755	8	7.53794
eSQIFGEVFTSEDGR	7	A0A0G4CUL1	N-Term(TMT6plex)	4.96e-13	70.96	1.12115e-05	2	1929.94	-0.746947	0	1.02667	7	5.68006	0.920708	7	8.55765	0.990376	7	6.24136	0.933815	7	5.28733	1.00835	7	6.01379	1.06591	7	11.8091
eGTIAIDFTTSTPTLAk	1	A0A0F6FNM9	N-Term(TMT6plex); K17(TMT6plex)	4.812e-12	70.95	3.89148e-05	2	2224.25	-0.62035	0	1.02009	1		0.974545	1		0.987305	1		1.03216	1		1.02794	1		0.959136	1
nTAVLFGDGAGAIVMGAVSEGR	3	A0A242YXX5	N-Term(TMT6plex)	2.316e-09	70.93	3.35527e-05	2	2321.21	-2.64131	0	0.985438	3	0.54536	0.986824	3	0.690655	0.951291	3	9.40201	1.03993	3	1.16774	1.00169	3	4.152	1.11767	3	1.46483
tHETDTGSPEVQIAVLTEQINTLNEHLR	10	Q6HF07	N-Term(TMT6plex)	4.45e-19	70.92	3.12675e-05	3	3374.73	-1.25251	0	0.978566	10	5.47404	0.967923	10	12.4754	0.968309	10	7.18724	0.918601	10	8.04393	1.13128	10	11.0287	1.13226	10	8.59507
aIASITLDHEFVVHDIR	27	Q6HPW9	N-Term(TMT6plex)	1.946e-12	70.91	4.00493e-05	4	2165.18	-3.45398	0	0.961247	26	6.90172	0.998241	26	12.9667	0.986534	26	6.81047	0.976169	25	7.04715	1.05924	25	12.4339	1.08316	26	12.275
tTETDGYNAIQLGFEDkR	10	A0R8I0	N-Term(TMT6plex); K17(TMT6plex)	1.376e-12	70.9	3.21271e-05	3	2516.3	-0.414902	1	0.988664	10	2.98296	0.930265	10	2.77012	1.00703	10	2.36885	0.989767	10	3.60064	1.06358	10	2.6302	0.974084	10	4.18925
eQMAQVLTNAFk	7	M1QIM3;A0A2J9CTS8	N-Term(TMT6plex); K12(TMT6plex)	6.939e-10	70.89	3.73338e-05	2	1838.02	-1.05691	0
tPNPATGETLAVVSEAGR	4	A0A243E1A8	N-Term(TMT6plex)	1.097e-11	70.82	3.64005e-05	3	1999.07	0.45135	0	1.05523	4	1.63045	1.03722	4	2.34764	1.03778	4	2.81583	0.957856	4	4.56433	0.847652	4	6.52865	1.09019	4	1.48885
eSDVSISVIEVPWDEASR	1	A0A2T7YYB6	N-Term(TMT6plex)	1.162e-07	70.8	2.17132e-05	2	2247.13	-1.19437	0	1.03415	1		0.914337	1		0.96148	1		1.10269	1		0.975745	1		1.01281	1
lVEIAEQEGATAVAHGcTGk	2	A0A243ER07	N-Term(TMT6plex); C17(Carbamidomethyl); K20(TMT6plex)	1.499e-15	70.8	4.16547e-05	3	2499.33	0.0262918	0	0.934841	2	2.20312	1.07895	2	4.23586	0.980599	2	1.62172	0.983076	2	1.71575	0.936622	2	1.73292	1.15814	2	3.32702
aHASTAGIADYLPAVSGLLmEk	5	A0A242YSX8;C3EAU6;A0A243NP25	N-Term(TMT6plex); M20(Oxidation); K22(TMT6plex)	8.777e-16	70.78	4.00713e-05	3	2689.46	-1.12099	0
aLIGNMVEGVTEGFAR	17	A0A243KZX8	N-Term(TMT6plex)	1.933e-13	70.75	3.2217e-05	2	1893.01	0.347888	0	0.944811	17	7.73596	0.977631	17	6.24061	1.01981	17	6.7223	0.998342	17	8.62268	1.00436	17	8.66159	1.09305	17	13.3131
nPVTDDITGGWYEQDIR	6	A0A193CP22	N-Term(TMT6plex)	9.435e-08	70.75	1.18847e-05	2	2208.07	-5.05317	0	0.91082	6	8.39958	1.61733	6	33.4934	0.769471	6	21.8382	0.804742	6	20.5789	0.772556	6	22.8487	1.31933	6	20.4219
gIFVNIFGGIMk	1	A0A193CWI5;A0A2B3Q9R4	N-Term(TMT6plex); K12(TMT6plex)	2.124e-11	70.74	2.87029e-05	2	1754.05	0.700275	0
iTFSGSLTVGDLAk	4	A0A193CW13	N-Term(TMT6plex); K14(TMT6plex)	9.532e-09	70.72	3.54692e-05	2	1867.09	-0.256962	0	1.02683	4	3.16054	1.00665	4	1.48965	1.0307	4	3.18758	1.06039	4	3.03689	0.922678	4	3.14731	0.936827	4	5.93397
sFGADAVIMATGGPGIIFGk	6	A0A242ZI33	N-Term(TMT6plex); K20(TMT6plex)	6.299e-08	70.72	4.18319e-05	2	2367.31	-3.00785	0	0.977699	6	8.58259	0.845121	6	9.28928	0.997985	6	5.97313	0.976076	6	5.53478	1.14806	6	8.35077	0.907249	6	5.82028
qGGQAAFIDAEHAmDPVYAQk	4	A0A243KXF9	N-Term(TMT6plex); M14(Oxidation); K21(TMT6plex)	9.06e-12	70.7	2.31127e-05	3	2721.37	-0.81425	0	0.993206	4	0.301375	0.975092	4	5.93954	0.994335	4	1.88482	1.02052	4	3.43705	1.04827	4	6.13102	0.952028	4	4.13921
eAIEVNNFVPEYLTFDADk	9	A0A242ZJX7	N-Term(TMT6plex); K19(TMT6plex)	3.525e-12	70.69	3.2614e-05	3	2672.39	-0.359359	0	1.05802	9	4.92959	1.12721	9	9.44175	0.966968	9	5.80896	0.96855	9	4.06191	0.774249	9	17.6069	1.20615	9	13.3915
eANELGVLAGVTTNPSLVAk	8	A0A243CKC9	N-Term(TMT6plex); K20(TMT6plex)	4.802e-15	70.68	3.68363e-05	2	2441.4	-2.20262	0	1.00757	8	3.48532	0.922555	8	6.60034	1.075	8	3.02817	1.04563	8	3.43804	0.94968	8	3.40667	1.01811	8	3.507
eATNVTGIVLTk	5	A0A0P0PGI5	N-Term(TMT6plex); K12(TMT6plex)	1.039e-09	70.62	4.18959e-05	2	1704.03	-0.648237	0	1.01731	5	2.71615	1.00681	5	4.16424	1.02459	5	4.60638	0.996363	5	1.68237	1.01638	5	2.90482	0.970776	5	4.83467
vASIVAEGDEATGINIVLR	28	A0A242ZMZ4	N-Term(TMT6plex)	8.275e-14	70.61	4.01764e-05	3	2156.22	1.31846	0	1.00337	28	5.96163	0.967061	28	11.994	0.978019	28	7.57974	0.984399	28	3.92772	1.06105	28	11.5781	1.0382	28	9.85245
vVGQLAVATFPNSGGLmk	3	A0A0F6G0Q7	N-Term(TMT6plex); M17(Oxidation); K18(TMT6plex)	4.603e-07	70.59	4.1584e-05	3	2263.3	5.63486	0	0.954216	3	2.76101	1.17326	3	0.712456	0.983873	3	3.87122	1.10338	3	7.13447	1.01667	3	30.8112	0.835632	3	6.73906
yGGWGGPAEEATLk	1	A0A193CML1	N-Term(TMT6plex); K14(TMT6plex)	7.654e-08	70.58	3.05676e-05	2	1894.01	-1.09529	0	1.02389	1		0.983848	1		1.1085	1		1.01467	1		0.974894	1		0.878529	1
yWGEPIPVIHWEDGTMTAVk	4	A0A243HC62;A0A1C9C064	N-Term(TMT6plex); K20(TMT6plex)	1.255e-15	70.58	3.51087e-05	3	2787.46	0.77668	0
yEDLNLLVTHMGGGITVGAHk	6	A0A243J6M4;Q6HE00;A0A0P0PHA4	N-Term(TMT6plex); K21(TMT6plex)	7.487e-14	70.57	3.93554e-05	3	2683.46	-1.84523	0
vVTGTLSTIVSIVk	2	A0A0F6FKV2;A0A242Z524	N-Term(TMT6plex); K14(TMT6plex)	3.99e-10	70.56	1.70047e-05	2	1875.19	0.535462	0
lAVLTAVNVIHDYIk	3	C3GPU3	N-Term(TMT6plex); K15(TMT6plex)	8.488e-10	70.55	2.20306e-05	2	2127.3	1.02901	0	0.93903	3	6.81576	0.992045	3	0.0118851	1.05623	3	9.88202	1.05419	3	4.62172	1.03668	3	3.32757	0.868811	3	1.17378
hHNTYITNLNAALEGHAELADk	15	A0A242Y8S6	N-Term(TMT6plex); K22(TMT6plex)	3.398e-12	70.55	3.62728e-05	3	2890.53	1.37912	0	0.8648	15	10.2151	0.910926	15	13.1296	0.902652	15	8.212	0.855251	15	13.9248	1.17871	15	12.1183	1.42256	15	20.4206
aVAQMQSELAk	8	A0A1C9BZ62	N-Term(TMT6plex); K11(TMT6plex)	1.179e-10	70.55	4.31714e-05	2	1633.93	-2.58622	0	1.04171	8	3.25269	0.95517	8	4.22309	1.02026	8	2.63644	1.01563	8	5.01586	1.00827	8	3.95494	0.952916	8	2.95875
iAAESASLGLTETTLAIIPGAGGTQR	2	A0A0K0S8E6;A0A1C4DRD0	N-Term(TMT6plex)	1.723e-13	70.55	4.2656e-05	4	2727.51	-1.41286	0
vTLISGGGSGHEPAHAGLVGk	3	A0A0G4D782	N-Term(TMT6plex); K21(TMT6plex)	1.078e-10	70.52	4.11108e-05	3	2402.36	1.71544	0	0.970467	3	8.04636	0.884133	3	14.3596	0.974158	3	3.05403	0.962399	3	3.66054	1.16733	3	10.85	1.06998	3	12.9432
sPALQNTTAVSk	8	A0A243N3G7	N-Term(TMT6plex); K12(TMT6plex)	9.417e-10	70.51	4.5367e-05	2	1674.98	2.44575	0	1.01103	8	5.98559	1.08703	8	5.29705	0.949846	8	6.36647	0.976876	8	7.54842	0.937818	8	4.09427	1.03236	8	5.85913
fNQDAAGIENAk	11	A0A193CYE6	N-Term(TMT6plex); K12(TMT6plex)	1.25e-10	70.51	3.49589e-05	2	1735.94	-1.1663	0	0.982959	11	3.37391	1.05835	11	4.97154	1.02315	11	3.13093	0.993351	11	1.6889	0.943828	11	1.07221	1.08252	11	7.18159
nSVSTVQQSTNSLHYLTNETVAASR	1	A0A2T7YNU2	N-Term(TMT6plex)	1.248e-15	70.51	2.67783e-05	3	2936.49	-1.26763	0	0.965243	1		0.813711	1		1.00744	1		0.894214	1		1.32218	1		0.966115	1
qGVQGISDLIATPGLINLDFADVk	2	A0A242WK04	N-Term(TMT6plex); K24(TMT6plex)	2.02e-13	70.48	3.92841e-05	3	2942.66	-0.411689	0	0.978865	2	1.46876	0.938052	2	0.386196	1.00853	2	1.66972	1.01426	2	1.45378	1.08981	2	3.44112	0.9678	2	3.2771
aNVGNIEVLQTAk	3	A0A0F6FMJ7	N-Term(TMT6plex); K13(TMT6plex)	1.688e-11	70.48	3.45745e-05	2	1815.08	1.57932	0	1.01413	3	1.45179	0.92524	3	0.296949	1.00495	3	1.86568	0.990556	3	10.0764	1.04492	3	3.1159	0.958052	3	1.1313
hVPVYITEDMVGHk	16	A0A242XDS4	N-Term(TMT6plex); K14(TMT6plex)	4.485e-08	70.46	3.91191e-05	2	2083.14	1.31106	0	0.945843	16	5.0473	1.03426	16	5.61552	0.969378	16	3.96959	0.938446	16	10.0816	1.05311	16	5.68522	1.09598	16	8.72601
gTVVIGEGEmDEAPmLYIGEk	5	A0A243E724	N-Term(TMT6plex); M10(Oxidation); M15(Oxidation); K21(TMT6plex)	8.764e-11	70.44	2.66667e-05	3	2728.38	-2.44269	0	0.996332	5	1.56753	1.0079	5	12.3209	0.969064	5	4.65096	1.00852	5	3.796	1.0295	5	10.3523	0.957793	5	6.76044
vLLAQALFGQPDILLLDEPTNHLDLk	1	A0A2T7YJW0	N-Term(TMT6plex); K26(TMT6plex)	6.63e-15	70.44	2.79951e-05	3	3344.92	-2.54509	0	1.02872	1		0.916604	1		1.0216	1		0.95714	1		1.06483	1		1.00827	1
tPDYNELFSGDPTWVTESIGGmALDGR	2	A0A243N4J6	N-Term(TMT6plex); M22(Oxidation)	5.924e-13	70.44	7.1569e-06	3	3173.5	0.656171	0	0.891495	2	26.1122	0.859595	2	37.2346	1.04243	2	4.4917	1.60221	2	83.4112	0.824491	1		0.964293	2	16.262
aVNPNIEIVSEYAEAFDkPEk	8	A0A0K0SC44	N-Term(TMT6plex); K18(TMT6plex); K21(TMT6plex)	5.543e-16	70.43	4.535e-05	3	3050.66	-1.43982	0	1.02494	8	3.71532	0.930969	8	5.62635	1.02356	8	3.026	0.987026	8	3.37439	1.06669	8	4.0506	0.945067	8	0.824257
mEGEGFEAHVSEGQAVk	3	A0A242YQX9	N-Term(TMT6plex); M1(Oxidation); K17(TMT6plex)	1.869e-11	70.41	2.15285e-05	3	2279.14	2.0051	0	1.00603	3	1.48203	0.940815	3	1.60228	0.991015	3	11.4725	1.03883	3	8.00529	0.943157	3	5.53419	1.06739	3	6.9299
sVSGDESGAQAIVIEk	3	A0A0K0QBR5	N-Term(TMT6plex); K16(TMT6plex)	1.668e-10	70.4	3.94034e-05	2	2048.13	3.13725	0	0.996335	3	0.27954	1.01002	3	11.455	0.943531	3	4.63127	0.946084	3	3.22488	1.03716	3	6.82396	1.07503	3	0.679325
gPSNVSTMYTGLNmPQSTISQHLAk	5	A0A243FC78	N-Term(TMT6plex); M14(Oxidation); K25(TMT6plex)	1.197e-10	70.4	3.16787e-05	3	3136.61	-1.30651	0	0.951942	4	6.59866	1.01834	4	4.7763	1.01403	4	2.43776	1.07624	4	5.49712	1.04324	4	5.13896	0.856117	4	3.5866
gALASLLSVAk	17	A0A193CMQ2;A0A242XR35;A0A243KLE4;A0A243F031;A0A243AK83;A0A347V4N6;A0A243NYN2;A0A243N4J6;A0A243GNQ3;A0A2C9YV35	N-Term(TMT6plex); K11(TMT6plex)	1.475e-08	70.38	3.04048e-05	2	1487.95	-0.882901	0
iAVIGQSGNLTPADk	7	A0A0F6FVD1;A0A1B1LB55	N-Term(TMT6plex); K15(TMT6plex)	6.924e-07	70.38	3.93379e-05	2	1942.13	-2.2249	0
nIEFQADNTAVk	4	A0A243G292;A0A242ZWN3	N-Term(TMT6plex); K12(TMT6plex)	3.213e-11	70.36	3.83827e-05	2	1808	1.50511	0
hADQTGAAESGSNEYGIEDGYFNSk	1	C3E0V8	N-Term(TMT6plex); K25(TMT6plex)	1.161e-13	70.34	5.24766e-06	3	3105.44	0.221513	0	0.946864	1		0.855647	1		1.08301	1		0.831487	1		1.21826	1		1.06421	1
eLVTLVNSDLNLDQEIQEIPSAPMk	5	M1QIM3	N-Term(TMT6plex); K25(TMT6plex)	1.096e-13	70.32	4.33223e-05	3	3254.75	-2.98157	0	0.90701	5	1.60829	1.88723	5	9.89777	0.624579	5	8.51122	0.640618	5	13.7442	0.682389	5	5.56942	1.60798	5	2.70471
vTIQTPGGEMQVEIVSVk	2	A0A242ZK72	N-Term(TMT6plex); K18(TMT6plex)	1.357e-13	70.31	4.129e-05	2	2373.35	-0.091135	0	0.930776	2	2.47059	0.953994	2	5.06077	1.016	2	3.19659	0.978271	2	1.79399	1.12335	2	2.0261	1.0088	2	7.55196
aTGGVVEIAGTDITk	1	A0A1C4GAB0;A0A2B1UKA4;A0A1B1LG90	N-Term(TMT6plex); K15(TMT6plex)	1.537e-11	70.3	5.1119e-05	2	1890.09	-2.06621	0
dLDPALDFYSPVIITSEk	1	A0A193CML1	N-Term(TMT6plex); K18(TMT6plex)	5.754e-08	70.26	4.29549e-05	2	2481.35	-1.1365	0	1.05213	1		0.960707	1		1.10029	1		0.938073	1		0.975844	1		0.968283	1
vSITDDAIDAAVk	5	A0A243CGB9;A0A242Y7R6	N-Term(TMT6plex); K13(TMT6plex)	4.722e-11	70.24	5.52792e-05	2	1776.01	-1.801	0
aTSQVVLmASEEGGTEIEEVAEk	3	A0A193CWI5;A0A2B3Q9R4	N-Term(TMT6plex); M8(Oxidation); K23(TMT6plex)	3.781e-11	70.23	2.97282e-05	3	2881.47	-2.77982	0
aIILEAEAAk	5	A0A1C9BSH1	N-Term(TMT6plex); K10(TMT6plex)	5.942e-08	70.23	3.4788e-05	2	1486.92	-0.956336	0	1.04363	5	3.19422	0.948237	5	2.21649	0.958121	5	1.65486	1.03038	5	3.88014	0.96099	5	7.49873	1.04072	5	15.686
vIMENGGGPILLSADAR	3	A0A242YIA3	N-Term(TMT6plex)	6.896e-08	70.23	4.35798e-05	2	1942.07	1.8293	0	0.978719	3	5.36052	0.927383	3	4.92338	1.04321	3	1.72502	1.00922	3	2.1933	1.08213	3	4.19181	0.985515	3	9.22818
dELTVGDVGFLAASIk	3	A0A242ZHJ7	N-Term(TMT6plex); K16(TMT6plex)	8.361e-13	70.23	4.98489e-05	2	2093.19	-0.0165185	0	1.03054	3	8.76752	1.04957	3	1.60402	1.03832	3	1.26682	1.01203	3	5.37748	0.838305	3	12.091	1.15675	3	2.83377
eAFSTAGLSPAFELSADGTk	1	A0A243KI89	N-Term(TMT6plex); K20(TMT6plex)	1.612e-10	70.23	3.95016e-05	2	2457.29	-1.64579	0	1.00293	1		0.937542	1		1.04419	1		0.925067	1		1.07698	1		1.01823	1
iEDELGEIAVYDGIk	25	A0A2C9YU89;A0RKS3	N-Term(TMT6plex); K15(TMT6plex)	1.134e-11	70.22	4.00252e-05	2	2122.17	-0.0917979	0
tAcVMANDSTVk	3	A0A243K066;A0A243I8W1	N-Term(TMT6plex); C3(Carbamidomethyl); K12(TMT6plex)	5.877e-09	70.21	2.8622e-05	2	1754.92	-1.06668	0
vVQGVEDVYVEVGEPLYEHPLMk	4	A0A242ZI74	N-Term(TMT6plex); K23(TMT6plex)	1.04e-13	70.21	4.38477e-05	3	3087.67	6.40625	0	0.990144	4	0.813541	0.932107	4	1.76418	1.03045	4	0.84692	0.951026	4	1.58488	1.0526	4	3.88098	1.04723	4	3.63281
lDHNLNNVTSQATNmAAAASQIEDADMAk	7	A0A243F4V2	N-Term(TMT6plex); M15(Oxidation); K29(TMT6plex)	2.314e-13	70.21	1.63547e-05	3	3518.72	-0.219283	0	0.907629	3	4.51095	1.11522	3	6.61197	0.890974	3	7.11793	0.877919	3	6.36232	0.99519	3	1.65289	1.29431	3	3.82996
qVADWSVLFTk	4	A0A242XA62	N-Term(TMT6plex); K11(TMT6plex)	6.352e-08	70.19	4.75343e-05	2	1752.01	-2.01722	0	1.03459	4	0.753133	0.88259	4	5.11094	1.02607	4	5.20785	1.04808	4	1.52457	1.10314	4	3.31184	0.901326	4	3.07678
iISIAAVSGGGk	2	A0A0F6FV98	N-Term(TMT6plex); K12(TMT6plex)	5.522e-07	70.17	3.006e-05	2	1530.97	2.11779	0	0.937462	2	2.31581	1.11244	2	10.5723	0.987533	2	1.69994	1.0482	2	7.81479	1.0052	2	13.5862	0.931675	2	5.86984
dTEIDGVAIQk	5	A0A243E973;C3GMV9;A0A243I2Y8;A0A242XGS8	N-Term(TMT6plex); K11(TMT6plex)	5.63e-07	70.16	4.62011e-05	2	1646.93	-1.71341	0
iDIEGLSDSDYPLQk	9	A0A242ZI48;A0A2B8MV23	N-Term(TMT6plex); K15(TMT6plex)	1.253e-11	70.13	4.20085e-05	2	2151.16	-0.618801	0
sVAAQIALEk	8	A0A243NPV2	N-Term(TMT6plex); K10(TMT6plex)	5.299e-07	70.12	4.87055e-05	2	1487.92	0.930746	0	0.899571	8	2.73325	1.1116	8	5.78179	0.928903	8	3.21878	0.946463	8	2.83408	1.0314	8	5.53429	1.15036	8	3.26022
sIFPGIQGGPLMHVIAAk	4	A0A193D0R8	N-Term(TMT6plex); K18(TMT6plex)	8.252e-10	70.12	3.78253e-05	2	2294.35	0.5275	0	0.999229	4	0.872522	0.929373	4	3.21934	1.01057	4	1.92913	1.01954	4	2.9501	1.13741	4	2.26827	0.899955	4	2.09804
lIEDGYEVVGVVTQPDRPVGR	2	A0A243C1W4	N-Term(TMT6plex)	1.196e-12	70.12	4.78981e-05	3	2527.37	-1.91692	0	1.01789	2	2.57195	1.02458	2	2.2333	1.01593	2	0.194986	0.939756	2	2.08422	0.917159	2	0.717034	1.13266	2	1.53726
gSASASASASQPGk	2	A0A243DV32	N-Term(TMT6plex); K14(TMT6plex)	3.883e-10	70.09	3.79944e-05	2	1663.9	0.62515	0	1.06801	2	5.06663	1.15844	2	5.34528	0.966191	2	1.78159	0.967894	2	0.0859227	0.792876	2	14.2792	1.11042	2	2.59584
sNAEAINEFDR	19	A0A243KVG3;C3H9N5	N-Term(TMT6plex)	5.739e-10	70.08	1.49177e-05	2	1494.74	-0.632086	0
vYGDYGYGSVIFNDLk	4	A0A0F6FQY6	N-Term(TMT6plex); K16(TMT6plex)	8.505e-10	70.08	3.89656e-05	2	2268.2	0.885251	0	1.0733	4	4.3402	1.05332	4	0.781779	0.964711	4	4.98915	0.99769	4	3.32854	0.941874	4	2.81912	0.961342	4	0.395435
aDLANQAVISLTNTk	1	A0A243P052	N-Term(TMT6plex); K15(TMT6plex)	3.608e-12	70.07	4.54712e-05	2	2017.17	0.62295	0	0.922909	1		1.31888	1		0.899945	1		0.917606	1		0.864295	1		1.21177	1
vIAISDAYGALHDPNGLDIDYLLDR	4	A0A0K0S5C7	N-Term(TMT6plex)	7.822e-13	70.07	4.08119e-05	3	2958.54	-0.461464	0	1.05329	4	2.33265	1.0075	4	6.24131	1.04811	4	1.80071	0.961263	4	3.4734	0.859043	4	4.65907	1.07719	4	4.74028
vLEGLEYMGVYFDAk	5	A0A193CYN4	N-Term(TMT6plex); K15(TMT6plex)	4.285e-10	70.06	4.34801e-05	2	2192.17	-0.664103	0	0.969982	5	3.43545	0.958003	5	3.26443	1.00429	5	6.60031	0.966102	5	10.5468	1.01	5	10.4555	1.15028	5	4.7319
qFPLLNAEIQGDELIIkk	1	A0A242YKX9	N-Term(TMT6plex); K17(TMT6plex); K18(TMT6plex)	1.249e-12	70.06	1.81969e-05	3	2756.65	-0.342652	1	0.821678	1		0.580185	1		0.935654	1		0.944621	1		1.90083	1		0.685505	1
vSGAEDFVFYNNPk	8	A0A193CMJ3	N-Term(TMT6plex); K14(TMT6plex)	1.491e-10	70.04	3.41986e-05	2	2045.08	0.375346	0	0.981444	8	4.44841	0.96259	8	7.44406	1.02744	8	6.20577	1.00871	8	6.08493	1.06479	8	4.25542	0.952625	8	6.75842
tADQAGLIIPVEITVFEDR	8	Q6HPS1	N-Term(TMT6plex)	7.484e-12	70.04	4.64502e-05	3	2316.26	-1.43441	0	0.974434	8	5.26324	0.936257	8	6.42616	1.00746	8	4.91374	1.03839	8	4.69403	1.01828	8	6.96839	1.04071	8	7.37941
vATTGQTHGPELPNAIALLGk	5	A0A243KZU3	N-Term(TMT6plex); K21(TMT6plex)	6.68e-15	70.02	4.14785e-05	3	2546.47	-0.913955	0	1.00131	5	4.70112	0.942268	5	4.06154	1.04821	5	0.776712	1.00352	5	5.47325	1.00877	5	11.6915	0.957449	5	1.18251
lLPPLIVTNEELEQAVYIIk	1	A0A0F6FZM3	N-Term(TMT6plex); K20(TMT6plex)	3.123e-09	70.02	1.94054e-05	3	2753.64	-1.73961	0	1.00184	1		0.831283	1		1.06492	1		1.02018	1		1.13142	1		0.911334	1
vGASASVAIVLNDAk	2	A0A193CRQ0;F0PJ00	N-Term(TMT6plex); K15(TMT6plex)	9.794e-12	70.01	4.22676e-05	2	1873.11	-1.79854	0
eAVEAYINAVk	6	A0A243HC62;A0A1C9C064	N-Term(TMT6plex); K11(TMT6plex)	9.133e-10	70	4.523e-05	2	1664.96	-0.0404981	0
qAGLTVPGVYGPAk	2	A0A0F6FP27	N-Term(TMT6plex); K14(TMT6plex)	1.224e-08	69.96	4.79849e-05	2	1816.07	-2.99361	0	0.976004	2	3.05312	0.944501	2	11.6669	1.02312	2	1.0761	1.05114	2	6.50657	0.990895	2	21.2953	1.01056	2	4.50779
amVPLSEMFGYATSLR	10	A0A0D1QWX3	N-Term(TMT6plex); M2(Oxidation)	9.766e-09	69.95	2.21991e-05	2	2018.03	-1.54798	0	0.978686	10	2.86836	0.91315	10	10.76	1.00987	10	4.6538	1.03612	10	3.78611	1.08134	10	4.38281	0.939234	10	5.45903
lVVTTNVVTGk	2	A0A0F6G035;V5MC90;A0A243EPH2	N-Term(TMT6plex); K11(TMT6plex)	3.461e-09	69.93	3.00251e-05	2	1589	-1.25025	0
lSEIENIVAIk	7	A0A243H7V5	N-Term(TMT6plex); K11(TMT6plex)	1.674e-08	69.92	3.82939e-05	2	1687.04	-2.43544	0	1.02211	7	2.21469	0.984594	7	2.09692	1.016	7	4.02937	0.954153	7	0.555453	1.02543	7	3.73238	0.965753	7	5.64693
aLIEEmNITVPVAIHLDHGSSFEk	8	A0A242YTB1	N-Term(TMT6plex); M6(Oxidation); K24(TMT6plex)	9.512e-16	69.92	5.72397e-05	3	3124.68	-0.0102871	0	0.942915	8	5.57479	0.88516	8	15.3187	1.00196	8	1.55862	0.966667	8	7.43568	1.16243	8	16.5446	1.09823	8	3.57225
iMFEIAGVSEEVAR	18	Q6HPQ1	N-Term(TMT6plex)	1.407e-09	69.91	3.30325e-05	2	1779.95	-0.406853	0	1.02464	18	8.60559	0.97805	18	8.18451	0.984654	18	7.01194	0.939305	18	8.92396	0.990451	18	6.19844	1.07674	18	6.93506
vAQVVQWSSAAIEVYNHYR	1	A0A243C456	N-Term(TMT6plex)	4.851e-13	69.91	4.09346e-05	3	2449.28	0.450033	0	1.02186	1		0.930121	1		1.02773	1		1.08112	1		1.0454	1		0.865734	1
dVESLNIYDIk	5	A0A0G4D8B8;A0A243NBA7;A0A4Y8SZK4;A0A243ALR4	N-Term(TMT6plex); K11(TMT6plex)	5.969e-08	69.9	4.49328e-05	2	1766.99	-1.11617	0
vALYGIDHLIEAk	23	A0A193CMQ2;A0A243KLE4;A0A242XR35;A0A243AK83;A0A243NYN2;A0A243GNQ3;A0A2C9YV35	N-Term(TMT6plex); K13(TMT6plex)	5.61e-11	69.9	3.64702e-05	2	1900.13	-1.45566	0
vEAAkPVSVPTMPGDIEIPVTGVR	9	A0A231HZ81	N-Term(TMT6plex); K5(TMT6plex)	2.316e-18	69.89	4.36261e-05	3	2920.65	-2.31142	0	1.05584	9	3.67478	0.884053	9	10.6473	1.02665	9	1.39811	0.991134	9	3.05031	1.0564	9	4.64994	0.955115	9	3.82261
mLANFDPIYDATVVQk	4	A0A1S7EZQ0	N-Term(TMT6plex); K16(TMT6plex)	2.481e-09	69.88	4.7556e-05	2	2283.24	-2.60922	0	0.980055	4	4.48134	0.930736	4	1.30889	1.00126	4	5.22698	0.991712	4	6.71171	1.0451	4	2.15753	1.05019	4	5.8062
vTLIATAAMGIEALVAR	1	A0A0F6FYF2	N-Term(TMT6plex)	5.006e-13	69.87	3.84283e-05	3	1929.14	1.92672	0	1.04184	1		0.847378	1		0.885426	1		0.919109	1		1.21256	1		1.09314	1
sADFVQGLVDDAVEk	7	A0A243GXZ0;M1QRC4;A0A2C2G0M3	N-Term(TMT6plex); K15(TMT6plex)	4.766e-12	69.87	4.11485e-05	2	2051.11	-0.569075	0
vYNPAFDVTPHENVTAIITEk	3	A0A0F6G1A4;A0A2B3QG31	N-Term(TMT6plex); K21(TMT6plex)	3.977e-14	69.86	4.56326e-05	3	2816.53	2.85245	0
gNLSFTSINLVk	2	A0A243BZA1;A0A243B007	N-Term(TMT6plex); K12(TMT6plex)	8.346e-10	69.85	4.79116e-05	2	1751.05	-0.624429	0
gAPVTSAYSASk	5	A0A0F6FUN2	N-Term(TMT6plex); K12(TMT6plex)	3.062e-08	69.84	4.26684e-05	2	1596.89	-3.94834	0	0.989142	5	0.74601	0.905525	5	5.00536	0.99921	5	5.07953	1.01281	5	0.639778	1.11012	5	3.80709	0.985982	5	6.69999
vGSFDGGYGAGYLAR	8	A0A193CZA8	N-Term(TMT6plex)	1.043e-12	69.83	1.97325e-05	2	1718.87	-2.53953	0	1.00358	8	2.07325	1.01288	8	5.85831	0.980429	8	5.0902	0.987419	8	2.34621	1.01635	8	6.09112	1.00074	8	5.82717
eIIVTTPHPTAAFVAAR	5	A0A193CLW0	N-Term(TMT6plex)	4.832e-12	69.82	4.41213e-05	2	2023.16	1.08255	0	0.992768	5	5.72654	0.989976	5	15.6093	0.995084	5	2.96332	1.05793	5	4.89548	0.880077	5	12.1518	0.968276	5	2.03636
aDVANADDVTNMVk	8	A0A193CWJ8	N-Term(TMT6plex); K14(TMT6plex)	1.106e-13	69.81	3.12371e-05	2	1921.01	-1.27395	0	1.05341	8	2.67888	0.929137	8	1.22094	1.01839	8	2.58434	0.928897	8	5.02443	1.03484	8	3.73024	1.0049	8	4.89339
nPQTGEEMQIAASk	7	A0A243I2L8	N-Term(TMT6plex); K14(TMT6plex)	4.668e-11	69.81	3.62779e-05	2	1962.04	-0.837662	0	1.02106	7	3.6641	1.04909	7	2.20514	1.00917	7	2.43346	0.942093	7	2.32309	1.04418	7	3.84859	0.999326	7	3.43453
nDQVAVFALGGLGEIGk	5	A0A0D1PF08	N-Term(TMT6plex); K17(TMT6plex)	1.087e-10	69.81	5.29464e-05	2	2146.22	-2.94957	0	0.964897	5	1.7199	0.861108	5	2.20934	0.991078	5	2.67384	1.04864	5	4.50435	1.13228	5	9.9993	0.88665	5	6.79486
lYAGAGVVAESkPEDELAETSAk	4	A0A231I0W8	N-Term(TMT6plex); K12(TMT6plex); K23(TMT6plex)	6.242e-10	69.81	4.92168e-05	3	3022.66	1.686	0	0.951709	4	8.63274	1.01242	4	2.71818	0.993831	4	3.35729	0.986023	4	4.15013	1.00388	4	1.6756	1.13758	4	6.90615
iANQAVQIHGGYGYMR	3	A0A243G550	N-Term(TMT6plex)	4.466e-14	69.79	3.22524e-05	2	2007.04	-1.81607	0	1.00934	3	1.6217	0.969831	3	18.9728	1.02957	3	6.83113	1.01442	3	0.94835	1.08392	3	5.11807	0.850929	3	5.96641
vPEGLDPAQASSITcAGVTTYk	16	A0A242Z4V8;A0A243ABC5;A0A243N8B9;A0A4R4BD78;A0A2A8P1P6	N-Term(TMT6plex); C15(Carbamidomethyl); K22(TMT6plex)	1.221e-07	69.79	4.89926e-05	2	2723.43	0.614838	0
sLDEIIESVNTVTk	6	A0A242X9W4	N-Term(TMT6plex); K14(TMT6plex)	9.786e-14	69.78	4.98104e-05	2	2006.14	0.199599	0	0.994112	6	4.25094	0.96777	6	3.62516	1.0087	6	1.75721	0.976629	6	2.89188	1.0642	6	2.46164	1.0059	6	3.0534
eNSINVLSGALLHIAk	1	A0A0F6FSH4	N-Term(TMT6plex); K16(TMT6plex)	5.723e-14	69.74	3.88687e-05	3	2137.27	-1.29211	0	1.00449	1		0.959359	1		0.999162	1		0.986612	1		1.00097	1		1.07274	1
lGFVQTTIEMALQHPELR	4	A0A242YRX7	N-Term(TMT6plex)	3.357e-12	69.73	4.70192e-05	3	2312.27	0.800374	0	1.07992	4	5.35927	1.00053	4	4.59605	1.03292	4	2.62545	1.00721	4	2.61088	0.845647	4	2.76102	1.06438	4	3.21496
qGANVVVNYAGNEQk	6	A0A193CWJ8;A0A243ERE2;C3H550	N-Term(TMT6plex); K15(TMT6plex)	1.663e-11	69.72	4.84021e-05	2	2049.11	0.763379	0
tAIAEGLAQQIVNNEVPETLR	5	A0A243CGB9;A0A242Y7R6	N-Term(TMT6plex)	1.668e-10	69.71	5.6259e-05	2	2495.37	-0.116465	0
iADDTIDTSYMAVEAAk	1	A0A242YXX5	N-Term(TMT6plex); K17(TMT6plex)	2.188e-08	69.7	4.11356e-05	2	2272.18	-1.33561	0	1.00467	1		1.04791	1		0.981625	1		0.900184	1		0.95167	1		1.17721	1
nSVHTmSILTITSNVVYGk	9	A0A193CMQ2;A0A242XR35;A0A243KLE4;A0A243F031;A0A243AK83;A0A347V4N6;A0A243NYN2;A0A243N4J6;A0A243GNQ3;A0A2C9YV35	N-Term(TMT6plex); M6(Oxidation); K19(TMT6plex)	1.988e-10	69.7	5.71066e-05	3	2538.4	-0.36407	0
sTIFPQFIGHTIAVYDGR	8	A0A242XDS4	N-Term(TMT6plex)	2.115e-09	69.69	4.3067e-05	3	2251.2	-4.94944	0	0.987608	8	6.9988	0.985417	8	8.23404	1.00084	8	9.08316	1.02825	8	5.74766	1.05685	8	14.9909	0.970518	8	18.0382
iAVGPEAVGAVDIDAPIIDNLR	7	A0A243E724	N-Term(TMT6plex)	2.714e-09	69.69	5.01177e-05	3	2447.37	-0.0832236	0	0.977966	7	2.64686	0.980408	7	2.31932	0.997282	7	4.90295	1.00989	7	1.66882	1.00625	7	6.93283	1.06177	7	13.4717
lkPYLLEGADPQAGLDmHSLQWDANYVQASIVR	1	A0A0G4DB32	N-Term(TMT6plex); K2(TMT6plex); M17(Oxidation)	2.296e-19	69.69	3.70204e-05	4	4173.18	-1.46528	0	1.01638	1		0.939656	1		0.977153	1		1.05862	1		1.11204	1		0.871209	1
aYLDNVAIAGk	6	A0A0D1R4E3	N-Term(TMT6plex); K11(TMT6plex)	8.293e-10	69.69	5.12186e-05	2	1592.94	-1.56754	0	0.984456	6	0.894336	1.14433	6	3.91181	0.96715	6	0.694606	0.956898	6	3.06051	0.932847	6	1.5032	1.07947	6	1.02757
gYAYESEGDVYFk	3	A0A0F6FWZ5	N-Term(TMT6plex); K13(TMT6plex)	1.484e-10	69.68	2.12763e-05	2	1985.99	-0.021993	0	1.07436	3	1.37138	0.942859	3	1.44462	1.0136	3	3.3476	0.938981	3	2.80777	1.01246	3	8.92358	1.01687	3	3.16829
eGQELYNQIVQEGk	4	A0A193CWN8	N-Term(TMT6plex); K14(TMT6plex)	1.311e-12	69.67	4.74629e-05	2	2093.13	1.28876	0	1.03774	4	4.10438	1.10947	4	4.98194	1.00636	4	2.54354	1.01396	4	0.702572	0.826885	4	6.33477	1.12921	4	6.05717
aDPAVDGTNSEAFImVSFEk	3	A0A2T7YXZ2	N-Term(TMT6plex); M15(Oxidation); K20(TMT6plex)	4.999e-11	69.67	2.43356e-05	3	2602.31	0.977805	0	1.02354	3	3.99416	0.950146	3	6.33649	0.993595	3	6.26493	1.02904	3	2.00921	0.97497	3	2.38879	0.977644	3	3.80718
gEVDEAIASAk	3	A0A243GXZ0;M1QRC4;A0A2C2G0M3	N-Term(TMT6plex); K11(TMT6plex)	2.681e-09	69.66	4.69505e-05	2	1547.87	2.94143	0
eAAENLVNELGk	6	A0A1B1L2P9;A0A243A0P9	N-Term(TMT6plex); K12(TMT6plex)	4.395e-08	69.66	5.1579e-05	2	1744.98	-3.95224	0
eIADDIVAIDEAmk	1	A0A243KYP4	N-Term(TMT6plex); M13(Oxidation); K14(TMT6plex)	2.95e-06	69.65	4.38123e-05	2	2007.09	7.14622	0	1.13984	1		0.810943	1		1.09491	1		1.03849	1		0.979492	1		0.874918	1
gTASLLTMVEELHPTPALGGTPR	2	A0A0F6FNK7	N-Term(TMT6plex)	3.48e-13	69.65	5.20664e-05	3	2577.39	0.564461	0	0.994422	2	3.14268	0.980268	2	8.68173	1.02721	2	4.09911	0.899703	2	6.17409	1.0575	2	10.2416	1.05491	2	12.7091
lVQGEEPVVLPPVTAMGSMANYITATNAk	2	A0A1Y0TQG1	N-Term(TMT6plex); K29(TMT6plex)	7.974e-14	69.64	4.55864e-05	3	3459.87	1.42605	0	0.96742	2	2.71456	0.935508	2	0.257811	0.974129	2	7.11476	0.979935	2	5.18442	1.1757	2	12.4489	0.95493	2	7.24152
aLQAAGLEVTAIR	9	A0A243KZZ8	N-Term(TMT6plex)	5.429e-10	69.63	3.86026e-05	3	1541.93	2.78807	0	0.984379	9	4.97814	1.01529	9	10.0826	1.00359	9	4.74523	1.02044	9	3.34145	0.961665	9	7.239	1.01719	9	7.8449
tVQPLDIETIIASVEk	8	A0A243KPS0	N-Term(TMT6plex); K16(TMT6plex)	5.344e-12	69.63	4.53376e-05	2	2214.3	-0.750576	0	0.967372	8	6.60394	0.974172	8	4.30327	1.02081	8	1.11701	1.00895	8	1.90448	1.04985	8	6.18289	0.977439	8	3.6815
akDFDHALAIANNTEYGLTGAVITNNR	24	A0A243G5A7	N-Term(TMT6plex); K2(TMT6plex)	2.786e-15	69.6	4.8108e-05	4	3347.77	-1.20993	1	0.954234	12	6.58758	0.870494	12	12.0115	1.04276	12	5.90863	1.03623	12	5.1937	1.16106	12	10.409	0.851101	12	7.97139
qLADAAFEGMIDR	3	A0A243C759	N-Term(TMT6plex)	3.573e-10	69.58	2.45203e-05	2	1665.85	-0.0816484	0	1.06853	3	1.99993	0.933975	3	1.57359	0.996076	3	2.27609	0.914015	3	5.58698	0.968415	3	4.87248	1.12186	3	1.38573
sIDTSMGFTPLAGVTMGTR	4	A0A193CYN4	N-Term(TMT6plex)	1.841e-11	69.58	3.39054e-05	2	2171.11	1.08031	0	1.00327	4	4.15069	0.944328	4	3.70599	1.02408	4	2.40688	0.996086	4	1.43756	1.04507	4	3.5313	1.02432	4	3.40061
aLIVTADANESVELSAR	58	A0R8I1	N-Term(TMT6plex)	1.887e-07	69.57	4.18887e-05	3	1988.09	0.108966	0	1.01625	58	5.70414	0.965961	58	9.12223	0.990403	58	6.4071	0.987964	58	5.88784	1.014	58	7.02672	1.03039	58	7.44251
gEIQTVEADYVLVTVGR	30	A0A242X6W5	N-Term(TMT6plex)	2.265e-13	69.57	5.83892e-05	2	2078.13	-2.50515	0	1.01607	30	9.57224	1.00351	30	6.92807	0.979625	30	5.57574	0.950898	30	10.3976	1.03187	30	6.20212	1.04227	30	8.75994
qPEQPNQGAIGDYYINASALNVR	2	A0A0F6FXY3	N-Term(TMT6plex)	2.557e-13	69.57	2.99261e-05	3	2747.39	-1.31021	0	0.984129	2	1.16468	1.15763	2	8.67205	0.96548	2	0.408633	1.00424	2	15.5562	0.881362	2	5.3509	1.06192	2	12.5779
sEPVSILLLGADER	3	A0A0F6FWW9	N-Term(TMT6plex)	3.893e-09	69.56	5.11482e-05	2	1727.97	-1.19782	0	1.07547	3	2.86676	0.997957	3	0.918859	0.987282	3	3.95096	0.969717	3	0.277614	0.985876	3	3.30139	0.973045	3	5.2291
gNIDSISSLFGYTVSmSk	1	A0A193D1H6	N-Term(TMT6plex); M16(Oxidation); K18(TMT6plex)	4.326e-12	69.55	4.28696e-05	3	2380.24	-2.31027	0	0.957872	1		0.905773	1		1.08554	1		1.08967	1		1.05106	1		0.886555	1
iTANGDDAAQALAAIEETmk	2	Q9F166	N-Term(TMT6plex); M19(Oxidation); K20(TMT6plex)	4.807e-11	69.53	4.65608e-05	3	2507.31	0.840171	0	0.902769	2	5.01281	1.17779	2	11.8728	0.972715	2	0.892975	0.930783	2	10.6799	0.908427	2	5.87202	1.20708	2	0.0158168
sIDTATVYENESGVGEAIR	2	A0A0F6FVV1;A0A243P0D6	N-Term(TMT6plex)	1.948e-05	69.52	2.36496e-05	2	2240.12	-2.2503	0
nEVANAETGQDALQk	17	A0A243IP78	N-Term(TMT6plex); K15(TMT6plex)	4.255e-11	69.51	5.30893e-05	2	2046.09	-0.301092	0	0.98593	17	3.08688	0.994324	17	5.51158	1.02384	17	4.70124	0.988288	17	4.3037	1.01679	17	8.37348	0.985321	17	4.0026
tFLTEETSTPASEVLGEAYINESk	3	A0A0F6FT57	N-Term(TMT6plex); K24(TMT6plex)	1.781e-10	69.49	3.90856e-05	3	3074.56	-5.88155	0	1.00824	3	2.21372	0.961234	3	10.4084	1.0819	3	1.4026	0.958886	3	0.724071	0.960902	3	1.67891	0.976337	3	1.67813
gAVVAAGAVVTEDVPPYTVVAGTPAR	9	A0A243E9J8	N-Term(TMT6plex)	1.602e-14	69.49	5.84963e-05	3	2696.49	1.21026	0	0.996368	9	2.82838	0.936826	9	5.34439	0.990944	9	3.18564	1.00519	9	4.1127	1.10844	9	5.34888	0.998415	9	4.30442
iIAINAGSSSLk	8	A0A193CYN4	N-Term(TMT6plex); K12(TMT6plex)	2.734e-08	69.46	4.60038e-05	2	1632.01	0.153182	0	1.04244	8	4.83322	1.07327	8	4.38712	0.995883	8	2.25741	1.029	8	3.7589	0.919511	8	4.46031	0.962949	8	10.7023
vLADVGLVGFPSVGk	3	A0A242ZJF0;A0A242XJX9	N-Term(TMT6plex); K15(TMT6plex)	2.443e-12	69.46	4.21593e-05	2	1916.16	-1.29412	0
aITTATLATPTATGADk	13	Q79AJ1;B3F3F6;B3F3G3	N-Term(TMT6plex); K17(TMT6plex)	7.754e-11	69.45	5.84474e-05	3	2062.18	-0.69271	0
dGVIADYETTATMMk	5	A0A243EE32	N-Term(TMT6plex); K15(TMT6plex)	6.417e-08	69.45	3.30742e-05	2	2104.07	1.6782	0	0.970031	5	1.51642	0.904487	5	0.178081	1.02874	5	1.21237	0.921858	5	2.98922	1.06725	5	1.95618	1.07266	5	5.71054
eLSLGTNIPENTLYSIETGR	1	M1R4L5	N-Term(TMT6plex)	4.869e-14	69.44	5.15288e-05	3	2436.28	-1.61023	0	0.820286	1		1.28293	1		0.86632	1		0.909866	1		0.915227	1		1.37781	1
dMQDTFYITEETLLR	4	A0A242X2J2	N-Term(TMT6plex)	3.461e-09	69.42	2.31604e-05	3	2104.05	0.477898	0	1.01767	4	4.8334	0.946847	4	4.09606	0.959709	4	8.1954	0.957512	4	1.59583	1.0944	4	1.09826	1.05754	4	18.6995
mEIPIISEEAGTVMk	3	A0A0G4D2X9	N-Term(TMT6plex); K15(TMT6plex)	2.742e-08	69.41	5.25561e-05	2	2106.17	3.38628	0	0.944197	3	0.346816	1.59354	3	10.0318	0.734694	3	4.01218	0.738695	3	4.48211	0.780919	3	6.76236	1.47991	3	6.11714
vYVTEVLAESVQFLEPR	2	C3EBW2	N-Term(TMT6plex)	2.176e-12	69.41	6.07752e-05	3	2208.21	-0.2367	0	0.957589	2	4.56639	1.06423	2	7.67591	0.989807	2	2.19365	1.01849	2	1.77739	1.00712	2	0.78018	0.991661	2	8.37847
iMHPGLNILIPIVDR	2	A0A1C9BSH1	N-Term(TMT6plex)	8.77e-10	69.39	4.24645e-05	3	1930.15	-2.49719	0	0.694183	2	29.0501	0.90022	2	2.89583	1.19845	2	5.22784	1.15854	2	0.107874	1.06484	2	9.84773	0.985664	2	3.54913
qTNTVNTYIEk	2	A0A0F6IW08	N-Term(TMT6plex); K11(TMT6plex)	1.087e-08	69.34	4.34335e-05	2	1768.98	-2.97892	0	0.997069	2	2.52551	0.988216	2	4.2331	1.02578	2	0.47726	1.03539	2	4.29234	0.994644	2	1.83716	0.964558	2	5.33406
tTLQNALAIVGVSAPEk	3	A0A193D0B4;A0A243B713	N-Term(TMT6plex); K17(TMT6plex)	7.955e-09	69.34	4.38352e-05	4	2170.28	-0.681662	0
tQYSLSDDATk	9	A0A242Z5A4	N-Term(TMT6plex); K11(TMT6plex)	2.026e-08	69.32	4.0605e-05	2	1686.89	-1.09623	0	1.05795	9	3.01638	0.964124	9	5.16795	1.02199	9	4.80814	0.993479	9	3.75762	1.0052	9	2.91129	0.947063	9	5.32687
eIAESFDSIGGQVNAFTSk	3	A0A242X9W4	N-Term(TMT6plex); K19(TMT6plex)	5.861e-09	69.29	4.96067e-05	2	2458.29	-0.602636	0	1.00005	3	2.55321	0.924664	3	0.0333194	1.04477	3	0.147079	1.00789	3	1.31809	1.03937	3	4.05008	0.978514	3	10.109
vAVAASAVNNATFTEEQk	6	A0A193CLS1	N-Term(TMT6plex); K18(TMT6plex)	2.149e-10	69.28	5.75347e-05	2	2308.25	-0.235316	0	1.00743	6	5.14858	0.98191	6	3.91334	1.02802	6	5.23676	1.01878	6	2.14641	1.00455	6	1.94841	0.948444	6	1.15178
lSQQGMNLELYYQFTGTDADk	5	A0A193CY14;A0A242XIN9	N-Term(TMT6plex); K21(TMT6plex)	2.393e-15	69.27	3.28412e-05	3	2880.44	-2.58356	0
tYITEAYGTEYIGTEk	3	A0A243KXB9	N-Term(TMT6plex); K16(TMT6plex)	3.072e-09	69.26	3.73458e-05	2	2297.19	-3.61137	0	1.03104	3	1.67789	0.950966	3	1.02698	1.02038	3	0.278856	1.016	3	0.318072	1.01868	3	0.689305	0.948052	3	0.421148
tSTLALTNVTVPYAVQIANk	12	A0A242ZLM2;A0A243FYS1;A0A242W740	N-Term(TMT6plex); K20(TMT6plex)	7.948e-13	69.26	4.85572e-05	4	2562.49	0.0312713	0
eNAAVIVQAAk	4	A0A1B1LF70	N-Term(TMT6plex); K11(TMT6plex)	1.629e-09	69.24	3.58683e-05	2	1571.96	2.4205	0	1.05396	4	6.49542	1.06466	4	1.96735	0.977646	4	2.22069	0.983358	4	4.87851	0.92448	4	7.69182	1.07914	4	1.51379
iLLPmINEAIYTLYEGVATk	1	A0A193D0E9	N-Term(TMT6plex); M5(Oxidation); K20(TMT6plex)	1.969e-11	69.21	5.71381e-05	3	2726.55	0.860214	0	1.00809	1		0.781212	1		1.09147	1		1.08971	1		1.14077	1		0.819992	1
dETLSTVQLDFLLPER	4	A0A243I4Z2	N-Term(TMT6plex)	1.544e-10	69.21	4.90895e-05	3	2105.13	-0.901957	0	1.02419	4	2.18228	0.995687	4	9.97032	1.02822	4	10.2163	0.992645	4	5.9851	0.910271	4	9.85894	1.08561	4	1.70815
sDTVGAITELVEPVkDTVk	7	A0A2T7YNY4	N-Term(TMT6plex); K15(TMT6plex); K19(TMT6plex)	6.286e-11	69.21	4.85797e-05	2	2688.56	-3.2374	1	0.846193	7	9.10488	0.588077	7	29.1817	1.18187	7	4.09849	1.08635	7	1.83296	1.3849	7	11.2081	0.735951	7	21.8646
gIANIVAEVIVEQGAQVk	4	A0A0D1R682	N-Term(TMT6plex); K18(TMT6plex)	3.839e-15	69.19	4.3791e-05	2	2296.36	-0.147263	0	0.974391	4	2.3385	0.950336	4	3.15479	1.03066	4	3.85348	0.997263	4	2.06652	1.02582	4	3.77626	1.00487	4	5.80896
aATDAIVEYAk	7	A0A243EC10	N-Term(TMT6plex); K11(TMT6plex)	2.45e-08	69.15	5.2594e-05	2	1609.92	-1.35345	0	0.92752	7	3.78812	1.07989	7	2.08298	1.01375	7	4.08042	0.983165	7	3.58946	1.00049	7	5.26403	1.03392	7	5.63851
lNVSEDALTVEQk	5	A0A243KI89	N-Term(TMT6plex); K13(TMT6plex)	1.266e-09	69.15	5.57074e-05	2	1904.08	1.02522	0	1.03182	5	2.8541	1.0236	5	5.20352	1.00239	5	5.74289	0.965823	5	1.22501	1.01103	5	5.45638	1.03244	5	7.77719
lIIATGSSAFILPVEGSALSGVTGFR	1	A0A0F6FSS8	N-Term(TMT6plex)	9.98e-17	69.15	5.6054e-05	3	2792.57	-0.524314	0	0.858245	1		0.540122	1		1.05012	1		0.800098	1		1.92531	1		0.677616	1
fAYNIEFVQSVTGAHLEYEk	4	A0A1C4FRI0	N-Term(TMT6plex); K20(TMT6plex)	9.023e-16	69.12	5.25728e-05	3	2803.47	-0.492531	0	1.00894	4	2.82589	1.05731	4	8.31555	1.05584	4	5.07848	0.981275	4	3.72552	0.834163	4	9.4032	1.14377	4	12.1553
aITVALAQEGAk	9	A0A1B1L2P9	N-Term(TMT6plex); K12(TMT6plex)	2.887e-08	69.11	4.02784e-05	2	1629.99	-1.11056	0	0.991236	9	2.36173	1.00577	9	5.18668	1.0094	9	4.18849	1.03085	9	3.36591	1.02882	9	6.9031	0.933919	9	5.59457
dIQAVSFVGSEPVAR	4	A0A242Z623	N-Term(TMT6plex)	7.075e-15	69.11	4.8042e-05	2	1803.98	-0.564116	0	0.953083	4	7.36232	1.00898	4	6.78312	1.01529	4	5.09638	1.00648	4	7.25896	0.920202	4	4.89597	1.04462	4	9.66697
dITGFVLGGHGDDMVPLVR	5	A0A0D1R7L2	N-Term(TMT6plex)	2.325e-12	69.11	5.48849e-05	2	2227.17	-0.223411	0	0.914645	5	9.84758	0.881665	5	16.6037	0.96321	5	7.37063	0.955868	5	1.71938	1.18869	5	14.5046	1.13538	5	16.2767
qVELPFVDQNLIYAk	6	A0A193CP22	N-Term(TMT6plex); K15(TMT6plex)	8.174e-09	69.09	6.0416e-05	2	2235.28	0.483875	0	0.884188	6	5.2498	1.8873	6	6.26518	0.67099	6	4.79929	0.697579	6	7.48117	0.667816	6	5.03985	1.43136	6	1.65321
sVVADSLGALR	3	Q3EKF4	N-Term(TMT6plex)	2.398e-09	69.07	4.38596e-05	2	1316.77	0.0105326	0	1.04232	3	4.01963	0.931133	3	2.30156	1.01241	3	0.693566	1.03433	3	0.835893	1.00112	3	0.0192879	0.951211	3	6.14256
iGVLTSGGDSPGMNAAIR	6	A0A242X2K0	N-Term(TMT6plex)	3.554e-15	69.06	5.20501e-05	2	1945.03	-2.45284	0	1.01219	6	5.42622	1.14244	6	27.4599	0.978257	6	4.15648	1.02274	6	11.4604	0.847344	6	25.5703	0.940367	6	20.6923
vQNFAQLLQEINMQLNk	3	A0A2B4JUK8	N-Term(TMT6plex); K17(TMT6plex)	1.462e-12	69.06	6.63104e-05	2	2489.4	0.368922	0	0.863265	3	5.54538	0.389076	3	2.33111	1.21619	3	2.35161	1.12847	3	4.54492	1.54849	3	5.01365	0.664981	3	11.7575
sPIVAVTSDEQVGR	6	A0A0F6FYF6	N-Term(TMT6plex)	1.482e-09	69.03	4.91727e-05	2	1686.92	-0.748774	0	1.02338	6	6.48839	0.995303	6	2.59641	0.964144	6	2.4345	1.01628	6	2.18523	0.94264	6	3.36013	1.05255	6	4.03633
qVDEINLQLLHLLNk	1	A0A0F6FXC7	N-Term(TMT6plex); K15(TMT6plex)	2.795e-10	69.01	4.40929e-05	3	2248.34	-0.870744	0	1.00184	1		0.989578	1		1.0015	1		1.02671	1		1.01851	1		0.969889	1
tIDFGGWELPVQFSSIkEEHEAVR	4	A0A1Y0TLA0;A0A4Y8T278	N-Term(TMT6plex); K17(TMT6plex)	2.338e-14	69.01	5.0304e-05	3	3232.69	-5.35418	1
vISDNPTVTEAYIAk	5	A0A2T7YSH5	N-Term(TMT6plex); K15(TMT6plex)	5.579e-09	68.99	5.8593e-05	2	2079.18	1.77115	0	0.96246	5	1.77488	1.61386	5	9.3266	0.745545	5	4.29964	0.757259	5	10.2023	0.754183	5	12.0371	1.34125	5	14.7036
vNIIDTPGHVDFTVEVER	7	A0A0D1QWX3;A0A243AS87	N-Term(TMT6plex)	1.147e-11	68.98	4.74023e-05	2	2269.2	-2.90005	0
qTIADSWPNSIDATAAMk	4	A0A242XEA2	N-Term(TMT6plex); K18(TMT6plex)	1.083e-10	68.98	5.10384e-05	2	2378.24	-0.509882	0	0.978045	4	2.61678	0.944631	4	2.44317	1.03074	4	0.6753	0.987083	4	0.848692	1.07969	4	5.65988	1.01217	4	2.03537
lDYDTSGVLLMTNDGDFANVLMHPR	1	A0A242YKP7	N-Term(TMT6plex)	1.082e-13	68.98	2.35937e-05	3	3023.48	-0.921779	0	0.954199	1		0.970814	1		1.02408	1		0.919499	1		1.08065	1		1.08019	1
iTNYAFELAATLHSFYNAEk	2	A0A193D0B4;A0A243B713	N-Term(TMT6plex); K20(TMT6plex)	3.842e-14	68.97	4.73595e-05	3	2761.45	-1.91063	0
lDATTAATEITALDTAIQNIADAR	6	B3F3E0;B3F3F9	N-Term(TMT6plex)	3.101e-12	68.97	5.19167e-05	2	2688.42	-0.673896	0
gVLmGYGDNVYAPDk	5	A0A2T7YSH5	N-Term(TMT6plex); M4(Oxidation); K15(TMT6plex)	5.314e-06	68.96	3.81236e-05	2	2073.06	-3.75352	0	0.949111	5	3.12237	1.31594	5	33.8872	0.859668	5	14.1842	0.905612	5	6.70106	0.913534	5	38.3551	1.19055	5	19.7734
aLIEAGANVVk	5	A0A242ZPR0	N-Term(TMT6plex); K11(TMT6plex)	9.207e-10	68.95	3.51614e-05	2	1542.96	-0.192992	0	1.04147	5	0.954338	1.00052	5	1.49376	1.01529	5	5.1864	1.02302	5	1.89193	1.01267	5	0.829643	0.929208	5	2.93139
sASHGSPLGVEETk	9	A0A243I2D1;A0A2B3PV89	N-Term(TMT6plex); K14(TMT6plex)	2.173e-10	68.95	5.01187e-05	2	1857.01	0.204269	0
vGIATDSVASNNNLDmFEEMR	3	A0A242Z9G3	N-Term(TMT6plex); M16(Oxidation)	4.76e-10	68.95	1.15188e-05	3	2558.21	-0.203461	0	0.999779	3	2.62306	0.929288	3	11.1456	1.01305	3	0.26017	0.994637	3	0.142645	1.01909	3	4.26294	1.05725	3	4.80283
fDFSHFGQVQADELEk	7	A0A0F6FMF2;A0A242ZJU3	N-Term(TMT6plex); K16(TMT6plex)	1.186e-12	68.95	3.9867e-05	2	2355.2	-0.52648	0
aAIVDNEGNEVPPYTMGNLAIAk	1	A0A0F6FTG2	N-Term(TMT6plex); K23(TMT6plex)	2.43e-13	68.95	6.0485e-05	3	2845.52	1.05057	0	0.996467	1		0.918971	1		1.00237	1		0.97606	1		1.08889	1		1.02062	1
lGANAILGVSmAVAHAAADFVGLPLYR	1	A0A2C9YU89;A0RKS3	N-Term(TMT6plex); M11(Oxidation)	1.365e-14	68.94	6.75874e-05	3	2942.62	4.17713	0
tSSGAFLEDNELTSk	3	A0A0D1QRT9	N-Term(TMT6plex); K15(TMT6plex)	7.522e-11	68.92	4.86965e-05	2	2057.08	-0.586336	0	0.997289	3	1.56273	0.927016	3	21.9392	1.0268	3	0.0529969	0.95773	3	0.814301	1.09738	3	2.60358	1.02169	3	5.38542
lLNTSVEEIDQk	4	A0A0F6FX67	N-Term(TMT6plex); K12(TMT6plex)	1.618e-11	68.91	5.95795e-05	2	1847.05	1.18127	0	1.02161	4	1.48618	0.994717	4	2.71189	1.00075	4	1.26003	0.993415	4	5.15765	1.00101	4	3.44289	1.06867	4	4.48175
mNNTYTNILIAVDGSk	5	A0A243EGV0;A0A242WGF4	N-Term(TMT6plex); M1(Oxidation); K16(TMT6plex)	1.127e-08	68.91	5.84998e-05	2	2228.21	2.84623	0
sIVVAQEAAEEVk	4	A0A1C9BXS1	N-Term(TMT6plex); K13(TMT6plex)	1.979e-11	68.9	5.64382e-05	2	1831.06	-1.26035	0	0.883117	4	0.418013	1.27641	4	6.78313	0.929246	4	5.50618	0.932824	4	1.56311	0.757972	4	6.50683	1.32607	4	6.73046
tNYPVQMLELAIk	8	C3DXQ4	N-Term(TMT6plex); K13(TMT6plex)	4.103e-10	68.89	6.11651e-05	2	1978.15	0.564328	0	1.00655	8	1.60181	0.937274	8	5.88186	1.01845	8	2.70998	1.00283	8	2.38366	1.07063	8	1.0002	0.9954	8	5.77181
gTFTYDGLAGVPk	3	A0A0F6FLP3;A0A0F6JC51	N-Term(TMT6plex); K13(TMT6plex)	2.113e-08	68.89	5.33144e-05	2	1784	0.298374	0
tVAATDLLVPGIGELIGGSQR	4	A0A242ZI48;A0A2B8MV23	N-Term(TMT6plex)	1.511e-12	68.88	6.07237e-05	4	2296.31	0.966677	0
eITNIPDHAVAVNMLLk	6	A0A193CYN4	N-Term(TMT6plex); K17(TMT6plex)	4.837e-07	68.88	5.73264e-05	2	2336.34	-0.187211	0	1.04106	6	1.18265	1.00325	6	3.14654	1.02084	6	1.33483	0.978942	6	1.89662	0.933139	6	1.36453	1.03419	6	1.35273
aNLFAEDLLEDYk	4	A0A243EGV0;A0A242WGF4	N-Term(TMT6plex); K13(TMT6plex)	2.635e-11	68.87	5.81525e-05	2	1999.08	-1.58279	0
gQLLTADQVAGIQQMISAAVPGVk	1	A0A0F6FP10;F0PXN5	N-Term(TMT6plex); K24(TMT6plex)	1.856e-14	68.86	4.76447e-05	4	2853.63	1.79129	0
aQPIPAGEYPETR	13	A0A0G4CWB9;A0A243CRT1;A0A1S7FA18	N-Term(TMT6plex)	3.12e-05	68.84	4.07656e-05	3	1657.88	1.89369	0
aAALHAEASk	3	A0A243BEG8	N-Term(TMT6plex); K10(TMT6plex)	2.33e-08	68.84	4.20718e-05	2	1426.84	-0.114166	0	1.01503	3	0.849237	1.03784	3	18.4127	0.93107	3	5.48824	0.99436	3	2.52243	0.997117	3	0.426458	1.01163	3	1.76477
lMQVTPEIAGQHYAEHk	18	A0A243KWI3	N-Term(TMT6plex); K17(TMT6plex)	3.512e-08	68.83	6.48176e-05	3	2410.3	1.61566	0	1.00887	18	5.1142	1.00305	18	8.11015	1.00474	18	4.47749	1.02535	18	3.1916	1.02102	18	7.1315	0.993536	18	5.01922
tATTAVALMGSLFGEk	1	A0A1C9BLM9	N-Term(TMT6plex); K16(TMT6plex)	1.476e-12	68.82	6.56166e-05	2	2055.16	0.202631	0	0.998713	1		0.983234	1		0.98051	1		1.03542	1		1.02379	1		0.989972	1
aAGPEGMVGGQVADmEAEGk	2	A0A1C9BYR9	N-Term(TMT6plex); M15(Oxidation); K20(TMT6plex)	3.4e-07	68.82	2.76677e-05	3	2378.17	-1.81644	0	1.01404	2	2.00646	0.954904	2	17.1105	1.06356	2	6.60081	0.90537	2	7.15745	1.02761	2	5.48968	1.03785	2	5.27911
gDVLAVAQIAGIMAAk	3	A0A242X1S8	N-Term(TMT6plex); K16(TMT6plex)	6.163e-09	68.81	4.91434e-05	2	1986.18	-3.00989	0	0.956196	3	1.68878	1.08405	3	0.55261	0.990265	3	0.120522	1.0502	3	1.30153	0.901853	3	7.28575	1.08358	3	3.67802
vTEVLGLVGLEDR	5	A0A1C9C1J3	N-Term(TMT6plex)	1.321e-08	68.81	5.56537e-05	3	1628.94	-0.238021	0	0.973026	5	3.46743	0.963273	5	5.49167	1.01066	5	4.64235	1.05046	5	3.12578	1.0125	5	1.91008	1.00728	5	5.3792
dVTAQELADk	3	A0A242ZI75;A0A243A3J6	N-Term(TMT6plex); K10(TMT6plex)	3.109e-07	68.79	6.08126e-05	2	1547.87	0.345406	0
lVTGESMFMTVFTNTGHGk	1	A0A0F6JDU5	N-Term(TMT6plex); K19(TMT6plex)	1.443e-12	68.74	4.9013e-05	3	2515.3	-1.83231	0	1.02402	1		0.772506	1		1.03807	1		0.903789	1		1.27783	1		0.932113	1
vINSTGALSLPEIPk	6	A0A242X6W5;A0A1C4FQH2	N-Term(TMT6plex); K15(TMT6plex)	2.498e-10	68.73	4.18247e-05	2	1997.21	0.725542	0
lIDSSNIDEFEYk	6	A0A0F6FNS6;A0A242X8G9	N-Term(TMT6plex); K13(TMT6plex)	1.851e-10	68.73	4.58638e-05	2	2031.07	0.208804	0
dGGEPFEITGPYLELYk	5	A0A242WJX9	N-Term(TMT6plex); K17(TMT6plex)	3.069e-12	68.7	5.67509e-05	3	2386.26	1.05272	0	0.930547	5	4.9041	0.972987	5	1.19038	1.03279	5	5.83403	1.05553	5	2.80112	1.03671	5	6.87569	0.992486	5	7.80319
dALQEIVQQLTVk	8	A0RIT3;A0A243A5E1	N-Term(TMT6plex); K13(TMT6plex)	8.743e-11	68.68	4.79534e-05	2	1943.16	-0.341305	0
nASLSAMTFMYAAk	2	A0A242ZJ25	N-Term(TMT6plex); K14(TMT6plex)	1.206e-10	68.68	4.69573e-05	2	1964.04	-0.13117	0	0.903987	2	0.460859	0.731249	2	34.7144	1.03394	2	1.573	1.13034	2	8.42554	1.35257	2	24.5308	0.718383	2	10.9303
iLVLGAGGVGGFFGGR	2	A0A0F6FVH7	N-Term(TMT6plex)	9.26e-10	68.64	6.06451e-05	3	1705.99	-1.34834	0	1.04591	2	4.90672	0.788465	2	14.5851	0.94288	2	19.6153	0.968262	2	15.6578	1.16111	2	10.0567	1.03013	2	31.6928
kGETLAIVGESGSGk	7	A0A243HV21	N-Term(TMT6plex); K1(TMT6plex); K15(TMT6plex)	9.272e-11	68.62	5.85685e-05	2	2120.25	-3.2713	1	1.04316	7	4.80235	1.03779	7	5.84927	1.01681	7	1.88215	0.988063	7	4.2883	0.96764	7	6.5242	0.960885	7	2.82528
lGEISGETQFALDYFk	10	A0A242YQA1	N-Term(TMT6plex); K16(TMT6plex)	5.487e-12	68.59	6.1797e-05	2	2276.22	-0.670848	0	0.972219	10	3.44808	0.95022	10	1.42939	1.02356	10	3.08598	1.00413	10	5.65679	1.0628	10	3.38363	0.968393	10	9.72595
lLNDPQLLVmEA	6	A0A0G4CWB9;A0A243CRT1;A0A1S7FA18	N-Term(TMT6plex); M10(Oxidation)	3.744e-05	68.58	4.89594e-05	2	1600.88	-0.276751	0
eLTDEEVEMLk	3	A0A0K0SEL8	N-Term(TMT6plex); K11(TMT6plex)	2.063e-10	68.56	4.92551e-05	2	1793.96	-0.489885	0	1.02529	3	3.12024	0.951034	3	8.12031	1.05449	3	1.54004	0.949797	3	2.91801	0.980332	3	1.879	1.1259	3	0.290171
iAEYVDNEQTLS	2	A0A193CYG6	N-Term(TMT6plex)	5.051e-05	68.53	2.66675e-05	2	1610.81	1.47805	0	1.03201	2	8.68464	0.995944	2	7.58492	1.03854	2	1.79468	0.907081	2	16.9318	0.924352	2	15.1974	1.1276	2	3.08953
lVLSVGYSHPVEMTPEAGLEVEVPAPTk	14	A0A243KZX8	N-Term(TMT6plex); K28(TMT6plex)	3.356e-13	68.53	5.99843e-05	3	3407.87	3.77862	0	1.00958	7	7.9705	0.879453	7	4.08138	1.06906	7	2.41185	0.927626	7	8.9103	1.04557	7	1.22935	1.04893	7	3.70948
lAEQSGESSGEIANLIAEIk	1	A0A0F6FV21	N-Term(TMT6plex); K20(TMT6plex)	8.074e-12	68.52	7.09281e-05	3	2517.39	1.54991	0	1.08817	1		0.973354	1		1.01853	1		0.960637	1		0.980232	1		0.976946	1
lPVDQYNVDAAILYk	1	A0A1C4B1T6	N-Term(TMT6plex); K15(TMT6plex)	4.439e-10	68.51	7.07956e-05	2	2180.24	1.04391	0	0.974574	1		1.0271	1		0.998093	1		1.00321	1		1.01664	1		1.00588	1
gEEDYLLVINASNIEk	3	A0A1Y0TLA0;A0A4Y8T278	N-Term(TMT6plex); K16(TMT6plex)	5.395e-11	68.5	7.61711e-05	2	2265.24	2.33368	0
iGAYGLTEPGSGSDAGGmk	5	A0A0F6G160	N-Term(TMT6plex); M18(Oxidation); K19(TMT6plex)	1.236e-12	68.48	4.16848e-05	3	2242.14	-1.19642	0	0.97637	5	4.45454	1.04182	5	4.0451	0.990443	5	2.88123	1.01172	5	2.60807	0.938295	5	1.72352	1.04079	5	2.03268
eYVLAEMNSELR	3	A0A0F6FM92	N-Term(TMT6plex)	1.247e-05	68.46	3.49702e-05	3	1682.86	0.18279	0	0.991062	3	4.44959	0.968818	3	6.15895	1.01345	3	1.07238	0.978401	3	8.28868	0.990109	3	6.30481	1.01184	3	20.3492
tFIAQELNLSVk	4	A0A0D1R7L2	N-Term(TMT6plex); K12(TMT6plex)	1.053e-11	68.46	7.08313e-05	2	1821.09	-0.0640961	0	0.999663	4	3.34038	0.95659	4	4.8149	1.00692	4	1.30294	1.03283	4	1.97097	1.02385	4	8.72648	0.908594	4	3.45677
nVHAYIVGEHGDTELPVWSHATIGVQk	4	A0A0F6FUE3	N-Term(TMT6plex); K27(TMT6plex)	4.337e-16	68.45	5.5241e-05	4	3415.81	-1.31592	0	0.933551	4	5.23039	0.641091	4	14.5386	0.992231	4	6.73885	0.693766	4	9.41769	1.45911	4	7.32947	1.27772	4	4.75926
iAFNSLLSLGAAGEk	4	A0A243KI89	N-Term(TMT6plex); K15(TMT6plex)	3.617e-15	68.41	6.52413e-05	2	1949.14	-1.4409	0	0.986556	4	2.80803	0.944652	4	3.72295	1.02144	4	0.995213	1.03863	4	1.70065	1.0891	4	4.19033	0.926415	4	2.87242
gASTTSDAVSFEk	3	A0A243H145	N-Term(TMT6plex); K13(TMT6plex)	1.329e-10	68.39	4.19854e-05	2	1757.93	0.388881	0	1.04033	3	1.5959	0.959595	3	3.93308	1.04747	3	2.04355	0.988753	3	1.25486	0.999788	3	1.85165	0.948002	3	0.500325
vVTPDLYIAcGISGAIQHLAGMSNSk	1	A0A0F6FT22	N-Term(TMT6plex); C10(Carbamidomethyl); K26(TMT6plex)	7.245e-08	68.38	6.77773e-05	3	3160.68	-4.74498	0	0.783628	1		0.939217	1		0.931061	1		0.817341	1		1.38486	1		1.20455	1
kITVDQVVEEGFEALVk	6	A0A454M470	N-Term(TMT6plex); K1(TMT6plex); K17(TMT6plex)	7.451e-08	68.38	5.54198e-05	2	2591.53	1.60055	1	1.01495	6	4.08829	0.886538	6	1.75647	1.01064	6	4.16629	1.02155	6	4.08204	1.13219	6	9.50331	0.955467	6	7.34602
mGELGLMGIPAPAk	3	A0A0G4CS71	N-Term(TMT6plex); K14(TMT6plex)	7.511e-10	68.37	7.46796e-05	2	1843.06	0.908832	0	0.914962	3	1.03735	0.936101	3	1.24423	1.03122	3	1.55022	0.994894	3	1.83737	1.01939	3	6.38858	0.952982	3	8.91354
aTAVVGTHTHVPTADNR	3	A0A1C9BX83	N-Term(TMT6plex)	4.346e-12	68.37	4.89034e-05	4	1976.05	-0.311472	0	0.973936	3	4.13554	1.1302	3	12.4993	0.989815	3	0.363138	1.02808	3	4.37609	0.968384	3	9.46902	0.973275	3	2.36024
yGLTTAQAEEFAk	5	A0A0D1NET4;A0A243D3L1	N-Term(TMT6plex); K13(TMT6plex)	2.698e-12	68.36	6.01542e-05	2	1887.02	-1.6387	0
aLQQLIADVR	1	A0A0B5NJJ7	N-Term(TMT6plex)	8.754e-07	68.35	3.76364e-05	2	1355.82	-0.918723	0	1.0016	1		1.00717	1		1.05463	1		0.98616	1		0.997433	1		0.96191	1
mPSAVGYQPTLATEmGQLQER	8	A0A193D0R3;A0A243E4Y4	N-Term(TMT6plex); M15(Oxidation)	3.234e-09	68.34	4.50363e-05	3	2552.29	7.56997	0
wLVNVGDHVNk	6	A0A231HZ81	N-Term(TMT6plex); K11(TMT6plex)	6.838e-08	68.33	7.87785e-05	2	1739	-0.619927	0	1.07445	6	8.74115	1.00151	6	3.88694	1.06286	6	4.59192	1.03849	6	2.09734	0.889744	6	2.31071	0.932472	6	4.54294
dIAAEGGDILFVGTk	28	A0A242X7K3	N-Term(TMT6plex); K15(TMT6plex)	2.945e-13	68.33	6.70418e-05	2	1964.11	1.59856	0	1.02042	28	4.01109	0.980149	28	4.15171	1.01782	28	3.1905	0.986439	28	6.21158	1.00544	28	4.60765	1.01706	28	9.84042
fTAITAEDAQEIEAALTVGYVHGR	4	A0A0F6G128;A0A0F6IYD0;Q3EVS2	N-Term(TMT6plex)	7.899e-13	68.33	5.5283e-05	4	2791.44	-0.550362	0
eQLITAPVGTTLEEAEk	12	A0A242ZPR0	N-Term(TMT6plex); K17(TMT6plex)	4.336e-07	68.29	7.53267e-05	4	2287.28	-1.44072	0	1.00571	12	5.8347	0.957018	12	4.83554	1.00504	12	4.2771	1.01477	12	4.52524	1.00402	12	2.99568	0.976472	12	5.12069
vDNLIIGGGLAYTFVk	7	A0A242YSX8;C3EAU6;A0A243NP25	N-Term(TMT6plex); K16(TMT6plex)	1.113e-10	68.28	6.01135e-05	2	2138.26	-1.31512	0
aTTSVEFFPVIcGSAFk	1	A0A0D1QWX3;A0A243AS87	N-Term(TMT6plex); C12(Carbamidomethyl); K17(TMT6plex)	6.837e-11	68.28	6.66294e-05	2	2319.25	1.30046	0
lSEVDGVTIYGPk	4	A0A243CMQ0	N-Term(TMT6plex); K13(TMT6plex)	9.51e-12	68.28	7.04854e-05	2	1836.05	-0.608072	0	1.04397	4	0.593969	0.970968	4	4.08402	1.02299	4	1.4111	0.997875	4	2.05688	1.02938	4	2.31984	0.959528	4	2.59256
aSGPHGISLLQHAR	3	A0A137RZI0	N-Term(TMT6plex)	1.113e-11	68.25	5.57497e-05	2	1672.94	-0.00459874	0	0.912807	3	1.98224	0.945213	3	22.0017	1.00778	3	0.53822	0.974276	3	7.03287	1.05008	3	11.6272	1.08628	3	0.364811
mLEFDTTQDQLANIk	2	A0A242WK04	N-Term(Acetyl); M1(Oxidation); K15(TMT6plex)	9.943e-08	68.25	3.94483e-05	2	2054.03	-0.417775	0	1.00958	2	2.34019	0.920428	2	0.21028	1.00806	2	1.36398	0.986719	2	2.82974	1.04515	2	3.51218	1.03544	2	3.87699
gEILADGPSMELGELALGR	4	A0A243E988;A0A243FY98	N-Term(TMT6plex)	8.626e-10	68.23	5.95921e-05	2	2157.12	-8.72947	0
qSGELVIGTEGTYAPFTFHDSSNk	1	A0A242YQ24	N-Term(TMT6plex); K24(TMT6plex)	3.455e-13	68.23	4.66726e-05	3	3043.54	-0.314067	0	0.959567	1		0.89857	1		0.972465	1		0.87746	1		1.14539	1		1.18181	1
fLHTLDNLGPAPEPNLTVLWSk	28	A0A193CMQ2;A0A242XR35;A0A243KLE4;A0A243F031;A0A243AK83;A0A347V4N6;A0A243NYN2;A0A243N4J6;A0A243GNQ3;A0A2C9YV35	N-Term(TMT6plex); K22(TMT6plex)	8.88e-13	68.22	6.77069e-05	3	2920.63	-0.11583	0
dVAYAIQLAQQGk	3	A0A0F6FZ48	N-Term(TMT6plex); K13(TMT6plex)	4.93e-11	68.2	8.14069e-05	2	1863.07	-0.0940178	0	1.03732	3	0.695789	0.992961	3	1.39813	1.03669	3	0.0339923	1.03825	3	0.706239	0.921712	3	1.75765	0.909355	3	0.511058
nTIPFETASPFVTSGVR	5	A0A193D0R8	N-Term(TMT6plex)	4.045e-14	68.2	6.57642e-05	2	2052.1	-0.555948	0	0.996456	5	2.2076	0.909196	5	5.54524	1.03695	5	0.916626	1.03165	5	3.25205	1.09874	5	0.966815	0.928439	5	0.597292
sAYELMNDQVGLLk	7	A0A0F6FMF2;A0A242ZJU3	N-Term(TMT6plex); K14(TMT6plex)	1.055e-12	68.2	6.54085e-05	2	2039.13	0.956921	0
nGGEPFEITGPYLELYk	5	A0A193CWG4	N-Term(TMT6plex); K17(TMT6plex)	6.9e-12	68.2	6.20636e-05	2	2385.27	0.0655527	0	0.914595	5	4.39973	0.933808	5	2.241	1.03089	5	4.84181	0.997699	5	0.972069	1.13686	5	1.21592	0.964041	5	1.89593
aQMTMIQAITDALR	9	A0A243KPS0	N-Term(TMT6plex)	5.177e-09	68.19	6.11523e-05	3	1791.97	-0.350538	0	1.03001	9	10.0188	0.928891	9	11.1535	0.978898	9	7.9176	0.973468	9	19.1915	1.0874	9	5.46023	1.01546	9	6.95789
aGSGVATLGLPDSPGVPEGVAk	4	A0A0K0QHQ2;A0A243D5R8	N-Term(TMT6plex); K22(TMT6plex)	1.32e-12	68.19	7.44796e-05	2	2437.37	-2.19395	0
aLSLGSSQSIk	4	A0A243EU20;A0A243IFS4	N-Term(TMT6plex); K11(TMT6plex)	3.336e-10	68.18	6.12629e-05	2	1548.94	-0.453793	0
lSQQGMNLELYYQFTGTDADkLk	5	A0A193CY14;A0A242XIN9	N-Term(TMT6plex); K21(TMT6plex); K23(TMT6plex)	7.633e-15	68.17	7.50139e-05	3	3350.79	0.604823	1
iVAFAPGVVDTNMQAQIR	1	A0A0K0SBE2	N-Term(TMT6plex)	1.138e-10	68.16	6.90002e-05	3	2159.18	-1.23909	0	1.03356	1		1.03586	1		1.03307	1		0.994498	1		0.95946	1		0.954802	1
gFGPMLPGIVVIPYGDLEALk	3	A0A242Z0I3;A0A2A8W0K3	N-Term(TMT6plex); K21(TMT6plex)	1.279e-14	68.14	6.74694e-05	2	2644.52	-1.42975	0
iYGDFFGSLDVHDIEER	1	A0A243DM71	N-Term(TMT6plex)	4.148e-13	68.14	3.192e-05	3	2241.1	-2.57793	0	0.964037	1		0.906139	1		0.985949	1		1.00348	1		1.03963	1		1.12882	1
gEPNLGFAEmEQVR	19	A0A242YTB1;A0A243AHN8	N-Term(TMT6plex); M10(Oxidation)	1.815e-08	68.11	2.4585e-05	2	1821.9	-0.69315	0
qQFAIVDTVVDAPNVTSITFk	6	A0A0K0SC44	N-Term(TMT6plex); K21(TMT6plex)	3.407e-13	68.08	7.70825e-05	2	2751.53	-0.322365	0	1.03592	6	2.91866	0.945315	6	5.47403	1.02881	6	3.02957	1.04268	6	0.542145	1.04703	6	0.891658	0.907903	6	2.68977
vHDGEFYALPQSPQLFk	5	Q3EKF4	N-Term(TMT6plex); K17(TMT6plex)	1.428e-10	68.08	7.14888e-05	2	2434.32	-0.697532	0	1.03259	5	3.84223	0.890816	5	3.93696	1.05882	5	5.73404	1.03275	5	9.1998	1.03678	5	7.80422	0.948668	5	2.19524
aMVPLSEMFGYATSLR	9	A0A0D1QWX3	N-Term(TMT6plex)	6.352e-09	68.06	4.54563e-05	3	2002.03	0.0696815	0	0.997098	9	6.29502	0.985125	9	14.3831	1.0404	9	4.87012	1.01297	9	6.38525	1.02591	9	5.59752	1.01072	9	10.2114
nEVSQQISVLk	5	A0A193CLI3;A0A243NK14	N-Term(TMT6plex); K11(TMT6plex)	1.066e-09	68.05	6.67358e-05	2	1703.01	-0.419344	0
lQEETITFAQDEGVR	3	A0A243KPV2	N-Term(TMT6plex)	4.431e-12	68.03	5.30354e-05	2	1965.01	-0.926938	0	0.961609	3	6.79583	0.951183	3	6.88473	1.05539	3	2.27801	0.992071	3	3.9004	1.0304	3	3.31954	0.998161	3	11.0135
iPIQYLANLLTAGDESHIR	3	A0A0F6FZ92	N-Term(TMT6plex)	1.914e-12	68	8.06869e-05	3	2353.31	-0.267811	0	0.975706	3	1.10516	0.949865	3	9.69246	1.04826	3	3.75506	1.0137	3	8.10399	1.04997	3	5.50279	0.981587	3	2.32146
dLGLLIIDEEQR	4	A0A0D1R1W9	N-Term(TMT6plex)	5.483e-06	67.99	5.51146e-05	3	1642.92	-1.28348	0	1.02748	4	1.51189	0.956983	4	1.76933	0.971027	4	2.50589	0.966751	4	2.60733	1.07497	4	2.55505	0.982547	4	6.50461
fGVLGLTESLAmEVR	4	A0A0F6FUN2	N-Term(TMT6plex); M12(Oxidation)	1.282e-10	67.97	6.89579e-05	3	1867.02	-0.522949	0	0.964068	4	4.68947	1.03879	4	9.55295	1.02541	4	1.76642	1.03997	4	6.24529	0.943806	4	13.7461	1.0632	4	5.34955
vVIFAAGTGNPYFSTDTTAALR	3	A0A242ZG39	N-Term(TMT6plex)	1.649e-15	67.96	6.36144e-05	3	2501.32	-1.42632	0	0.995916	3	4.49205	1.00111	3	12.464	0.961123	3	1.13206	1.08634	3	6.45522	0.994668	3	8.07784	0.931957	3	3.00082
gFLVVDNATSHANELAEFk	3	A0A0K0S7W3	N-Term(TMT6plex); K19(TMT6plex)	6.395e-15	67.95	6.83383e-05	3	2520.35	-0.608041	0	1.02494	3	0.19488	1.00212	3	0.0599208	1.01327	3	6.36866	0.97304	3	2.13247	0.900512	3	4.91586	1.13448	3	2.21805
dLTMSNVYSLIEk	14	A0A243NPV2	N-Term(TMT6plex); K13(TMT6plex)	4.87e-10	67.93	7.29703e-05	2	1971.09	-0.256564	0	0.912727	7	1.02559	1.00229	7	5.91907	0.979485	7	1.67153	0.93968	7	1.93847	1.04014	7	3.40316	1.21763	7	3.07011
eTGLGGIAATPTGISIk	7	A0A2T7YGL4	N-Term(TMT6plex); K17(TMT6plex)	2.633e-13	67.93	6.54244e-05	2	2044.2	-2.81806	0	0.960616	7	2.97669	0.943956	7	6.7304	1.02799	7	1.7422	1.00546	7	2.85634	1.06718	7	1.59185	0.984415	7	4.20547
dTVDAIVESVk	4	A0A243EE32	N-Term(TMT6plex); K11(TMT6plex)	1.438e-07	67.91	8.44557e-05	2	1633.94	0.744935	0	1.01555	4	5.32584	1.16088	4	5.70015	1.01861	4	1.68333	0.951607	4	1.45127	0.682451	4	4.29679	1.21919	4	4.80254
hEELGLSDEQVLEMFR	5	A0A243GEB8;A0A243I6G9	N-Term(TMT6plex)	6.457e-12	67.91	3.9198e-05	3	2161.08	0.745329	0
gIGHALLEAIk	4	M1R4M3	N-Term(TMT6plex); K11(TMT6plex)	5.719e-10	67.86	3.89562e-05	2	1579.99	0.266364	0	1.03038	4	0.75209	0.998429	4	1.77736	0.99105	4	2.43901	1.03941	4	1.82897	0.991243	4	3.54014	0.940812	4	3.12471
vVIITGGSSGMGk	4	A0A1C4FQP0	N-Term(TMT6plex); K13(TMT6plex)	4.602e-09	67.86	7.86245e-05	2	1663.98	-0.976672	0	1.00373	4	6.26622	0.933623	4	4.50297	1.0337	4	8.15096	1.07601	4	2.49987	1.00111	4	2.37504	0.882202	4	9.76134
sGTTSFSDMFNPIGVDQDAImETVSR	3	A0A242Z9G3	N-Term(TMT6plex); M21(Oxidation)	2.446e-12	67.86	1.21779e-05	3	3050.44	2.13558	0	1.03791	3	3.74556	0.972746	3	3.66354	0.956239	3	14.994	1.03375	3	9.87615	1.02777	3	4.57752	1.02349	3	7.90901
yVDSPDYILDNSNDYFQSk	5	A0A2T7YT29	N-Term(TMT6plex); K19(TMT6plex)	3.083e-12	67.85	3.51578e-05	3	2741.34	1.2153	0	1.0056	5	8.60667	0.972201	5	6.35844	0.996351	5	3.3951	0.98307	5	4.00968	1.07236	5	0.991091	1.09693	5	10.1052
aVmAATLGNmE	11	A0A0F6FNW4;A0R970;A0A243D270	N-Term(TMT6plex); M3(Oxidation); M10(Oxidation)	0.001085	67.83	1.93494e-05	2	1368.67	-1.01159	0
sSTTGNIVITIAk	2	A0A243H2B6	N-Term(TMT6plex); K13(TMT6plex)	2.795e-08	67.82	7.5379e-05	2	1763.06	-2.77325	0	1.0153	2	3.85197	1.054	2	7.05632	1.00779	2	1.27131	1.02594	2	2.89597	0.952128	2	3.42758	0.960688	2	7.77684
gVIFVEPGTEVYAGMIVGEHTR	4	A0A0D1R709;A0A243J686	N-Term(TMT6plex)	6.139e-12	67.81	6.21824e-05	3	2590.35	-1.38995	0
eILEEALQQAk	4	A0A242ZG19;V5MDX4	N-Term(TMT6plex); K11(TMT6plex)	1.845e-08	67.81	6.4128e-05	2	1730.01	0.266094	0
sSDEEPFAALAFk	9	A0A0D1QWX3;A0A243AS87	N-Term(TMT6plex); K13(TMT6plex)	6.067e-11	67.81	5.84487e-05	2	1870	-2.28462	0
tNEETIVAPLTGAVk	7	A0A242YQX9;C3DT98	N-Term(TMT6plex); K15(TMT6plex)	1.33e-11	67.81	7.48988e-05	2	2001.16	-2.70883	0
dTGEVSTVVTLGk	9	A0A242ZK72	N-Term(TMT6plex); K13(TMT6plex)	1.428e-09	67.8	7.95108e-05	2	1764.01	-0.977178	0	0.958357	9	4.37758	1.03208	9	5.93047	0.987803	9	3.70838	0.981678	9	4.08334	1.00338	9	4.7495	1.04995	9	3.60585
lVPNAAVIDLNFDVSEk	5	A0A243N3G7	N-Term(TMT6plex); K17(TMT6plex)	1.448e-06	67.79	7.86378e-05	3	2302.3	-0.83179	0	0.942407	5	2.69849	0.997279	5	1.23185	0.937636	5	0.446364	0.950151	5	1.7014	1.18383	5	10.4344	1.02095	5	13.0277
tVEGTAGGGMITVIANGHk	1	V5M2B7	N-Term(TMT6plex); K19(TMT6plex)	5.55e-13	67.77	7.92097e-05	3	2271.26	2.81402	0	0.952411	1		0.970093	1		0.973338	1		1.0811	1		1.12364	1		0.890746	1
mSTAEEVVELVk	4	A0A0F6FYY0	N-Term(TMT6plex); K12(TMT6plex)	5.593e-11	67.75	7.78881e-05	2	1793.01	-2.26128	0	0.973355	4	2.24755	0.995465	4	4.53406	0.997341	4	0.929178	0.963677	4	0.95226	1.0699	4	2.40515	1.02409	4	4.84873
qIETEMTLEQVk	2	C3GP33	N-Term(TMT6plex); K12(TMT6plex)	1.342e-10	67.75	8.80868e-05	2	1907.06	2.50821	0	1.00864	2	0.726926	1.02115	2	1.26909	1.02786	2	2.54902	0.923625	2	6.45044	1.0041	2	3.77652	1.04033	2	3.00474
iIDMSDIDEATDR	4	A0A0F6FWS3	N-Term(TMT6plex)	1.271e-05	67.73	2.36117e-05	2	1722.84	-0.489493	0	1.0753	4	5.26389	0.877403	4	2.48344	0.971856	4	16.2476	0.912835	4	5.83068	0.976315	4	4.63364	1.08669	4	10.5717
iIGTYGVGPLPTSFLIDkDGk	3	A0A243EHH8	N-Term(TMT6plex); K18(TMT6plex); K21(TMT6plex)	1.599e-10	67.73	5.30252e-05	3	2878.68	-4.62383	1	0.973935	3	5.32357	0.822543	3	6.17852	1.03119	3	2.36556	1.02552	3	4.60764	1.24482	3	0.823945	0.85503	3	1.83033
aMEAWETQVQFk	4	A0A242ZF39	N-Term(TMT6plex); K12(TMT6plex)	2.466e-10	67.71	5.55573e-05	2	1926.02	-1.54004	0	1.04744	4	4.48154	0.966495	4	2.65103	1.01779	4	2.01446	0.966473	4	3.5676	1.01601	4	2.06021	0.983021	4	0.753754
gVEETETGVk	16	A0A242X6W5;A0A1C4FQH2	N-Term(TMT6plex); K10(TMT6plex)	2.683e-08	67.69	8.9091e-05	2	1506.84	-0.495997	0
fTQYAVAAAk	4	A0A242YXY0;A0A242X0K9;A0A243A2K5	N-Term(TMT6plex); K10(TMT6plex)	1.245e-09	67.68	5.98494e-05	2	1527.89	-0.142127	0
iSVVSSGSVGLDNALGVGGYPk	1	A0A0F6FR73	N-Term(TMT6plex); K22(TMT6plex)	4.317e-12	67.66	8.49266e-05	3	2534.44	6.45586	0	1.01413	1		0.930225	1		0.989811	1		1.03406	1		1.09068	1		0.925884	1
lTLDVWTDGSIGPk	2	A0A243AS64;A0A4R4AYJ8	N-Term(TMT6plex); K14(TMT6plex)	4.248e-12	67.65	8.29492e-05	2	1960.11	-0.860205	0
vLGTNISASEMGTmFTNLk	3	A0A242ZI75	N-Term(TMT6plex); M14(Oxidation); K19(TMT6plex)	2.155e-09	67.65	7.73918e-05	3	2488.32	1.31961	0	1.01478	3	1.70082	1.04186	3	4.44934	1.01473	3	0.055176	1.16014	3	3.82242	0.887065	3	0.268972	0.862222	3	9.63809
iVLIGGTEYAGEmk	4	A0A2T7YXZ2;A0A2J9BB12	N-Term(TMT6plex); M13(Oxidation); K14(TMT6plex)	2.761e-07	67.65	8.1489e-05	2	1955.09	-1.05912	0
iVDTAEEAWNMEMVmk	7	A0A242ZLM2;A0A2B4AR29	N-Term(TMT6plex); M15(Oxidation); K16(TMT6plex)	6.839e-12	67.64	2.76274e-05	3	2371.17	-0.83231	0
tGFGTGGWQLAALR	1	A0A0D1PQE9	N-Term(TMT6plex)	1.829e-08	67.62	6.64163e-05	2	1663.9	-4.35403	0	1.03053	1		1.00001	1		0.971417	1		1.13638	1		0.969723	1		0.883664	1
aWHDSSETIGk	18	A0A1E8A9N0	N-Term(TMT6plex); K11(TMT6plex)	1.589e-08	67.61	5.76577e-05	2	1688.9	-2.48757	0	0.955243	18	4.10994	0.911147	18	12.5369	1.01081	18	5.51617	0.913125	18	2.69337	1.11211	18	8.96258	1.11599	18	9.21595
gQFGHVWIEFEPNEEGk	11	A0A0D1QWX3;A0A243AS87	N-Term(TMT6plex); K17(TMT6plex)	1.004e-11	67.61	5.647e-05	2	2461.26	0.0379451	0
gLVDYLNTNLLQDGDVkEEELR	4	A0A243NNX0	N-Term(TMT6plex); K17(TMT6plex)	1.914e-14	67.61	8.3422e-05	3	2991.59	-3.66479	1	1.07093	4	0.651562	1.05198	4	3.69057	1.01578	4	1.36633	1.00681	4	5.21482	0.791864	4	2.40526	1.11116	4	2.90411
iVDHAEIGSESGAIEIGPGIGALTEQLAk	1	A0A1B1KYQ4	N-Term(TMT6plex); K29(TMT6plex)	1.12e-14	67.6	7.71062e-05	4	3333.83	-0.822377	0	0.990221	1		0.942268	1		1.02673	1		0.879439	1		1.11632	1		1.06007	1
nEGGNATFIAVR	2	A0A243J1Y9	N-Term(TMT6plex)	1.898e-08	67.57	5.55664e-05	2	1477.79	-0.780776	0	0.953983	2	6.14593	1.00558	2	3.14683	0.971288	2	6.60331	1.10633	2	7.34454	0.925608	2	5.37332	1.06837	2	14.8559
eYQALAQEIDHIADk	12	Q79AJ1;A0A0F6FXZ1;B3F3F6	N-Term(TMT6plex); K15(TMT6plex)	8.837e-09	67.57	7.26099e-05	2	2202.18	1.43048	0
vLLDSGIGTTIADMAk	3	A0A193CSK0	N-Term(TMT6plex); K16(TMT6plex)	2.493e-09	67.56	8.66768e-05	3	2063.18	-1.21249	0	1.00424	3	4.94991	0.927139	3	11.4811	1.0249	3	7.23027	1.00115	3	1.62497	1.10606	3	0.186102	0.926406	3	3.19312
eEIDTFVDSLIk	5	A0A243CMQ0	N-Term(TMT6plex); K12(TMT6plex)	4.531e-10	67.55	8.10139e-05	2	1867.04	-1.36172	0	1.05455	5	2.88374	1.01583	5	7.13882	1.04468	5	1.77141	1.02397	5	2.78446	0.835741	5	4.23115	1.05063	5	0.842894
akLEEVGAAVEVk	17	Q6HPR8	N-Term(TMT6plex); K2(TMT6plex); K13(TMT6plex)	5.903e-13	67.55	5.01711e-05	2	2030.25	0.766987	1	0.996173	17	3.33711	0.700458	17	24.6998	1.12143	17	5.65794	1.08608	17	4.53908	1.21364	17	9.13754	0.770934	17	15.404
tVPTVFEFTDIAGIVk	2	A0A243HZ59;A0A243A965;A0A0G4CR86	N-Term(TMT6plex); K16(TMT6plex)	8.991e-08	67.55	7.07388e-05	2	2195.27	-1.27464	0
eFILDTAETNNIPYQYFISQGGTDAGR	4	A0A0F6FXT7;A0A193D150	N-Term(TMT6plex)	9.29e-16	67.54	3.4059e-05	4	3249.59	0.816383	0
dEADGAATSAMR	3	A0A243E724	N-Term(TMT6plex)	1.357e-09	67.53	1.46846e-05	2	1423.67	-2.00629	0	1.00203	3	4.73148	1.08758	3	2.54277	0.964663	3	1.49898	0.988348	3	2.08701	0.911268	3	2.9269	1.11553	3	5.19143
aTFFLIGANVk	2	A0A243EIR9	N-Term(TMT6plex); K11(TMT6plex)	1.25e-08	67.52	5.513e-05	2	1639	1.15707	0	1.04331	2	0.166125	0.974227	2	5.87876	0.989319	2	1.92287	1.01558	2	2.08887	1.06005	2	1.62617	0.902695	2	4.00476
kPGSIVSSNTSGISVEk	5	A0A243DJG5;A0A243KYP4	N-Term(TMT6plex); K1(TMT6plex); K17(TMT6plex)	1.226e-13	67.52	6.62198e-05	3	2377.39	1.01465	0
dPAQLPWSDYGVEVVVESTGR	5	A0A242YR92	N-Term(TMT6plex)	4.105e-15	67.47	5.00474e-05	3	2533.28	-0.139205	0	1.06111	5	5.54836	1.12146	5	8.23038	0.993841	5	2.72224	0.97312	5	5.392	0.713125	5	18.2953	1.16285	5	2.80444
mWTYDSEEAAIEDALR	9	A0A193CXG5;A0A243MRD6;A0A243GE99	N-Term(TMT6plex); M1(Oxidation)	5.406e-09	67.44	1.27654e-05	2	2145	-1.06086	0
fFIDTANVNEIk	5	A0A243CKC9	N-Term(TMT6plex); K12(TMT6plex)	1.564e-11	67.42	8.27964e-05	2	1869.05	0.00449024	0	1.0365	5	1.14841	0.91256	5	2.91258	1.06773	5	1.30907	1.04873	5	2.35842	0.955856	5	3.63191	0.973993	5	1.2269
vEVVIPEEYMGDImGDVTSR	10	A0A0D1QWX3;A0A243AS87	N-Term(TMT6plex); M14(Oxidation)	9.395e-09	67.42	3.36185e-05	3	2484.22	-0.959167	0
lQVEHPVTEEITGLDLVEQQLLIASGEk	7	M1PKI8	N-Term(TMT6plex); K28(TMT6plex)	1.376e-15	67.42	7.13306e-05	3	3546.97	-0.134004	0	0.975781	7	2.69453	0.919653	7	5.09248	1.0093	7	4.61483	1.00761	7	2.45387	1.09832	7	5.02251	0.988527	7	2.59541
aAAENmIPTSTGAAk	16	A0A242YR92	N-Term(TMT6plex); M6(Oxidation); K15(TMT6plex)	1.298e-09	67.4	7.6573e-05	2	1907.03	-2.29857	0	1.04231	16	4.27387	1.0167	16	11.4043	0.983358	16	4.10047	1.00058	16	6.34439	0.98772	16	6.00707	0.952912	16	5.55869
lENTNEAIALFGVNDAHLk	4	A0A0F6FZ48	N-Term(TMT6plex); K19(TMT6plex)	1.65e-13	67.4	9.6981e-05	3	2527.39	-0.0123859	0	0.99786	4	4.03303	0.897621	4	3.42841	1.03165	4	1.54669	1.04095	4	3.21418	1.0426	4	9.79357	0.983535	4	3.40617
dVLGTHVNQAGSLVTSER	5	A0A0F6FMF2;A0A242ZJU3	N-Term(TMT6plex)	2.215e-09	67.39	7.42873e-05	2	2112.13	2.45587	0
eGAPFGEGVEk	3	A0A193CYN7	N-Term(TMT6plex); K11(TMT6plex)	2.884e-08	67.38	7.2603e-05	2	1577.86	-0.169785	0	0.998991	3	0.700049	0.99461	3	3.74273	1.00466	3	1.89157	0.946785	3	2.5581	1.02261	3	0.799411	1.05746	3	3.48924
qLWDQVMDLTTk	11	A0A193CMQ2;A0A242XR35;A0A243KLE4;A0A243F031;A0A243AK83;A0A347V4N6;A0A243NYN2;A0A243N4J6;A0A243GNQ3;A0A2C9YV35	N-Term(TMT6plex); K12(TMT6plex)	7.445e-09	67.38	8.52169e-05	2	1936.06	-1.02242	0
vVVFGAGTAGIGIADQVR	2	A0A0F6FY05	N-Term(TMT6plex)	1.111e-11	67.38	7.6506e-05	3	1959.12	0.409828	0	0.972988	2	6.955	0.973756	2	4.2323	1.06021	2	0.33746	1.10218	2	11.1902	0.954384	2	4.02653	0.931397	2	5.18903
ySVMIGTQDYNGAIQk	4	A0A242Z8K8	N-Term(TMT6plex); K16(TMT6plex)	1.952e-08	67.37	6.4983e-05	2	2246.19	-0.946485	0	0.967626	4	2.30959	0.862285	4	6.82075	1.04081	4	2.46141	1.04371	4	3.07488	1.14763	4	2.06928	0.881589	4	1.90936
sVSQFTSSVELLSSMSR	2	A0A243N2Z6	N-Term(TMT6plex)	5.462e-13	67.35	5.03543e-05	2	2074.07	-1.27942	0	0.990023	2	9.12869	0.986763	2	9.53433	1.0182	2	1.91434	1.05664	2	10.4024	1.054	2	0.633977	0.874874	2	8.47474
mDTETQSVIQVPIVGk	5	A0A243BXH8	N-Term(TMT6plex); K16(TMT6plex)	1.056e-09	67.35	8.9213e-05	2	2203.24	-1.39555	0	1.02033	5	0.632945	1.0456	5	6.52341	1.02572	5	1.25292	0.99628	5	4.28711	0.921471	5	5.54075	1.07741	5	2.72036
gYDSAGIAVQAENGVVVYk	4	A0A242WVW7	N-Term(TMT6plex); K19(TMT6plex)	9.079e-10	67.35	7.79015e-05	2	2398.3	-1.37336	0	0.964808	4	5.60688	0.874176	4	4.32346	0.985439	4	1.99096	1.02799	4	2.91386	1.24196	4	0.975452	0.91396	4	4.35846
aDLNLTGGVMSEDTMR	5	A0A193CMQ2;A0A242XR35;A0A243KLE4;A0A347V4N6;A0A243N4J6	N-Term(TMT6plex)	1.987e-09	67.31	3.12018e-05	3	1938.95	1.66316	0
vDENETIVSPIEGk	3	A0A0F6FT34;A0A2J9BTB7	N-Term(TMT6plex); K14(TMT6plex)	3.366e-08	67.31	7.63279e-05	2	1988.1	1.33931	0
nAQNLATQSVEVAR	6	A0A0F6FX28	N-Term(TMT6plex)	1.18e-07	67.3	7.38504e-05	2	1729.94	-0.489652	0	0.957193	3	5.09175	0.996504	3	0.7343	1.00353	3	4.32788	0.991316	3	2.26583	1.04289	3	16.7142	0.996771	3	0.825854
eYIPAVGAGLEDALk	23	A0A0D1QWX3	N-Term(TMT6plex); K15(TMT6plex)	2.634e-11	67.3	9.7173e-05	2	2004.14	-1.92514	0	1.01712	23	4.37664	0.975034	23	8.38481	1.00783	23	4.02585	0.995519	23	8.31129	0.998284	23	3.12068	1.05574	23	9.37697
gQIVEVLVDGESk	2	A0A0G4CYS1	N-Term(TMT6plex); K13(TMT6plex)	4.403e-10	67.3	8.31422e-05	2	1831.06	3.27296	0	1.05658	2	6.27753	1.03643	2	0.55261	1.02354	2	3.85757	0.99087	2	0.0718751	0.894856	2	0.462631	1.02026	2	3.97394
gNASNFTQLAGmR	5	A0A193CLS1	N-Term(TMT6plex); M12(Oxidation)	5.867e-07	67.29	3.34269e-05	2	1611.81	-1.99737	0	1.03461	5	1.66146	0.882614	5	16.1114	1.00229	5	1.30131	1.04477	5	2.20294	1.04073	5	18.0859	0.872843	5	12.2537
lTHLAYATEIAHAMLQR	1	A0A1E8A982	N-Term(TMT6plex)	1.32e-15	67.28	8.1674e-05	3	2168.18	-0.6967	0	1.04368	1		1.11868	1		0.989814	1		1.21826	1		0.842797	1		0.782284	1
nTVSAMQSGILYGYVGQVEGIVk	2	A0A242ZPC1	N-Term(TMT6plex); K23(TMT6plex)	1.836e-14	67.27	8.94466e-05	3	2871.58	2.39855	0	1.00751	2	5.12201	0.96938	2	12.1816	1.03729	2	2.36143	0.969268	2	9.39951	1.00685	2	0.50072	1.01324	2	12.2662
tQDAQFMNDLMmk	14	A0A231I1J3;A0A243MD27	N-Term(TMT6plex); M12(Oxidation); K13(TMT6plex)	2.217e-07	67.27	2.59312e-05	2	2047	-1.41902	0
eLADVVLVDIPQLENPTk	12	A0A0D1R7L2	N-Term(TMT6plex); K18(TMT6plex)	2.355e-08	67.27	9.2606e-05	2	2451.41	-0.690979	0	0.983023	12	5.67399	0.989689	12	5.98668	0.995635	12	4.24186	1.00205	12	4.49337	0.982804	12	7.25622	1.01778	12	9.54977
lLDLGAPSIIVQNEk	10	A0A193CLS1	N-Term(TMT6plex); K15(TMT6plex)	1.302e-06	67.26	6.36713e-05	2	2068.24	1.46276	0	1.02169	10	9.74216	0.978318	10	7.63584	1.0173	10	5.3783	0.983158	10	3.01167	1.00257	10	6.02496	0.956904	10	8.78155
aLELDPGHLGATLk	8	A0A242YJ21	N-Term(TMT6plex); K14(TMT6plex)	3.153e-08	67.26	7.60372e-05	3	1893.12	-0.794621	0	0.995876	4	1.65921	0.9645	4	7.68584	1.05654	4	1.47133	1.02758	4	3.27128	1.00888	4	7.76283	0.945493	4	2.89716
vLSGYAGGHVENPTYEQVk	1	A0A2T7YQP6	N-Term(TMT6plex); K19(TMT6plex)	2.39e-14	67.26	8.87132e-05	3	2506.34	1.9675	0	0.971962	1		0.908122	1		0.99191	1		0.878791	1		1.09501	1		1.19314	1
gAQVTDITILVVAADDGVMPQTVEAINHAk	2	A0A193CW13	N-Term(TMT6plex); K30(TMT6plex)	5.832e-18	67.26	8.16187e-05	3	3534.92	-0.433	0	0.984343	2	7.98359	0.824076	2	19.3934	1.04535	2	12.4924	1.00884	2	13.67	1.10841	2	12.7355	0.986045	2	8.51466
aAALANIDTGYLAk	2	A0A243NB83	N-Term(TMT6plex); K14(TMT6plex)	1.557e-11	67.25	9.12157e-05	2	1850.08	-1.47988	0	0.990673	2	7.8181	1.07548	2	8.44113	1.0315	2	2.36897	0.990018	2	1.19466	0.955385	2	3.39732	0.982714	2	1.09413
gTFIIDPDGVIQSmEINADGIGR	10	A0A1E8A9N0	N-Term(TMT6plex); M14(Oxidation)	1.783e-09	67.24	4.72187e-05	3	2663.35	-3.38594	0	0.976459	10	5.83609	0.933832	10	11.6246	1.03575	10	5.00077	0.949882	10	8.46987	1.09	10	9.08453	1.0215	10	5.55376
eAIDAEFIPTSGLVEk	7	A0A242ZIE4	N-Term(TMT6plex); K16(TMT6plex)	2.092e-10	67.22	9.54897e-05	3	2177.21	-1.12081	0	1.0091	7	2.91009	0.929822	7	5.19584	0.983462	7	5.63501	1.02204	7	3.11535	1.00751	7	4.88788	1.03085	7	6.01431
vVIGmSGGVDSSVAALLLk	1	A0A242X5A1	N-Term(TMT6plex); M5(Oxidation); K19(TMT6plex)	1.435e-11	67.18	7.4254e-05	3	2290.35	0.425062	0	1.04193	1		1.08207	1		0.960131	1		1.04448	1		0.95105	1		0.938518	1
aLTIAGSDTSGGAGIQADLk	5	A0A0K0QL67	N-Term(TMT6plex); K20(TMT6plex)	6.93e-08	67.17	0.00010097	2	2304.27	-4.20234	0	0.994447	5	3.21252	0.958609	5	0.69116	1.0267	5	1.96982	0.979779	5	0.679037	0.998578	5	2.93764	1.04342	5	1.05497
tPSLHQSGGGSDANVIAGHGIPTVNLAVGYEEIHTTNEk	1	A0A242XWS6	N-Term(TMT6plex); K39(TMT6plex)	1.012e-13	67.13	5.98451e-05	5	4429.28	1.17438	0	0.937592	1		0.791286	1		0.900153	1		0.684448	1		1.33562	1		1.41115	1
gEPNLGFAEMEQVR	9	A0A242YTB1;A0A243AHN8	N-Term(TMT6plex)	4.539e-11	67.12	4.4718e-05	2	1805.9	-0.405678	0
aVQGNMDPSFLLAPWSVIEEHVk	2	A0A1C4B1T6	N-Term(TMT6plex); K23(TMT6plex)	2.486e-12	67.12	8.40598e-05	3	3025.62	-1.14249	0	1.01774	2	3.43616	0.936488	2	5.62471	1.02546	2	2.33548	0.95151	2	0.445217	1.06164	2	6.73374	1.00683	2	1.56679
lQFTDLLGVIk	6	A0A0K0QFJ3	N-Term(TMT6plex); K11(TMT6plex)	3.078e-08	67.11	6.64243e-05	2	1705.07	0.202197	0	0.930956	6	2.79769	0.987785	6	6.45496	0.982309	6	4.12084	1.03389	6	3.86382	1.02302	6	3.92593	0.977683	6	8.89821
iMNVDNVTVLSk	8	A0A0F6FX61	N-Term(TMT6plex); K12(TMT6plex)	3.101e-11	67.11	9.92134e-05	2	1791.04	-0.547345	0	1.00968	4	1.59326	0.995883	4	1.00413	1.03249	4	2.99139	1.01976	4	1.9574	0.993867	4	1.61988	0.973445	4	5.50748
aLEANNITSDk	6	A0A2B3NKP8	N-Term(TMT6plex); K11(TMT6plex)	3.526e-07	67.1	8.19227e-05	2	1633.91	-1.33867	0	1.00401	6	1.68282	1.1122	6	6.61152	0.934797	6	4.01834	0.945626	6	2.75911	0.978189	6	7.65729	1.06119	6	4.15971
aDDIIIIAGk	2	A0A242ZGD1	N-Term(TMT6plex); K10(TMT6plex)	5.962e-07	67.1	7.32557e-05	2	1486.92	-1.6952	0	1.03698	2	2.50807	1.09086	2	1.78276	0.985778	2	0.590182	1.01923	2	0.452984	0.861725	2	2.34391	1.04936	2	3.87251
dAIIAFQSLDGAGLTR	6	A0A243DJM5;A0A243ANL3	N-Term(TMT6plex)	4.925e-12	67.09	8.32549e-05	2	1877.03	-0.301006	0
nDPNVLVFGEDVGVNGGVFR	2	A0A243KPS0	N-Term(TMT6plex)	2.376e-12	67.09	6.33401e-05	3	2333.2	-1.75605	0	0.936125	2	0.0258841	0.856027	2	0.278791	0.995672	2	0.304049	0.983976	2	3.5357	1.29057	2	1.18318	0.906389	2	1.98122
aQVAELSVGSPEQDSTIVPLIDDk	4	A0A243GXZ0;M1QRC4;A0A2C2G0M3	N-Term(TMT6plex); K24(TMT6plex)	3.274e-13	67.08	9.65515e-05	3	2969.61	0.87951	0
dAQGGEVTVVTVGGEDSEk	6	A0A242ZPV1	N-Term(TMT6plex); K19(TMT6plex)	1.678e-09	67.06	6.61899e-05	2	2335.21	0.89946	0	1.06884	6	6.72405	0.965233	6	4.3132	1.02026	6	9.22444	0.92247	6	6.57178	0.964321	6	5.10882	1.04511	6	10.1828
aLLPYVLQSATEk	2	A0A0K0SBY7	N-Term(TMT6plex); K13(TMT6plex)	1.687e-09	67.05	9.25362e-05	2	1891.13	0.201823	0	0.95243	2	1.02793	0.798906	2	1.27448	1.08245	2	1.66798	1.05587	2	1.69664	1.24803	2	1.24901	0.794552	2	3.0376
lIEAVAELDEEmmmk	11	A0A0D1QWX3;A0A243AS87	N-Term(TMT6plex); M12(Oxidation); M13(Oxidation); M14(Oxidation); K15(TMT6plex)	3e-08	67.05	5.45967e-05	3	2258.14	0.747429	0
eNSEVTVEDIANVVSTWTR	2	A0A243CGB9;A0A242Y7R6	N-Term(TMT6plex)	6.17e-14	67.05	6.53365e-05	3	2378.2	0.0156585	0
aTSQVVLMASEEGGTEIEEVAEkTPEk	4	A0A193CWI5;A0A2B3Q9R4	N-Term(TMT6plex); K23(TMT6plex); K27(TMT6plex)	5.41e-16	67.04	9.21466e-05	3	3549.88	-0.511429	1
gIAYGDINSSYNQk	3	A0A243GZC6	N-Term(TMT6plex); K14(TMT6plex)	6.474e-09	67.04	6.53092e-05	2	1988.05	1.24438	0	0.914216	3	6.64114	1.87367	3	0.419763	0.738753	3	19.2761	0.669553	3	2.72139	0.697307	3	20.1369	1.5236	3	3.54066
iLHADIGDGTTEYVYTQGLNPIPk	6	A0A0F6IWF5	N-Term(TMT6plex); K24(TMT6plex)	2.863e-16	67.04	9.5883e-05	3	3073.66	-0.717918	0	1.01224	6	1.1714	0.955977	6	11.2112	0.997876	6	2.62487	1.01289	6	3.8282	1.02076	6	3.27956	0.983731	6	10.1355
vTADGNEVNLTPk	4	A0A242X1G2	N-Term(TMT6plex); K13(TMT6plex)	3.255e-10	67	8.99664e-05	2	1816.02	-1.3781	0	1.01111	4	3.47528	0.983671	4	3.45317	0.992638	4	2.73855	1.03663	4	4.29565	1.01052	4	3.80458	0.955623	4	3.68921
vNFVQDTVVEIk	2	A0A0G4CUK3	N-Term(TMT6plex); K12(TMT6plex)	3.94e-10	66.98	0.000100143	2	1849.08	-0.220552	0	1.07824	2	1.90853	1.05677	2	4.40273	0.97818	2	2.92592	1.00124	2	3.90726	0.844076	2	1.47805	1.08079	2	4.73936
smTVLELNDLVk	15	Q6HPR8	N-Term(TMT6plex); M2(Oxidation); K12(TMT6plex)	4.941e-08	66.97	9.4136e-05	2	1836.06	0.673102	0	0.992128	15	3.77014	0.635502	15	18.6325	1.14623	15	7.18096	1.08887	15	9.40734	1.26507	15	4.60395	0.776169	15	19.7998
dVLISGGDGLLINDk	4	A0A0F6FLD4	N-Term(TMT6plex); K15(TMT6plex)	1.274e-07	66.97	8.62403e-05	3	1987.15	-0.73067	0	1.0166	4	2.77119	0.972848	4	7.08325	1.00329	4	4.16492	1.01834	4	0.102352	1.0554	4	5.31476	0.909942	4	6.23854
eQGIQMEAWSPLMQGQLLDNEk	2	A0A0F6FLH4	N-Term(TMT6plex); K22(TMT6plex)	4.941e-12	66.97	6.59284e-05	3	3003.53	-1.11655	0	0.97529	2	0.150599	1.05752	2	5.68605	0.947565	2	1.0402	0.931085	2	8.17336	1.01445	2	1.51708	1.12883	2	6.11237
tGYTGEDGFEIYck	1	A0A1Y0TLA0;A0A4Y8T278	N-Term(TMT6plex); C13(Carbamidomethyl); K14(TMT6plex)	4.39e-10	66.96	2.31075e-05	2	2098.01	-3.40708	0
tFSGFPLVGAEHLVDATQNTDAYTEVSAALk	1	A0A243NB83	N-Term(TMT6plex); K31(TMT6plex)	1.37e-15	66.96	7.58671e-05	4	3710.93	-0.364491	0	1.00901	1		0.932645	1		1.00822	1		0.948442	1		1.08417	1		1.02254	1
tAISMLSLYDESAEImDEk	14	A0A243EGW6	N-Term(TMT6plex); M16(Oxidation); K19(TMT6plex)	1.032e-07	66.95	4.99546e-05	2	2620.32	1.34721	0	0.995296	14	3.66518	0.870501	14	12.6861	1.02392	14	2.60852	0.991914	14	12.7572	1.07697	14	7.11408	0.998109	14	10.1048
gIFPSSANFSTDLHSLGQYVQEGR	4	A0RK94	N-Term(TMT6plex)	4.582e-18	66.94	4.77534e-05	3	2839.41	-2.61313	0	0.961292	4	5.15089	1.14794	4	6.06359	0.910002	4	9.08725	0.918598	4	4.4892	0.930674	4	5.45639	1.19021	4	5.881
vSNDNVQGEYYLPDVIEILk	4	A0A0F6FMT5	N-Term(TMT6plex); K20(TMT6plex)	2.442e-15	66.94	9.87031e-05	3	2766.5	-0.0398163	0	1.03903	4	5.41768	0.972893	4	2.62767	1.01795	4	2.10041	0.969177	4	5.74833	1.04235	4	2.1072	0.963176	4	1.56683
gMLSEPLQDIVk	3	A0A242XHA9	N-Term(TMT6plex); K12(TMT6plex)	3.147e-11	66.93	9.0536e-05	2	1788.03	-0.397328	0	0.88819	3	3.3313	1.12586	3	8.07221	0.960289	3	1.43714	0.922828	3	3.89441	0.998733	3	3.86169	1.30003	3	2.30536
lVEAAPEYYmGMGHTAEQVAVk	9	A0A243KPV2;A0A2C9YU03	N-Term(TMT6plex); M10(Oxidation); K22(TMT6plex)	1.632e-07	66.92	6.42835e-05	3	2868.46	-1.88459	0
nDILVDGIPALVSR	4	A0A1Y0TLA0;A0A4Y8T278	N-Term(TMT6plex)	1.262e-07	66.91	8.30706e-05	3	1710.99	-3.04439	0
kLAEQSQIAATDINHLLHQIQADTk	4	A0A0F6FU40;A0A243HW25;A0A1C4GFE0;A0A2C9Z6Q7;A0A243GUX4;A0A2C9YUT8	N-Term(TMT6plex); K1(TMT6plex); K25(TMT6plex)	1.703e-18	66.89	5.01891e-05	4	3473.99	7.43988	1
eFGETNTLPATLDVk	6	M1R4M3	N-Term(TMT6plex); K15(TMT6plex)	5.937e-11	66.87	0.000105961	2	2093.15	-1.87172	0	1.06791	6	2.83619	0.92017	6	1.3966	1.0334	6	5.1844	0.965791	6	3.74899	1.04697	6	0.511032	0.991556	6	6.27567
aGLEQVLEEk	3	A0A0F6FX67	N-Term(TMT6plex); K10(TMT6plex)	2.404e-08	66.85	8.65601e-05	2	1573.92	-1.54588	0	1.06041	3	0.33304	0.936059	3	1.53431	1.01395	3	1.09728	1.00333	3	0.258645	1.01098	3	2.53344	0.933871	3	2.6929
aLLQELGADER	4	A0A243J1Y9	N-Term(TMT6plex)	6.011e-06	66.84	7.50323e-05	2	1443.8	0.197776	0	0.978538	4	15.3614	1.04382	4	6.37585	0.99979	4	4.46953	0.944814	4	12.6995	1.05232	4	3.39253	1.02344	4	5.62328
aVTAAIEELk	10	A0A242ZMZ4;A0A243A7E1;Q8VUI4	N-Term(TMT6plex); K10(TMT6plex)	4.909e-08	66.84	9.33013e-05	2	1502.92	-0.40219	0
iLAEAGISEETR	16	A0R8K4	N-Term(TMT6plex)	5.808e-07	66.83	7.90127e-05	3	1517.84	0.577226	0	1.02284	16	8.65858	1.00413	16	7.21879	1.00347	16	4.63369	0.968036	16	8.07414	0.980742	16	7.5243	1.05389	16	7.54345
aVLDGDEYVISGEk	6	A0A243G550	N-Term(TMT6plex); K14(TMT6plex)	6.634e-13	66.83	9.65768e-05	2	1953.06	0.306247	0	1.0231	6	2.78986	0.948307	6	2.40092	1.0477	6	3.04891	1.01224	6	4.48267	1.04239	6	5.2843	0.920721	6	3.33128
vIGVGGGGNNAVNR	6	A0A242WK04	N-Term(TMT6plex)	4.742e-07	66.81	8.86742e-05	2	1512.84	-3.11601	0	1.02597	6	7.81127	0.950289	6	8.60683	1.01068	6	5.56311	1.01551	6	9.79043	1.0441	6	5.55832	0.95134	6	7.17439
eLSAHMHQLTVSPTk	5	A0A242YIM5	N-Term(TMT6plex); K15(TMT6plex)	2.972e-09	66.81	9.94406e-05	2	2137.18	0.153693	0	1.04233	5	4.67819	0.638123	5	41.3035	1.06645	5	2.89544	0.903036	5	4.59071	1.35091	5	15.6729	0.889637	5	21.2324
vMSVIVTGGNIGFAAPHSGR	4	A0A243N3G7	N-Term(TMT6plex)	6.418e-14	66.8	0.000103525	3	2199.19	-0.210805	0	0.918425	4	5.67147	1.11432	4	8.75743	1.03528	4	4.07069	1.06228	4	2.51504	0.958428	4	5.42448	0.945567	4	6.10158
gYIDATNEVIk	2	A0A193D056	N-Term(TMT6plex); K11(TMT6plex)	3.993e-10	66.79	0.000103994	2	1680.96	-0.279955	0	1.03934	2	0.0473002	1.03091	2	9.23051	0.958587	2	3.50995	0.97571	2	3.49947	1.01007	2	0.100472	1.00344	2	0.951557
vGNDGVITLEESk	12	A0A242ZMZ4;A0A243A7E1;Q8VUI4	N-Term(TMT6plex); K13(TMT6plex)	4.669e-10	66.79	9.26959e-05	2	1819.02	-0.187797	0
gDISTGEPVLVR	3	A0A243H822	N-Term(TMT6plex)	3.94e-08	66.78	8.03054e-05	2	1471.83	1.4041	0	1.02844	3	2.0388	0.952576	3	1.89871	1.02236	3	1.40245	0.974384	3	3.31965	1.03826	3	0.121267	0.987914	3	1.29343
vLWPNIMGMQA	1	A0A1C4G7K7	N-Term(TMT6plex)	0.0006604	66.78	6.24015e-05	2	1488.79	0.854616	0	0.902524	1		0.950692	1		1.04314	1		1.02601	1		1.09459	1		0.996082	1
vFNFADSEGNYFAVMEk	1	A0A0F6G0N7	N-Term(TMT6plex); K17(TMT6plex)	1.121e-08	66.77	4.98595e-05	2	2426.21	-1.24569	0	0.839968	1		1.57187	1		0.780262	1		0.718926	1		0.795106	1		1.56271	1
nVVIGLGGPVQGVPR	2	A0A242Z5A4	N-Term(TMT6plex)	1.543e-10	66.76	0.000100318	3	1691.02	-0.293236	0	0.991696	2	5.78831	1.1006	2	3.25229	0.955392	2	0.434287	1.05909	2	9.20989	0.916509	2	6.65432	1.01047	2	16.3776
eDINVLAIYGGQDVAQQLR	1	A0A193CSP7	N-Term(TMT6plex)	9.55e-14	66.76	9.72816e-05	3	2331.25	0.454621	0	0.935604	1		0.98524	1		0.980939	1		0.931287	1		1.1584	1		1.03196	1
aGADYMGMLATVMNSLALQDSLENIGIQTR	1	A0A242ZG39	N-Term(TMT6plex)	5.145e-15	66.74	4.98133e-05	4	3412.71	-1.0188	0	0.998451	1		0.866262	1		0.929026	1		0.904429	1		1.19521	1		1.11867	1
dGHDVYAVQADVSk	7	A0A1B1L2P9	N-Term(TMT6plex); K14(TMT6plex)	3.829e-11	66.73	7.32413e-05	2	1962.03	-0.416404	0	1.03554	7	2.65077	0.951258	7	16.4664	1.03029	7	2.38151	0.968556	7	3.53927	0.93238	7	8.50453	0.964139	7	7.29966
iNDEIIVEEGLASk	2	A0A0F6FJP0	N-Term(TMT6plex); K14(TMT6plex)	1.896e-10	66.73	9.4994e-05	2	1988.13	-2.04425	0	0.999206	2	0.725238	1.04186	2	6.56789	0.955499	2	7.97549	0.995863	2	3.19114	0.964737	2	5.72902	1.08328	2	4.28263
fAALVVVGDk	12	A0A243AS75	N-Term(TMT6plex); K10(TMT6plex)	4.48e-07	66.72	8.33592e-05	2	1476.92	-1.05438	0	1.01279	12	5.15776	0.989749	12	4.40512	1.01547	12	3.53957	1.01959	12	3.3383	0.984911	12	5.15392	0.951345	12	7.99683
gLTAGIVGLPNVGk	5	A0A243HZ59;A0A243A965	N-Term(TMT6plex); K14(TMT6plex)	5.558e-10	66.71	4.03465e-05	2	1754.1	2.26028	0
sIDTAAIYQNEEGVGQAIR	5	A0A0F6FVH4	N-Term(TMT6plex)	5.338e-11	66.71	7.72056e-05	3	2264.18	1.88652	0	0.990006	5	5.32946	1.02556	5	2.59432	0.981342	5	6.16064	0.963491	5	7.69914	1.02647	5	3.71257	1.09505	5	2.73976
qATTVTSAAk	3	A0A193CQL3	N-Term(TMT6plex); K10(TMT6plex)	1.661e-08	66.7	9.56631e-05	2	1435.85	-0.00481944	0	1.01555	3	0.949936	1.02102	3	1.18045	0.999535	3	3.02761	1.0286	3	0.884642	1.03165	3	0.88876	0.918628	3	1.18556
dNYVTNTSGQYVLGYGVk	2	A0A0F6G0Q7	N-Term(TMT6plex); K18(TMT6plex)	2.072e-08	66.7	9.72238e-05	2	2436.28	-0.943696	0	0.960698	2	1.2514	1.17084	2	18.1894	0.933523	2	3.40594	0.827271	2	2.30319	0.995508	2	9.91106	1.19829	2	0.523369
iEEISYDNDITLQYAHk	2	A0A193CY11	N-Term(TMT6plex); K17(TMT6plex)	2.501e-10	66.7	9.04572e-05	3	2510.32	0.421691	0	1.05452	2	7.89228	0.922913	2	8.16887	1.01527	2	6.07003	1.02264	2	2.76778	1.0265	2	2.04609	0.936511	2	2.34945
mLQLQNISVDYVTPHVVk	5	A0A0K0S8E6	N-Term(TMT6plex); K18(TMT6plex)	4.357e-13	66.69	0.000104466	3	2542.45	-0.481626	0	0.965502	5	0.472731	0.872913	5	5.13689	1.01781	5	2.59623	0.991308	5	6.1639	1.13223	5	3.70806	0.930131	5	3.1485
gFTDTVDMLVGk	4	A0A0F6FRF0	N-Term(TMT6plex); K12(TMT6plex)	5.444e-08	66.68	9.52241e-05	2	1740.96	-0.540452	0	0.984045	4	7.91019	0.912445	4	2.96018	1.04551	4	5.16597	0.975678	4	4.28607	0.992951	4	4.02806	1.05742	4	12.6407
qQFAEILLHEEHk	6	M1R4M3	N-Term(TMT6plex); K13(TMT6plex)	1.701e-09	66.68	0.000102022	2	2080.16	-1.63256	0	1.05161	6	3.04094	1.00221	6	5.43508	1.02036	6	3.00593	1.02423	6	3.20409	0.853202	6	8.98993	1.0546	6	4.99152
eLGIEDETTEQEA	3	A0A242YRL4	N-Term(TMT6plex)	7.69e-05	66.67	2.28733e-05	2	1692.8	-0.405554	0	1.0642	3	0.542536	0.933041	3	4.64716	0.957275	3	10.0443	1.09206	3	16.536	0.854082	3	22.6956	1.04685	3	10.096
sITESYLLTk	2	A0A0F6FT57	N-Term(TMT6plex); K10(TMT6plex)	2.21e-08	66.67	7.85119e-05	2	1612.95	-1.43853	0	1.0123	2	0.196182	0.855607	2	4.51146	1.05951	2	3.67718	1.03378	2	5.51077	1.05963	2	1.08976	0.950717	2	9.96821
lESQLALLDSQLQTIk	8	A0A0F6FRN3	N-Term(TMT6plex); K16(TMT6plex)	9.013e-14	66.66	7.09898e-05	2	2258.34	0.198723	0	1.01712	8	0.815505	0.852028	8	8.06369	1.01176	8	3.6089	0.991197	8	4.52085	0.979899	8	12.5708	1.00753	8	9.69883
lTDGANGFLQNIGLVTSAk	3	A0A0F6FRN3	N-Term(TMT6plex); K19(TMT6plex)	4.563e-08	66.66	0.000105417	2	2377.35	-1.66693	0	0.97943	3	8.12262	0.98367	3	11.6143	1.02012	3	5.97063	1.03983	3	6.08932	1.08882	3	6.38665	0.877549	3	0.547308
qHFDVSGGVVk	4	A0A243K754;A0A243JT61;A0A243MKQ0	N-Term(TMT6plex); K11(TMT6plex)	4.526e-06	66.63	8.67016e-05	2	1630.93	-0.421494	0
sYTSDGYAQAFLAVHAEENPEGIVLGHTALGk	8	A0A0F6FT22	N-Term(TMT6plex); K32(TMT6plex)	1.146e-18	66.62	7.24415e-05	4	3803.96	0.100218	0	0.957824	8	5.3264	0.932418	8	16.2418	1.03013	8	5.16448	1.00552	8	5.73501	1.13856	7	7.68963	0.975786	8	6.76537
eFAGQEEQDDSLFGk	4	A0A0F6FWL3	N-Term(TMT6plex); K15(TMT6plex)	5.271e-12	66.59	4.85597e-05	2	2158.07	-0.0811842	0	1.03733	4	0.918454	0.9707	4	2.98997	1.01434	4	3.83667	0.97939	4	3.84807	1.00737	4	4.08977	0.996381	4	4.62581
eEQDFFDEFSPVVQGYGTk	1	A0A0F6FYD9	N-Term(TMT6plex); K19(TMT6plex)	1.128e-08	66.59	4.42508e-05	3	2680.31	-3.7733	0	1.05413	1		1.1837	1		1.15658	1		0.922526	1		0.625868	1		1.13731	1
iALTNLAVSGAk	1	Q3EW60	N-Term(TMT6plex); K12(TMT6plex)	4.717e-08	66.57	6.34553e-05	2	1616.01	-0.955504	0	1.04285	1		0.928033	1		1.03122	1		1.12231	1		0.955121	1		0.898956	1
dEQGQDVLLFIDNIFR	5	A0A193D0R3;A0A243E4Y4	N-Term(TMT6plex)	1.9e-09	66.57	7.97349e-05	3	2151.13	0.0324742	0
eYPmLNTSLDDASQEVVHk	9	A0A0G4CWB9;A0A243CRT1;A0A1S7FA18	N-Term(TMT6plex); M4(Oxidation); K19(TMT6plex)	3.182e-11	66.56	5.90862e-05	3	2650.34	-1.15157	0
vTSQNPEATYEALEk	4	A0A0G4D5J7	N-Term(TMT6plex); K15(TMT6plex)	2.194e-08	66.54	8.66982e-05	2	2138.14	-0.896684	0	1.02762	4	3.03993	1.05551	4	3.94053	0.98424	4	8.631	0.954178	4	2.30015	1.01612	4	3.22329	0.966109	4	6.08946
gLWSQEVEETVIEEAkEDIk	5	A0A243EC32	N-Term(TMT6plex); K16(TMT6plex); K20(TMT6plex)	6.78e-16	66.52	0.000105149	3	3019.64	-1.49409	1	0.936512	5	4.50369	0.926617	5	11.0845	0.999641	5	9.19194	1.00258	5	6.63855	1.114	5	1.85166	1.00317	5	2.05515
vQGVYVSDDEIEk	1	A0A0F6FZK5;A0A0D1NZM0	N-Term(TMT6plex); K13(TMT6plex)	3.288e-11	66.44	0.000107569	2	1939.04	0.137649	0
aAEIEADVILMAk	3	A0A242ZG39	N-Term(TMT6plex); K13(TMT6plex)	5.811e-11	66.44	0.000108204	2	1832.06	0.153512	0	0.983849	3	1.05169	0.913112	3	1.97884	1.00793	3	3.25222	0.973145	3	2.87501	1.1067	3	0.0879247	1.01475	3	0.543724
nNIGWLYASQGLSALAIR	1	A0A0F6FXY5	N-Term(TMT6plex)	1.87e-13	66.42	0.000109342	3	2176.21	-0.31198	0	1.0156	1		0.930386	1		1.0891	1		1.09839	1		1.00668	1		0.823289	1
tGSNLDLIGSVkPNNVLTMLAAGVk	3	A0A2T7YKH3;A0A243I066;K0FUB3	N-Term(TMT6plex); K12(TMT6plex); K25(TMT6plex)	1.556e-17	66.42	5.64499e-05	3	3199.87	-0.505771	0
gLYNVIDPLESSNGPIITIGGk	5	A0A243K4T0;A0A2C1C3Q9	N-Term(TMT6plex); K22(TMT6plex)	6.947e-09	66.41	9.59951e-05	2	2715.53	0.122887	0
nNDQIAGIELESLk	4	A0A0F6FX28	N-Term(TMT6plex); K14(TMT6plex)	5.63e-11	66.41	0.000113891	2	2002.13	3.81746	0	1.00432	2	1.76578	1.01084	2	0.758966	0.992901	2	0.948498	0.978829	2	2.57116	1.00354	2	0.573385	1.03487	2	1.96591
gLIGYTTEFLTLTR	5	A0A0D1R709;A0A243J686	N-Term(TMT6plex)	7.533e-08	66.4	9.32154e-05	3	1814.03	-0.0761682	0
aAFNADTDGLAGIQQLAGDATLLYYTTDEAk	3	A0A193CZA8	N-Term(TMT6plex); K31(TMT6plex)	5.645e-18	66.4	7.04785e-05	3	3675.88	-0.878541	0	0.993711	3	2.14701	0.984142	3	17.8519	0.930464	3	10.0157	1.04504	3	0.167657	0.921947	3	2.65443	1.2045	3	4.48594
eQAMYHFLSGYTSk	5	A0A2T7YXZ2;A0A2J9BB12	N-Term(TMT6plex); K14(TMT6plex)	1.518e-10	66.38	6.80421e-05	2	2120.09	-0.601559	0
lQQEEQVAEAPDEDSITIAELk	1	Q3ER59	N-Term(TMT6plex); K22(TMT6plex)	5.922e-14	66.38	9.44397e-05	3	2914.53	-0.012349	0	0.989047	1		0.921945	1		0.968558	1		0.992312	1		1.07543	1		1.06842	1
lVGGIEEVIENAk	11	A0A193D0R3;A0A243E4Y4	N-Term(TMT6plex); K13(TMT6plex)	8.662e-10	66.38	9.08264e-05	2	1829.08	-0.32084	0
lAPEEMSEPIIAk	3	A0A243NNX0;A0A243HWE8	N-Term(TMT6plex); K13(TMT6plex)	1.189e-09	66.38	9.45432e-05	2	1886.07	0.957654	0
eMGSYALNNYTEVk	2	A0A243E1A8;A0A243CY45	N-Term(TMT6plex); K14(TMT6plex)	1.816e-07	66.38	6.79271e-05	2	2077.06	-1.99375	0
vDIPLTAGQISMVTAVPVILGSVLR	1	A0A2T7YRG6	N-Term(TMT6plex)	4.228e-17	66.37	7.09901e-05	3	2778.64	-0.114689	0	0.904167	1		0.793271	1		0.952892	1		0.902106	1		1.4495	1		0.967804	1
gLMGDQSDNIPGVPGVGEk	3	A0A0F6FX30	N-Term(TMT6plex); K19(TMT6plex)	8.643e-13	66.37	9.62029e-05	3	2328.22	-0.970124	0	1.03212	3	4.7891	0.943395	3	2.26715	1.03129	3	0.412702	0.980067	3	3.85349	1.05484	3	4.24804	0.992445	3	10.5246
gLTLDLSGLTNYPTGk	4	A0A0F6G0Q7	N-Term(TMT6plex); K16(TMT6plex)	3.805e-12	66.35	0.000118732	2	2108.2	-1.81411	0	1.00617	4	0.885759	1.12336	4	4.74309	0.972592	4	0.880693	0.942357	4	2.93912	0.933136	4	4.88429	1.08982	4	4.641
lIAFQEEIVQAVGk	6	A0A242ZG19;V5MDX4	N-Term(TMT6plex); K14(TMT6plex)	8.833e-10	66.34	9.50232e-05	3	2003.2	2.42337	0
gAScTITNIGSAGGQWFTPVINHPEVAILGIGR	1	A0A0G4CWB9;A0A243CRT1;A0A1S7FA18	N-Term(TMT6plex); C4(Carbamidomethyl)	9.278e-14	66.34	9.19804e-05	3	3622.89	-2.44686	0
aGADLIITYHAk	4	A0A0P0PHH8	N-Term(TMT6plex); K12(TMT6plex)	4.891e-07	66.34	0.000106962	2	1731.02	-2.05655	0	1.01388	4	1.9158	0.990058	4	1.91327	0.991842	4	4.2403	1.0153	4	4.43143	1.00462	4	3.85238	0.998134	4	7.45639
qPDHLVTVFAGQDk	5	A0A0L1NB03	N-Term(TMT6plex); K14(TMT6plex)	5.739e-08	66.33	0.000101074	2	2013.12	1.98894	0	0.985939	5	1.96529	1.08328	5	4.44711	1.01155	5	4.72371	0.997366	5	5.16163	0.934082	5	4.74034	1.04131	5	1.69594
eGVEVIEAVGk	6	A0A243AW56	N-Term(TMT6plex); K11(TMT6plex)	2.191e-07	66.32	0.000103559	2	1587.94	1.9819	0	0.99538	6	1.98437	0.692922	6	6.70504	1.19663	6	3.16017	1.065	6	3.64686	1.2102	6	4.25466	0.759658	6	15.2045
sAIVTGPVLLQGAk	4	A0A1B1LG44	N-Term(TMT6plex); K14(TMT6plex)	6.694e-07	66.32	3.94471e-05	2	1812.13	-0.905207	0	1.01739	4	1.05983	0.973402	4	4.97049	1.00072	4	2.09402	1.07501	4	3.05603	0.988266	4	3.45398	0.894841	4	8.1624
sGETEDATIADIAVATNAGQIk	10	A0A2C9YU89;A0RKS3	N-Term(TMT6plex); K22(TMT6plex)	5.358e-16	66.32	0.000109218	3	2633.4	-0.528418	0
aDALPSELSGGEQQR	10	A0A1C9C1J3	N-Term(TMT6plex)	5.115e-07	66.31	6.08098e-05	2	1786.91	-1.216	0	1.02919	5	8.06125	1.01852	5	10.5654	1.0419	5	5.04214	0.933066	5	3.34706	0.999176	5	7.18105	0.999738	5	12.8235
vIVEGVNIVk	10	A0R8J1;A0A243N617	N-Term(TMT6plex); K10(TMT6plex)	1.814e-06	66.28	4.1755e-05	2	1527.98	-2.65007	0
eENLVVLENVEk	4	A0A0D1R6W3	N-Term(TMT6plex); K12(TMT6plex)	7.082e-09	66.28	0.000108721	2	1873.06	-1.78653	0	1.02028	4	3.88588	1.65498	4	28.1516	0.731395	4	27.8577	0.755153	4	21.9831	0.699323	4	25.9586	1.34065	4	19.8609
eVPFGSDGVFTPEGFVER	7	A0A0F6FUB9	N-Term(TMT6plex)	2.058e-11	66.26	5.51969e-05	2	2198.1	-0.710095	0	0.985972	7	4.28404	1.01128	7	8.60728	0.975708	7	5.7012	0.98541	7	3.53244	1.00184	7	4.80798	1.05468	7	3.91678
eILDEYVIGQDSAk	8	A0A1B1LCB9	N-Term(TMT6plex); K14(TMT6plex)	6.424e-13	66.23	9.61504e-05	2	2038.11	-0.318044	0	1.00296	8	7.33729	0.982324	8	6.88984	1.02324	8	4.45557	0.946195	8	6.26769	1.00914	8	5.46544	1.02418	8	3.58467
mMTGQDTFLPcTPHGIVELVk	1	A0A0K0QGZ1	N-Term(TMT6plex); C11(Carbamidomethyl); K21(TMT6plex)	1.825e-12	66.23	0.000101034	3	2832.49	1.40169	0	0.809299	1		0.998344	1		0.969738	1		0.984054	1		1.15719	1		1.14348	1
dVEGDTEVIATSLPVLVTAQQGLNEPR	6	A0A242ZPV1	N-Term(TMT6plex)	8.844e-12	66.23	9.47806e-05	3	3080.63	0.161598	0	0.980974	6	7.33274	0.943353	6	12.1433	0.954508	6	10.5858	0.985966	6	4.076	1.1228	6	24.129	0.913697	6	15.4136
eYIDPAVGLQGFQAR	7	A0A193CWI5;A0A2B3Q9R4	N-Term(TMT6plex)	7.168e-11	66.23	8.6502e-05	2	1893.01	-0.0485123	0
vDSAVYPGYSIPPFYDSMVAk	5	A0A242ZHS8;A0A0K0QH67	N-Term(TMT6plex); K21(TMT6plex)	3.83e-11	66.22	9.3638e-05	3	2764.44	2.86517	0
gSIFVQNIQGDYYSVVGLPIAR	1	A0A0G4CUE8	N-Term(TMT6plex)	7.141e-10	66.2	0.000127438	3	2625.42	-0.221046	0	0.920775	1		1.09506	1		0.95159	1		0.970256	1		1.14701	1		0.944794	1
tADATGAHGIIIPk	4	A0A242ZNZ3	N-Term(TMT6plex); K14(TMT6plex)	2.906e-09	66.2	0.000110442	2	1823.08	-1.75526	0	0.982329	4	3.75799	0.989079	4	6.38953	1.01687	4	4.25469	0.968369	4	2.30428	1.02048	4	1.45366	1.02358	4	2.6772
nVTWTESMSSFMSk	2	A0A231I7E2;A0A243AIR1;A0A347V808	N-Term(TMT6plex); K14(TMT6plex)	5.233e-09	66.19	4.74261e-05	2	2093.04	-2.3902	0
eGESGGVAAYSIDSHTGELk	5	A0A0F6FS83;A0A243FLX2	N-Term(TMT6plex); K20(TMT6plex)	8.913e-14	66.18	7.19236e-05	3	2465.25	-0.927681	0
fEDGTEVTPELLLETGVISk	19	A0A243L004	N-Term(TMT6plex); K20(TMT6plex)	8.977e-10	66.18	0.000138003	2	2635.45	-0.576888	0	1.03189	19	7.2596	1.02702	19	5.79666	1.03702	19	2.64967	0.97684	19	7.38469	0.922487	19	6.65776	1.02752	19	6.09714
vAVIGQTGNLTPADkk	3	M1Q7A8	N-Term(TMT6plex); K15(TMT6plex); K16(TMT6plex)	4.236e-12	66.15	6.10171e-05	3	2299.39	-1.23384	1	0.960022	3	3.81434	0.971209	3	9.48387	1.01281	3	2.75543	1.0925	3	2.89627	1.0453	3	18.8512	0.98397	3	15.3331
aNANPSLSLSANSAk	3	A0A0G4DCH0	N-Term(TMT6plex); K15(TMT6plex)	8.527e-08	66.15	0.0001083	2	1903.06	-1.78884	0	0.982901	3	1.25445	1.11918	3	4.6754	0.952037	3	0.944627	0.914206	3	10.7009	0.992577	3	3.04869	1.12898	3	7.36463
aGEFIGIVGPSGSGk	4	A0A0F6FS88;A0A1C9BVN4	N-Term(TMT6plex); K15(TMT6plex)	5.799e-11	66.14	0.000103271	3	1834.05	0.879013	0
eTNIPIFHDDQHGTAIVTVAGLVNALk	2	A0A242ZIA0	N-Term(TMT6plex); K27(TMT6plex)	7.744e-15	66.13	0.000120928	3	3331.84	-1.73681	0	0.949478	2	5.08082	0.844699	2	6.82411	0.978879	2	2.39017	0.84611	2	2.46765	1.26427	2	1.6247	1.12609	2	1.95641
eLVDEVASLmAFEITR	4	A0A243B6W9;C3DT93	N-Term(TMT6plex); M10(Oxidation)	3.318e-10	66.11	8.50192e-05	3	2068.08	-0.830757	0
fQLATGQLENPTR	14	A0A243IAV3	N-Term(TMT6plex)	4.521e-09	66.1	0.000100349	3	1703.93	-0.449643	0	0.936209	14	6.52691	1.21648	14	15.7451	0.974904	14	5.82442	0.999424	14	5.60112	0.93545	14	12.0075	1.00078	14	5.67747
eDNFAEEVMNQVk	13	A0RHJ9	N-Term(TMT6plex); K13(TMT6plex)	2.355e-10	66.1	6.36629e-05	2	2011.02	-1.42984	0	1.00454	13	5.01527	1.02696	13	6.38987	0.969812	13	6.60308	0.940774	13	9.59795	0.976278	13	5.95612	1.13141	13	7.17763
nVAEEVSLPASEEDTTTLk	4	C3E7R5	N-Term(TMT6plex); K19(TMT6plex)	1.438e-11	66.1	0.000114475	3	2491.31	-2.23665	0	0.967214	4	3.68278	1.01813	4	2.14395	1.04	4	4.52621	1.06178	4	1.32233	0.910405	4	2.07968	1.03861	4	3.6057
aFGTLSLSLLAQQk	2	A0A0F6FMM3;F0PMK0	N-Term(TMT6plex); K14(TMT6plex)	1.068e-10	66.09	9.35924e-05	2	1935.17	-0.362435	0
fEGEGNAPAFHYEDVDISLIkPR	7	A0A242ZI33	N-Term(TMT6plex); K21(TMT6plex)	4.378e-15	66.09	0.000101749	3	3062.61	2.06439	0	0.981025	7	8.2654	0.98698	7	4.82955	1.00805	7	0.919999	1.00255	7	4.61902	1.06293	7	5.8955	0.962148	7	3.15821
lQAQVGTLVAAYAR	12	A0A2J9B697;A0A243EGW6	N-Term(TMT6plex)	1.139e-10	66.08	0.000114449	3	1689.99	0.274233	0
eEDVWGTIEEAGMANDAk	5	A0A243E988	N-Term(TMT6plex); K18(TMT6plex)	4.981e-08	66.07	3.72365e-05	2	2423.18	-2.00346	0	1.05716	5	3.80562	1.04366	5	21.9965	1.04644	5	9.16852	0.902185	5	11.9673	0.830273	5	8.16055	1.16223	5	7.26543
aGELLWNIITPTLLYSAk	2	A0A243DJG5;A0A243KYP4;A0A243GW99	N-Term(TMT6plex); K18(TMT6plex)	2.027e-09	66.05	9.5762e-05	2	2461.45	0.766584	0
lmQVTPEIAGQHYAEHk	17	A0A243KWI3	N-Term(TMT6plex); M2(Oxidation); K17(TMT6plex)	1.356e-08	66.05	0.000118495	3	2426.29	-0.0977151	0	0.96353	17	6.85638	0.947664	17	13.5104	1.02325	17	4.97712	1.04252	17	12.1302	1.0154	17	19.0669	0.918377	17	9.74556
iQEVVASIAQGSk	4	A0A242WYH3	N-Term(TMT6plex); K13(TMT6plex)	6.096e-12	66.03	0.000103788	2	1788.06	0.940477	0	1.02844	4	3.82944	1.01578	4	7.94108	1.02616	4	0.3259	0.992261	4	7.84625	0.995257	4	0.703044	0.954991	4	6.03988
lHLIAGAFQDAGNAVNk	3	A0A0D1R4E6	N-Term(TMT6plex); K17(TMT6plex)	1.497e-09	66.02	0.000117854	3	2197.25	0.684664	0	0.986563	3	6.41964	1.04099	3	3.58851	1.03098	3	1.43897	1.10161	3	14.0514	0.85462	3	0.492537	0.887298	3	6.58582
nIYTVGYNEPSLAYLR	2	A0A242XY42	N-Term(TMT6plex)	2.526e-13	66.02	9.15376e-05	2	2102.11	-1.58085	0	0.998066	2	4.22745	0.969893	2	8.02471	0.991291	2	3.51063	0.988726	2	0.912349	1.06491	2	4.28664	0.991926	2	7.25968
fALHEYGYEAGEGLYTNMNAIR	1	C3DIB0	N-Term(TMT6plex)	1.537e-13	66.02	4.16308e-05	3	2748.33	-0.0628604	0	1.00632	1		1.00753	1		1.0144	1		0.912684	1		1.07152	1		1.00354	1
fPNIGLNPALGTGSESLEVk	1	A0A193CMA8	N-Term(TMT6plex); K20(TMT6plex)	3.392e-09	66.01	0.000130769	3	2501.39	-2.66757	0	1.03933	1		0.913267	1		1.0157	1		1.04482	1		1.03085	1		0.938391	1
ikPFHVEDYTYAk	3	A0A0F6G0Z3;A0A243GQE3	N-Term(TMT6plex); K2(TMT6plex); K13(TMT6plex)	5.498e-10	65.99	0.000127936	3	2298.31	-0.479549	0
eYLLSFSNEELIQk	40	C3BX43;A0A2A8WCJ0	N-Term(TMT6plex); K14(TMT6plex)	6.378e-14	65.97	0.000111934	2	2171.2	-0.367977	0
fTFLSDHGVFSk	2	A0A0D1RAX5	N-Term(TMT6plex); K12(TMT6plex)	2.118e-10	65.96	0.000124411	2	1843.02	0.692306	0	0.954483	2	2.07211	0.875374	2	1.68839	0.95194	2	2.95961	1.01911	2	18.4449	1.16183	2	12.8743	1.021	2	11.8654
sAGTSAQVLGk	15	A0A243E7D1	N-Term(TMT6plex); K11(TMT6plex)	1.009e-09	65.92	0.000131946	2	1476.88	-1.12709	0	1.01933	15	4.3796	1.08323	15	7.92318	0.973021	15	4.23078	1.0222	15	7.48772	0.962355	15	8.89749	0.94917	15	9.76504
yENAMHSDDmGITAENVk	19	A0A242X6W5;A0A1C4FQH2	N-Term(TMT6plex); M10(Oxidation); K18(TMT6plex)	8.857e-11	65.92	4.127e-05	3	2499.19	-0.0812354	0
aAITPNTAAFILEPIQGEAGINIPPAGYLk	5	A0A242Z0I3;A0A2A8W0K3	N-Term(TMT6plex); K30(TMT6plex)	1.097e-11	65.92	8.69535e-05	3	3508.98	-0.894356	0
fGSGWAWLVVNNGELEVTSTPNQDSPLTEGk	4	A0A242Y8S6	N-Term(TMT6plex); K31(TMT6plex)	3.077e-15	65.92	8.69663e-05	4	3790.94	1.41915	0	0.94031	4	4.99259	0.951296	4	3.81069	0.997261	4	2.47171	0.983874	4	7.326	1.15146	4	8.475	0.965074	4	13.0178
dVTVEAINDAFk	4	C3H760	N-Term(TMT6plex); K12(TMT6plex)	2.908e-09	65.92	0.000104083	2	1779.99	-0.645241	0	0.935024	4	1.55359	1.09297	4	4.09174	0.974743	4	1.07399	0.973718	4	3.65	1.0551	4	4.45588	0.999736	4	3.49616
lGNFEAVGPILQGLNmPVNDLSR	4	A0A242YRS8	N-Term(TMT6plex); M16(Oxidation)	4.978e-12	65.9	0.000117891	3	2699.44	-0.542773	0	1.00657	4	1.72151	0.980482	4	11.8931	1.00233	4	3.79113	1.10638	4	4.53922	1.00452	4	6.83797	0.880466	4	10.8545
eTILEVLHSHGINISk	6	A0A243J6M4;Q6HE00;A0A0P0PHA4	N-Term(TMT6plex); K16(TMT6plex)	5.536e-13	65.86	0.000108735	3	2248.31	-0.647778	0
sAAAYYGLGNVYYGQEQFTEAk	1	A0A0F6JF75	N-Term(TMT6plex); K22(TMT6plex)	1.498e-12	65.86	7.26241e-05	3	2888.45	-1.55555	0	1.06147	1		0.791067	1		1.20924	1		1.04722	1		0.985805	1		0.837217	1
tHDFVDGQAELVTGAEVVLSTEQVLGTAEk	36	A0A0F6FYF6	N-Term(TMT6plex); K30(TMT6plex)	1.95e-15	65.86	9.93182e-05	3	3601.89	-3.57341	0	1.0228	18	5.17189	0.912967	18	4.92451	1.01463	18	5.39555	0.983962	18	3.72565	1.03784	18	5.1359	0.997162	18	7.39808
lAPALIMGNAVIFkPATQGAISGIk	3	A0A243GXZ0;M1QRC4;A0A2C2G0M3	N-Term(TMT6plex); K14(TMT6plex); K25(TMT6plex)	2.533e-16	65.85	2.87838e-05	3	3168.92	0.321345	0
fGSDINLEYNGk	6	Q9F166	N-Term(TMT6plex); K12(TMT6plex)	1.196e-11	65.83	8.64103e-05	2	1814.97	-0.00861223	0	0.924522	6	2.77753	1.22839	6	4.01675	0.918496	6	3.54041	0.928084	6	3.93147	1.03748	6	2.36604	1.05252	6	5.2022
aNGVEFLDTPDTYYDELTAR	2	A0A243K9H1;A0A243LHK8	N-Term(TMT6plex)	4.034e-13	65.81	3.75263e-05	3	2519.21	-0.480544	0
gPLHGGANENVMk	10	A0A2J9B697;A0A243EGW6;A0A243A2R9	N-Term(TMT6plex); K13(TMT6plex)	8.18e-11	65.76	0.000112077	2	1781.97	0.536182	0
gLPFGQVPQLMAIAEHVTk	3	A0A243AJI0	N-Term(TMT6plex); K19(TMT6plex)	6.096e-10	65.76	0.000126067	3	2494.43	0.113536	0	0.972313	3	1.86423	0.917707	3	11.2051	1.04531	3	0.300616	0.984233	3	1.45281	1.05994	3	1.83155	0.973011	3	1.19321
mSFDTMVLAGANSALPHGIPGANk	3	A0A0D1PV07;F0PK60	N-Term(TMT6plex); K24(TMT6plex)	9.311e-15	65.75	0.000102757	3	2857.51	-0.840745	0
nLFSNQGIMEk	7	A0RHL7;A0A243E966	N-Term(TMT6plex); K11(TMT6plex)	1.21e-08	65.71	0.000120679	2	1738.96	0.040902	0
lQVAQEIAQLk	2	A0A0D1PPT6	N-Term(TMT6plex); K11(TMT6plex)	4.585e-10	65.7	6.85265e-05	2	1699.05	-1.19656	0	0.957773	2	3.11373	0.794738	2	0.566442	1.10862	2	0.981904	1.10321	2	0.541223	1.05737	2	3.59763	0.943605	2	1.99249
vANENEVTDISDFVEk	6	A0A148YQY7	N-Term(TMT6plex); K16(TMT6plex)	6.318e-11	65.7	8.86592e-05	3	2267.18	-0.993885	0	1.00391	6	3.4033	1.01784	6	7.23398	1.04513	6	6.88757	0.943111	6	4.10658	0.984395	6	7.41771	1.0612	6	13.988
vIAVDINDDkLALAk	10	A0A242Z4V8;A0A243ABC5;A0A243N8B9;A0A4R4BD78	N-Term(TMT6plex); K10(TMT6plex); K15(TMT6plex)	8.068e-14	65.68	6.47192e-05	2	2285.4	-2.24534	1
lNELLSDPAIISDSNk	5	A0A0D1R2I3	N-Term(TMT6plex); K16(TMT6plex)	2.576e-13	65.68	0.000129357	2	2187.23	-0.903384	0	1.02	5	1.8621	0.942882	5	4.47095	1.01634	5	2.70411	1.00467	5	0.964663	1.03999	5	1.9911	0.966853	5	0.885727
yENAmHSDDmGITAENVk	19	A0A242X6W5;A0A1C4FQH2	N-Term(TMT6plex); M5(Oxidation); M10(Oxidation); K18(TMT6plex)	1.8e-08	65.67	3.32269e-05	3	2515.18	-0.776866	0
vILFEETAEQLGk	10	A0A243KX55	N-Term(TMT6plex); K13(TMT6plex)	2.894e-10	65.67	0.000123097	2	1935.12	0.522029	0	0.966756	5	4.75524	1.06677	5	8.54956	0.988292	5	5.0033	0.999968	5	3.76378	0.916203	5	2.03186	1.08256	5	2.37413
tPGHPEYGHTAGVDATTGPLGQGIATAVGmAMAER	4	A0A243I2D1;A0A2B3PV89;A0A1E8AHL0	N-Term(TMT6plex); M30(Oxidation)	2.142e-14	65.67	3.37148e-05	4	3666.77	-2.61192	0
qVGEAIAILNHTPk	15	C3DXM6	N-Term(TMT6plex); K14(TMT6plex)	3.7e-11	65.65	0.000117634	2	1949.15	-1.99917	0	0.991443	15	4.15431	1.00226	15	5.45637	0.998091	15	5.35132	1.04016	15	5.88941	1.0354	15	9.87445	0.966434	15	5.82569
nSVHTMSILTITSNVVYGk	6	A0A193CMQ2;A0A242XR35;A0A243KLE4;A0A243F031;A0A243AK83;A0A347V4N6;A0A243NYN2;A0A243N4J6;A0A243GNQ3;A0A2C9YV35	N-Term(TMT6plex); K19(TMT6plex)	4.128e-10	65.65	0.00013815	2	2522.41	0.865444	0
qALDQFIVGVASDk	6	A0A0F6FW17	N-Term(TMT6plex); K14(TMT6plex)	7.093e-08	65.64	0.000126174	2	1949.12	4.64073	0	0.945445	3	4.76997	1.00072	3	0.828022	0.962778	3	5.7125	1.02539	3	0.567327	1.05456	3	6.94315	1.07389	3	6.24459
aNVAASDVEEVIFGTVIQGGQGQIPSR	3	A0A243C310;A0A243ILA9	N-Term(TMT6plex)	2.127e-12	65.64	0.000126174	4	2971.57	-0.584201	0
eMILEELDGLGPLk	3	A0A242Y2G4	N-Term(TMT6plex); K14(TMT6plex)	1.821e-09	65.63	0.000130773	3	2015.15	-0.266524	0	0.946118	3	1.76042	1.03871	3	2.96976	1.02955	3	0.712132	0.869783	3	0.298956	1.03052	3	2.15047	1.15386	3	3.30924
eFSVDVINVVTk	2	A0A0G4D5T9	N-Term(TMT6plex); K12(TMT6plex)	7.348e-12	65.62	0.000110869	2	1808.05	-1.33971	0	0.891272	2	9.54698	1.08319	2	6.2419	1.04814	2	10.1177	0.973844	2	2.15531	0.970869	2	1.67784	1.08886	2	0.2261
vVEMQMTDQVk	3	A0A0K0QGE8;A0A243ATP7	N-Term(TMT6plex); K11(TMT6plex)	1.19e-09	65.61	0.000131514	2	1765.96	-1.13384	0
qATELAQLGQVTFER	4	A0A0G4CUL1;A0A242WRP2	N-Term(TMT6plex)	2.875e-10	65.61	0.000125098	3	1920.04	-1.09685	0
sVAITYTGDGGASQGDFYEGmNFAGAFk	2	A0A243EC32;A0A243I4U1	N-Term(TMT6plex); M21(Oxidation); K28(TMT6plex)	5.603e-09	65.61	4.0504e-05	4	3335.61	4.8889	0
vVITGMGVVSPIGNDIk	1	A0A193CPF3	N-Term(TMT6plex); K17(TMT6plex)	2.765e-10	65.6	0.00011072	3	2157.27	0.192674	0	0.934422	1		1.17643	1		0.906707	1		0.884354	1		0.99678	1		1.20252	1
aYNVSLENNTATLk	9	A0A242YQA1	N-Term(TMT6plex); K14(TMT6plex)	3.161e-08	65.6	0.000126405	2	1996.11	-1.07845	0	0.995216	9	4.77088	0.978916	9	2.82746	1.02101	9	5.56219	0.992945	9	4.04857	1.04638	9	3.85623	0.972011	9	7.35068
aEPLSLLNYk	5	C3GE96	N-Term(TMT6plex); K10(TMT6plex)	7.277e-06	65.59	0.000133722	2	1605.96	1.48295	0	1.04506	5	3.14012	0.915739	5	6.59743	0.99418	5	1.8712	1.02859	5	3.12382	1.10268	5	19.2123	0.872004	5	2.88647
eAGkPWNEADADTAEAIDFmEYYGR	4	A0A243G5A7;A0A243N469	N-Term(TMT6plex); K4(TMT6plex); M20(Oxidation)	6.958e-12	65.58	1.81511e-05	3	3323.56	0.118486	0
dNDPVIYLEHmk	9	A0A243KPS0	N-Term(TMT6plex); M11(Oxidation); K12(TMT6plex)	4.274e-07	65.57	8.60145e-05	3	1948.02	-2.11039	0	1.0026	9	6.91619	0.953277	9	2.57304	0.999939	9	1.74096	0.963209	9	5.33757	1.00419	9	9.33877	1.01555	9	7.26351
tEILTALHQSHk	4	A0A0G4D773	N-Term(TMT6plex); K12(TMT6plex)	6.031e-11	65.56	0.000127783	2	1836.07	-1.73235	0	1.04024	4	7.52354	1.02026	4	5.2247	1.00382	4	4.26854	1.05484	4	4.25035	0.828308	4	1.84101	1.01201	4	5.67244
lETILANNEQYk	7	A0A0F6FUE3	N-Term(TMT6plex); K12(TMT6plex)	1.665e-11	65.56	0.000136345	2	1894.07	0.518659	0	1.02248	7	1.48006	1.07401	7	3.88586	1.00491	7	1.84221	1.02297	7	3.8031	0.843407	7	5.65084	1.08194	7	2.24471
nYEMDSSFDIGNASIk	6	A0A0F6IWF5	N-Term(TMT6plex); K16(TMT6plex)	1.512e-10	65.56	6.36415e-05	2	2249.11	-1.12147	0	1.03485	6	0.788976	0.913981	6	5.72597	1.01988	6	2.51517	0.958745	6	3.56771	1.01838	6	4.14476	1.0205	6	3.18965
lDTAGHMLVLk	2	A0A243ECP0	N-Term(TMT6plex); K11(TMT6plex)	1.203e-08	65.54	9.87025e-05	2	1655.99	-2.10411	0	0.974597	2	1.18825	0.948236	2	8.7759	1.05989	2	1.03866	1.03807	2	0.423965	1.05389	2	6.57996	0.911333	2	1.36057
vGVQTGSIQEEk	4	A0A243DHB6;A0A243P0D4	N-Term(TMT6plex); K12(TMT6plex)	1.8e-11	65.52	0.000130004	2	1732.99	0.745616	0
aDDALELDTTSLSIEEVVQk	1	A0A242YJ02	N-Term(TMT6plex); K20(TMT6plex)	1.058e-09	65.5	0.000134254	3	2634.41	0.211379	0	0.967013	1		1.07498	1		0.923589	1		1.02522	1		1.03233	1		1.01601	1
dANGNVLQDGDAVTVIk	4	A0A1C9C0N7	N-Term(TMT6plex); K17(TMT6plex)	5.588e-09	65.49	0.000142953	2	2187.21	1.66095	0	0.943077	4	4.9238	0.983383	4	7.89645	0.997089	4	3.96985	0.997982	4	4.71025	1.13645	4	10.8905	0.960798	4	6.5448
gADMVFVTAGMGGGTGTGAAPVVAQVAk	4	A0A242WK04	N-Term(TMT6plex); K28(TMT6plex)	5.773e-10	65.49	0.000123009	3	2978.58	-2.59484	0	0.977988	4	2.62349	0.959154	4	12.5825	0.972175	4	2.85807	0.999006	4	1.8262	1.06556	4	6.61744	1.01547	4	6.07195
lVESGNIPQAGAAk	15	A0A231HZ81	N-Term(TMT6plex); K14(TMT6plex)	1.474e-10	65.49	0.000100693	2	1813.06	0.714087	0	1.03932	15	4.77482	0.969358	15	6.957	1.01471	15	3.70409	0.999669	15	3.42716	1.00508	15	8.34194	0.919982	15	7.85998
nVDDVVLIAEGk	2	A0A2T7YYB6	N-Term(TMT6plex); K12(TMT6plex)	2.816e-08	65.48	0.000112222	2	1730.01	-2.91492	0	0.978854	2	3.04382	0.966947	2	1.68668	1.00331	2	3.63343	1.0363	2	1.32732	1.04284	2	0.815934	0.978083	2	1.77686
vPTPNVSLVDLVVDVk	3	A0A243LNW0;C3H760	N-Term(TMT6plex); K16(TMT6plex)	7.724e-08	65.46	9.13783e-05	2	2152.3	-0.0238327	0
lPLVDNNGVLQGLITIk	4	A0A242ZPR0	N-Term(TMT6plex); K17(TMT6plex)	4.185e-11	65.46	6.23648e-05	2	2265.39	-0.383542	0	0.955578	4	6.23808	0.897703	4	3.21048	1.03365	4	1.9869	1.04857	4	2.72484	1.15645	4	6.74554	0.856766	4	0.448783
qEVVQGEAVHPSSDGEEAk	8	A0A243NNX0;A0A243HWE8	N-Term(TMT6plex); K19(TMT6plex)	1.313e-13	65.46	8.9373e-05	3	2454.25	-1.56202	0
gAHDLGPAGATGAMVR	4	A0A0F6G128;A0A0F6IYD0;Q3EVS2	N-Term(TMT6plex)	7.26e-11	65.45	9.5167e-05	2	1709.89	-0.998233	0
qMALLPYVGE	5	A0A243E4G6	N-Term(TMT6plex)	0.0006237	65.45	9.00779e-05	2	1349.73	-0.273635	0	0.945326	5	10.4801	0.976231	5	9.23419	1.00532	5	11.8811	0.96896	5	4.29092	1.03508	5	3.22151	0.998789	5	7.03356
gNIVSMTGDGVNDAPSLk	1	A0A0G4D8X6	N-Term(TMT6plex); K18(TMT6plex)	1.526e-11	65.45	0.000127326	3	2233.19	-0.646871	0	0.981284	1		0.865243	1		1.01525	1		1.01921	1		1.20575	1		0.874841	1
eLVTLVNSDLNLDQEIQEIPSAPmk	5	M1QIM3	N-Term(TMT6plex); M24(Oxidation); K25(TMT6plex)	5.352e-12	65.45	0.000140726	3	3270.76	2.43185	0	0.947393	5	9.80064	1.45187	5	4.50364	0.799629	5	6.23094	0.809972	5	7.41412	0.845928	5	6.60267	1.34026	5	5.66554
lGIQAFEPTLVEGR	5	A0A193CLS1	N-Term(TMT6plex)	5.31e-10	65.44	0.000121405	3	1759	-0.0465949	0	1.01272	5	2.94861	0.98704	5	8.96713	1.03519	5	0.650663	1.01837	5	1.4669	1.02646	5	7.45406	0.922366	5	3.61438
kVVTEILDNNEQSIEDFk	8	A0A2C2AT59	N-Term(TMT6plex); K1(TMT6plex); K18(TMT6plex)	3.148e-13	65.44	0.000143365	3	2808.56	-0.256388	1	0.995408	8	3.30765	1.06068	8	2.50532	0.974405	8	1.3622	0.982348	8	4.57548	0.928445	8	3.23733	1.11636	8	5.52833
sFYITTPIYYPSGk	3	A0A0F6FUB9	N-Term(TMT6plex); K14(TMT6plex)	2.167e-10	65.43	0.000136922	2	2095.15	-0.916163	0	1.05119	3	1.16792	0.899067	3	0.697881	1.05326	3	1.07862	1.00934	3	1.0179	1.04308	3	4.22817	0.946144	3	0.628608
eGAIGEGMVFk	3	A0A193CLS1	N-Term(TMT6plex); K11(TMT6plex)	1.214e-08	65.42	0.000104898	2	1595.89	-0.183655	0	1.07656	3	1.74981	0.9696	3	4.32619	1.01537	3	2.3061	0.941153	3	0.0157343	1.00062	3	3.65678	1.01009	3	7.88196
aTEQSNAIDEk	3	A0A0F6FYP8	N-Term(TMT6plex); K11(TMT6plex)	3.16e-09	65.41	0.000106377	2	1663.89	1.43789	0	1.10191	3	5.92049	1.09104	3	3.79109	1.03175	3	6.47955	0.99003	3	1.55363	0.784305	3	6.25478	1.00267	3	3.78131
iSVYAENTDVDPVGScVGPk	1	A0A242ZHC3	N-Term(TMT6plex); C16(Carbamidomethyl); K20(TMT6plex)	2.839e-13	65.41	0.000110967	3	2565.33	2.14649	0	0.911803	1		1.1084	1		0.921489	1		1.05351	1		0.959876	1		1.11922	1
eADYTLPLYAGPEIAVASTk	9	A0A242WVW7	N-Term(TMT6plex); K20(TMT6plex)	6.512e-11	65.41	0.000148272	3	2567.4	-0.404613	0	0.991053	9	1.94132	0.95637	9	7.22846	1.025	9	3.31741	1.00398	9	1.56369	1.02365	9	4.77694	1.00799	9	5.29764
vLGTTTIQYGDYEINLEPEWTR	2	A0A193CLP8;A0A4R4AXV6	N-Term(TMT6plex)	1.509e-10	65.41	8.22073e-05	3	2827.43	-0.161181	0
eLHNAAFALPk	7	A0A243FUF5	N-Term(TMT6plex); K11(TMT6plex)	9.541e-10	65.4	0.000107733	2	1668.99	1.17441	0	1.05821	7	7.11214	0.98247	7	2.63069	0.972421	7	3.90183	1.01909	7	2.3181	1.00813	7	11.0877	0.959938	7	8.15239
lILEAIGDDPNR	4	A0A242X7U3	N-Term(TMT6plex)	3.085e-05	65.4	0.000115102	2	1554.87	-0.718935	0	1.18023	4	13.5669	1.09513	4	7.30785	0.996009	4	16.1687	1.02626	3	0.240226	0.937582	4	2.0284	0.962561	4	2.54941
dITPIEAGIGFAVk	7	A0A1Y0TLA0	N-Term(TMT6plex); K14(TMT6plex)	7.292e-12	65.38	0.000117907	2	1889.11	-1.60991	0	1.01706	7	1.95826	0.915101	7	2.29511	1.04889	7	3.0145	1.03227	7	2.08826	1.01434	7	3.66149	0.954852	7	6.59299
sFGADAVImATGGPGIIFGk	5	A0A242ZI33	N-Term(TMT6plex); M9(Oxidation); K20(TMT6plex)	2.219e-13	65.38	0.000145418	3	2383.31	-0.680447	0	1.01135	5	0.771785	0.936703	5	12.166	1.05181	5	2.66998	1.04473	5	2.75982	1.06494	5	13.2609	0.860524	5	13.4457
eQGIVPGLAVILVGEDPASR	5	A0A0K0QGZ1	N-Term(TMT6plex)	8.221e-06	65.38	0.000146881	2	2249.27	-1.0089	0	1.0135	5	3.12454	1.03854	5	2.68357	1.07336	5	10.8673	1.01089	5	3.34816	0.87274	5	8.50602	1.06386	5	4.31483
vVVLLGEQHDk	10	A0A242Z9F4	N-Term(TMT6plex); K11(TMT6plex)	8.044e-08	65.37	0.000102948	2	1695.02	-0.0896503	0	0.930935	10	3.91013	1.15845	10	4.56213	0.949989	10	1.84377	0.936163	10	2.36555	0.94523	10	5.07445	1.14662	10	3.0329
nLLNELDLPEALAk	3	A0A0F6FXE4	N-Term(TMT6plex); K14(TMT6plex)	2.291e-08	65.37	0.000109627	3	2011.18	-0.0557989	0	0.88771	3	2.32145	0.96023	3	9.56235	0.893094	3	0.635931	1.00614	3	1.21625	1.18765	3	21.5895	1.03893	3	3.56466
eLVDEVASLMAFEITR	5	A0A243B6W9;C3DT93	N-Term(TMT6plex)	3.847e-09	65.37	0.000122187	3	2052.09	-0.430129	0
kQAEEAGMTVTVSk	13	A0A242X6W5	N-Term(TMT6plex); K1(TMT6plex); K14(TMT6plex)	6.876e-09	65.36	0.000146889	2	2166.25	4.9464	1	1.03518	13	5.35282	0.950225	13	9.14025	1.00046	13	2.81882	0.995686	13	3.25846	1.06673	13	7.8271	0.935486	13	7.64227
tPGTIFLSSSTTTLTEEEkEk	6	C3H4V4	N-Term(TMT6plex); K19(TMT6plex); K21(TMT6plex)	1.801e-14	65.34	0.00014786	3	2986.64	-2.4323	1	1.06055	6	2.15338	0.983171	6	3.70356	1.06415	6	3.04434	1.00744	6	2.83118	0.861489	6	5.18936	1.0195	6	1.98675
aLVTFGQTAPk	4	A0A242ZIH9;A0A243A4V5	N-Term(TMT6plex); K11(TMT6plex)	6.271e-09	65.33	0.000123317	2	1590.96	-0.717976	0
eQHFELLNSTQIVISEALEk	6	A0A0K0S5C7	N-Term(TMT6plex); K20(TMT6plex)	2.033e-11	65.33	0.000155161	3	2786.53	-0.910082	0	1.00637	6	2.85295	0.932015	6	6.66915	1.0238	6	4.77261	0.975452	6	3.67307	1.08706	6	4.63568	0.996539	6	13.045
lALTQTNWFIDQLk	4	A0A0G4CW88	N-Term(TMT6plex); K14(TMT6plex)	3.092e-09	65.32	0.000125217	3	2149.24	-0.792202	0	0.968377	4	7.71639	0.972116	4	2.03111	1.00165	4	5.78404	1.05822	4	6.34968	1.00305	4	6.56486	0.963723	4	3.31699
mSVEQVSEWAk	4	A0A193CWT6	N-Term(TMT6plex); K11(TMT6plex)	4.643e-10	65.32	0.000107826	2	1751.94	0.243231	0	1.03175	4	1.6291	0.571034	4	29.634	1.18953	4	2.90912	1.0918	4	4.72701	1.2372	4	5.38753	0.748836	4	13.5078
aGEITEDDLR	2	A0A243I3N0	N-Term(TMT6plex)	1.77e-06	65.31	7.51858e-05	2	1347.69	-0.666096	0	0.912218	2	4.98775	1.08612	2	4.95683	0.973709	2	0.718945	0.938168	2	2.9789	1.01324	2	4.45247	1.14763	2	0.487977
aETEMGLQAk	4	A0A243L135;A0A243GTY6	N-Term(TMT6plex); K10(TMT6plex)	3.82e-07	65.31	0.000139801	2	1535.85	-2.7987	0
mMGAVQDVIk	2	A0A243BEG8	N-Term(TMT6plex); K10(TMT6plex)	1.982e-08	65.31	0.000150018	2	1549.89	0.463438	0	1.0381	2	1.16301	0.941774	2	2.40719	1.00185	2	0.601315	1.00039	2	0.639278	1.04318	2	1.5872	0.968541	2	1.92375
yIDETQPWVLAk	5	A0A0F6FUB9	N-Term(TMT6plex); K12(TMT6plex)	1.205e-10	65.31	0.000157085	2	1921.08	0.491886	0	1.05143	5	6.38099	0.89079	5	2.45015	1.05505	5	3.28235	1.03689	5	2.00728	1.07994	5	6.90451	0.874638	5	4.42121
aAFIGGFSSTSNVR	2	A0A243J561;A0A2T7YKU9	N-Term(TMT6plex)	1.586e-10	65.3	9.30516e-05	2	1642.87	-2.85742	0
vVLVTAINPTPAGEGk	3	A0A242Z5A4	N-Term(TMT6plex); K16(TMT6plex)	2.818e-10	65.3	9.81572e-05	3	2024.21	-0.429022	0	1.0148	3	1.4743	0.99018	3	1.93877	1.00225	3	3.99036	1.0775	3	1.95009	1.01438	3	4.51373	0.898356	3	3.35851
yVASDGTEIFVGk	1	A0A2C9ZGR4;A0A0D1QWU6	N-Term(TMT6plex); K13(TMT6plex)	6.897e-12	65.3	0.000114773	2	1844.02	0.67943	0
iDAIVLTGGLAYSk	5	A0A243J6M4;Q6HE00;A0A0P0PHA4	N-Term(TMT6plex); K14(TMT6plex)	1.745e-10	65.29	0.000121116	2	1879.13	-1.42624	0
aLIEEMNITVPVAIHLDHGSSFEk	6	A0A242YTB1	N-Term(TMT6plex); K24(TMT6plex)	6.588e-14	65.29	0.000143907	3	3108.69	1.73093	0	0.924482	6	5.08817	0.966591	6	6.36086	1.00395	6	2.69995	0.988508	6	2.83291	1.10595	6	13.0889	1.09232	6	21.6394
lMLSIPNIPHESAPVGETEDDNVVAR	4	A0A193CLI3;A0A243NK14	N-Term(TMT6plex)	3.227e-13	65.29	0.00012153	4	3032.56	1.41208	0
sDDTLNIAGk	6	A0A243BJI0;A0A0D1R1C1;A0A243A1D2	N-Term(TMT6plex); K10(TMT6plex)	1.712e-06	65.28	0.000117733	2	1491.84	-1.37679	0
hPIHVTSEIGELQTVLLk	13	C3BX43;A0A2A8WCJ0	N-Term(TMT6plex); K18(TMT6plex)	8.481e-08	65.27	9.75152e-05	2	2472.46	0.468107	0
lVANLLETAGATR	6	A0A242XCP6	N-Term(TMT6plex)	1.092e-07	65.25	0.000113459	3	1557.92	1.0511	0	1.01358	6	2.42257	0.958877	6	5.07853	0.995455	6	1.56232	0.975642	6	9.90504	1.01101	6	7.29065	0.998017	6	4.58438
vGSPVVEGATVTAk	13	A0RJ51	N-Term(TMT6plex); K14(TMT6plex)	4.083e-11	65.25	0.000125192	2	1773.05	0.205636	0	1.06064	13	4.12702	0.976011	13	4.63763	0.995638	13	2.02875	0.982353	13	3.72612	1.02586	13	3.62836	0.953673	13	7.15108
tSVATNVYNVVQAAR	2	A0A242ZKM8	N-Term(TMT6plex)	6.657e-12	65.25	0.000129595	2	1822	-1.85427	0	0.978205	2	3.51028	0.911016	2	4.4257	0.995462	2	7.77749	1.05308	2	1.59387	1.05978	2	4.09918	0.997859	2	11.1581
gIIEIDEQcR	4	A0A242X6W5;A0A1C4FQH2	N-Term(TMT6plex); C9(Carbamidomethyl)	2.15e-08	65.24	7.17246e-05	2	1461.76	-0.885556	0
sLGQNFLIDTNVLNR	1	A0A1B1KYQ4	N-Term(TMT6plex)	2.573e-12	65.23	0.000130284	2	1933.07	-2.41575	0	0.997469	1		1.01001	1		1.05698	1		1.02651	1		0.98603	1		0.925823	1
aMQVEATDEQTk	5	A0A243AW56	N-Term(TMT6plex); K12(TMT6plex)	1.976e-06	65.22	0.000105273	2	1808.95	0.244182	0	0.966137	5	1.64343	0.655075	5	20.7365	1.20517	5	18.8101	1.05254	5	3.88848	1.27518	5	7.20242	0.73201	5	15.9999
vIDGNNGLFVAMPSk	4	Q6HPW9	N-Term(TMT6plex); K15(TMT6plex)	4.133e-11	65.22	0.00014602	2	2020.13	-2.51253	0	0.943644	4	2.1451	0.992491	4	5.0959	0.964839	4	0.694357	0.968242	4	7.25511	1.12438	4	2.83974	0.960745	4	5.61891
sGVLFGEWSEIk	6	A0A243E9J8;A0A242XDX9	N-Term(TMT6plex); K12(TMT6plex)	8.087e-11	65.21	0.000137242	2	1810.01	-2.55781	0
eVFEETGYEVDHFk	2	A0A193CRY8	N-Term(TMT6plex); K14(TMT6plex)	2.573e-11	65.21	7.16945e-05	3	2187.1	-0.0173582	0	0.995077	2	1.01561	1.00174	2	4.43095	0.993367	2	5.58556	0.93688	2	6.10494	1.02944	2	2.97758	1.07289	2	4.16482
kIGAYGLTEPGSGSDAGGMk	2	A0A0F6G160	N-Term(TMT6plex); K1(TMT6plex); K20(TMT6plex)	4.604e-16	65.2	0.000141832	3	2583.41	2.15633	1	0.988923	2	4.40907	1.22037	2	2.43463	0.91806	2	0.696731	1.1808	2	2.21926	0.906672	2	1.02375	0.81108	2	2.81073
aEYLQAAIGEIQk	5	A0A243GBY9	N-Term(TMT6plex); K13(TMT6plex)	8.532e-09	65.19	0.000145322	2	1892.08	-2.96365	0	0.989364	5	2.56505	0.953133	5	7.99141	0.97219	5	7.40717	1.00213	5	1.20358	1.0072	5	8.91931	1.05674	5	8.55167
gYDEDQVNEFLDQIIk	7	A0A1C9BXS1	N-Term(TMT6plex); K16(TMT6plex)	6.752e-11	65.18	9.44147e-05	2	2384.23	-3.10646	0	0.850206	7	8.47993	1.24703	7	5.85481	0.990059	7	1.95962	0.967361	7	1.61868	0.838968	7	13.4488	1.32245	7	7.93183
iNLGIASEAFLAEYEAAHTVER	1	C3GDB5	N-Term(TMT6plex)	4.038e-15	65.18	0.000130715	3	2633.39	3.22174	0	1.00326	1		0.884002	1		1.01211	1		1.02179	1		1.05786	1		1.01674	1
lLPVHQLAEQFQVGR	2	A0A0S3BU84	N-Term(TMT6plex)	1.285e-07	65.17	0.000138284	2	1964.13	0.250629	0	0.913585	2	14.2756	0.885402	2	21.1543	1.00257	2	0.434025	1.1793	2	6.87604	1.12152	2	16.5954	0.846892	2	2.67093
mAAQIGAQFLEk	4	A0A242ZLM2;A0A2B4AR29	N-Term(TMT6plex); K12(TMT6plex)	2.572e-09	65.16	0.000142215	2	1765.01	0.0130764	0
iANDmMTQGQAEASEGITVIR	3	A0A0F6FU40;A0A2C9YUT8	N-Term(TMT6plex); M5(Oxidation)	1.658e-11	65.15	5.89142e-05	3	2480.23	-2.64698	0
lAGPDVPAMPYAPTmEk	14	A0A243CNW4;A0A2B9REH5	N-Term(TMT6plex); M15(Oxidation); K17(TMT6plex)	2.005e-06	65.15	0.000108557	4	2262.19	-0.535754	0
iVATDLLVQDGk	4	A0A2T7YVI2	N-Term(TMT6plex); K12(TMT6plex)	3.379e-10	65.14	0.000108883	2	1730.04	-1.01152	0	1.00089	2	0.814915	0.940784	2	5.87725	0.973067	2	3.37141	1.09309	2	14.6356	1.01093	2	9.32834	0.973549	2	0.868603
aEQELIVAHALDVk	4	A0A243MYE7	N-Term(TMT6plex); K14(TMT6plex)	6.343e-11	65.14	0.000151154	2	1994.16	-3.11014	0	1.04444	4	2.67403	0.915481	4	3.04009	1.02797	4	1.84189	1.02137	4	0.501706	1.0792	4	7.30592	0.929341	4	1.98262
iATIGGGSSYTPELIEGFIk	1	A0A0D1RJL6	N-Term(TMT6plex); K20(TMT6plex)	1.397e-10	65.14	0.000159421	3	2511.41	-1.35633	0	0.980077	1		1.00421	1		0.973881	1		1.00754	1		1.05496	1		0.997876	1
sFSESVEDR	8	A0A243I2D1;A0A2B3PV89;A0A1E8AHL0;A0A4R4BH59	N-Term(TMT6plex)	0.0001497	65.12	4.67874e-05	2	1284.63	0.306419	0
aVMAATLGNmE	23	A0A0F6FNW4;A0R970;A0A243D270	N-Term(TMT6plex); M10(Oxidation)	0.0001075	65.12	5.25244e-05	2	1352.67	-1.26327	0
aLYTSITGMNAAQNALSVTSNNIANAQTVGYk	1	A0A0F6G0Q7	N-Term(TMT6plex); K32(TMT6plex)	1.176e-16	65.12	0.000132195	4	3744.96	-0.309339	0	0.967854	1		1.23229	1		0.926202	1		0.970486	1		0.943702	1		1.03482	1
aVIGLGWDIk	4	A0A243C546	N-Term(TMT6plex); K10(TMT6plex)	4.693e-07	65.1	0.000120475	2	1529.95	-0.339451	0	0.983205	4	3.44195	0.959087	4	3.92688	1.00113	4	0.79555	1.01131	4	3.82139	1.02741	4	5.8779	0.953243	4	5.9198
dYAGVSTSPEEk	7	A0A231HYH9	N-Term(TMT6plex); K12(TMT6plex)	2.275e-09	65.09	8.59534e-05	2	1740.91	0.713795	0	1.06326	7	2.17365	0.924573	7	2.69917	1.03293	7	3.63542	1.05314	7	5.2877	0.943686	7	0.9293	0.955159	7	1.99122
aLIGNmVEGVTEGFAR	11	A0A243KZX8	N-Term(TMT6plex); M6(Oxidation)	1.202e-07	65.09	0.000104708	2	1909	-0.891948	0	0.976327	11	5.30829	0.994784	11	12.3444	0.986878	11	4.37364	1.04017	11	2.37572	0.973569	11	10.7432	0.908332	11	9.12867
sLEPAEETLLEAAk	4	A0A2C9ZGR4;A0A0D1QWU6	N-Term(TMT6plex); K14(TMT6plex)	1.565e-09	65.08	0.000141164	2	1959.1	-1.48275	0
nVYGASVVELASHEEVk	5	A0A193CW83	N-Term(TMT6plex); K17(TMT6plex)	4.074e-08	65.08	0.000139177	2	2289.26	2.736	0	1.06276	5	4.19618	1.00582	5	1.3392	0.978517	5	4.51005	0.906765	5	3.52123	0.995887	5	3.47406	1.07676	5	5.66794
gAMPFMADLLk	2	A0A242ZN43	N-Term(TMT6plex); K11(TMT6plex)	3.922e-08	65.07	0.000140183	2	1651.93	1.34399	0	0.822677	2	9.10511	0.522933	2	7.38665	0.875042	2	0.463071	0.811756	2	0.691528	2.28518	2	3.70451	0.487073	2	8.78526
kTVAVAVAEDHEVIEAVAk	4	A0A0F6FWX8	N-Term(TMT6plex); K1(TMT6plex); K19(TMT6plex)	3.312e-15	65.07	0.000109921	3	2666.56	-4.33056	1	1.00152	4	1.55292	0.960391	4	6.24293	1.01104	4	1.20029	0.964949	4	3.61258	1.0676	4	5.70944	0.994064	4	2.50314
gVTIGTGGNmYSPTSVVTR	6	M1QIM3	N-Term(TMT6plex); M10(Oxidation)	2.575e-12	65.06	0.000102175	3	2142.1	-0.665583	0	0.925395	6	10.6707	1.37972	6	26.8936	0.855026	6	14.0554	0.888453	6	9.08943	0.858339	6	15.7773	1.11244	6	21.8557
aVAQmQSELAk	6	A0A1C9BZ62	N-Term(TMT6plex); M5(Oxidation); K11(TMT6plex)	0.0001861	65.05	0.000142831	2	1649.93	-2.51259	0	1.03268	6	2.18438	1.00182	6	5.44234	0.985944	6	2.24389	1.0192	6	3.37985	0.99881	6	6.53554	0.934392	6	3.59682
aLVVTPNLFEAYQLSGVk	3	A0A0K0QL67	N-Term(TMT6plex); K18(TMT6plex)	2.318e-08	65.05	0.000124012	2	2407.4	-0.300589	0	0.957242	3	2.70093	0.924658	3	1.19104	1.00211	3	2.35255	1.06698	3	2.12296	1.13995	3	1.78628	0.976302	3	1.13522
dINAEVFELTGVEPNPR	2	A0A242ZGX1	N-Term(TMT6plex)	4.317e-09	65.03	0.00011232	2	2129.11	0.688155	0	0.991305	2	4.24107	0.977014	2	5.27956	1.0072	2	4.04484	0.971012	2	7.25643	1.05871	2	13.6521	0.998695	2	3.94138
hGWAVTNIYDGTk	4	A0A0G4D773	N-Term(TMT6plex); K13(TMT6plex)	1.032e-08	65	0.000139899	2	1920.04	-1.33712	0	1.0678	4	4.23778	0.980882	4	4.68268	1.01347	4	8.17209	1.00626	4	4.27274	0.925696	4	2.55835	1.04064	4	8.92199
lGTANNEMVADESIk	3	A0A0F6FKD8;A0A0B5NSG7	N-Term(TMT6plex); K15(TMT6plex)	4.623e-09	64.99	0.000119144	2	2050.09	0.711418	0
aFVEVEIPEGANSDNVQR	3	M1R4J8	N-Term(TMT6plex)	2.467e-10	64.99	8.45482e-05	3	2203.12	-0.104197	0	0.978165	3	0.102625	0.981987	3	13.6281	0.894502	3	10.6335	0.984816	3	9.52204	1.06953	3	2.84311	1.12081	3	1.87584
lETIEELEVLVEk	2	A0A243K155	N-Term(TMT6plex); K13(TMT6plex)	2.401e-09	64.99	0.000131553	3	2002.17	0.144016	0	0.956551	2	3.16391	1.20782	2	9.7208	0.925312	2	1.8784	0.883253	2	2.08574	0.992992	2	3.60348	1.11877	2	1.31136
gNLALIEAGNLEDDLER	2	A0A243DJG5;A0A243GW99	N-Term(TMT6plex)	1.898e-09	64.98	0.000106791	2	2071.09	3.29019	0
yDAADIEEIIk	4	A0A2T7YP66	N-Term(TMT6plex); K11(TMT6plex)	2.034e-08	64.97	0.000133545	2	1737.97	-0.26277	0	1.04624	4	1.31363	0.76568	4	5.01192	1.07282	4	0.690485	0.989343	4	2.91683	1.12756	4	3.9982	0.949106	4	6.10373
eMGENIYNSLQEQGYEVLLDDR	2	A0A193CW83	N-Term(TMT6plex)	2.335e-12	64.96	2.59472e-05	3	2844.35	-1.32025	0	1.02435	2	11.1191	1.08936	2	6.74916	1.05104	2	9.15623	0.904625	2	3.14572	0.970445	2	8.54905	0.977724	2	6.59061
dLGVEVYSVSTDTHFTHk	13	A0A1E8A9N0	N-Term(TMT6plex); K18(TMT6plex)	1.326e-10	64.95	0.000123269	3	2493.3	0.591986	0	0.945168	13	7.68808	0.725483	13	27.0538	1.01312	13	6.15416	0.757516	13	31.7231	1.32729	13	20.5968	1.25594	13	13.4174
lAELVDADTLVILTAVDHVYVNYNQPNQk	8	A0A243C646;A0A243L2H9	N-Term(TMT6plex); K29(TMT6plex)	1.416e-16	64.94	0.000145837	4	3714.02	-0.0769531	0
vEDGNDIEAIAk	12	A0A243I2D1;A0A2B3PV89;A0A1E8AHL0;A0A4R4BH59	N-Term(TMT6plex); K12(TMT6plex)	1.59e-05	64.93	0.000116736	3	1731.95	-0.0700501	0
mLSFGVTTVEAk	4	C3DN11	N-Term(TMT6plex); K12(TMT6plex)	6.522e-08	64.93	0.000155846	2	1741	1.14057	0	0.977309	4	1.41149	0.903387	4	1.59065	1.00571	4	1.51513	1.01196	4	1.55866	1.06021	4	1.97798	1.02128	4	5.85385
tVFLVGDNVEEGGk	4	A0A0F6FTG2;A0A243E286	N-Term(TMT6plex); K14(TMT6plex)	1.197e-12	64.92	0.000158364	2	1922.07	1.04266	0
dAVATIGASNTPLk	10	A0A242YSM5	N-Term(TMT6plex); K14(TMT6plex)	8.62e-11	64.9	0.000168398	2	1816.06	-1.58691	0	1.02313	10	4.21472	0.98079	10	6.58089	1.02164	10	2.77142	0.999142	10	5.34327	1.00862	10	7.53148	0.94415	10	5.88112
kLEGIFGDEGIIGk	4	A0A0F6FRN3	N-Term(TMT6plex); K1(TMT6plex); K14(TMT6plex)	5.796e-12	64.9	0.000134405	3	2163.3	-1.92677	1	1.00477	4	1.50684	0.910798	4	2.85663	1.01765	4	0.749969	1.02542	4	6.35638	1.13053	4	2.58589	0.887429	4	3.94206
aVLAPVGTQGLGFNEQEFDkEVk	7	A0A243B3L8	N-Term(TMT6plex); K20(TMT6plex); K23(TMT6plex)	1.635e-14	64.9	0.000147251	3	3163.76	-1.51805	1	0.994224	7	1.11442	0.897021	7	3.20867	1.01734	7	2.17252	0.98978	7	2.19656	1.14543	7	5.01244	0.94054	7	3.72519
gNITGVEIQER	2	A0A0F6FXF7	N-Term(TMT6plex)	6.092e-10	64.89	0.000118303	2	1444.79	-1.07022	0	0.998099	2	0.393333	1.0506	2	9.68174	0.936397	2	6.15213	0.960813	2	4.87974	0.915933	2	2.49413	1.20014	2	16.835
yFENSDYNLVEWLR	3	A0A2T7YJW0	N-Term(TMT6plex)	2.69e-11	64.89	5.51053e-05	2	2077.02	-2.05632	0	0.997131	3	2.50263	0.929164	3	10.6345	1.00722	3	4.23131	1.03028	3	2.60503	1.10101	3	5.91696	0.946169	3	3.34863
qVGVGAVIFHDLk	3	A0A0F6FWF7;A0A2C9Z4B0	N-Term(TMT6plex); K13(TMT6plex)	2.249e-08	64.88	0.00010671	2	1841.1	-0.247413	0
dGVVIFEGQLDTLk	9	A0A193CW13	N-Term(TMT6plex); K14(TMT6plex)	1.05e-10	64.88	0.000175677	2	1992.14	1.00451	0	1.06731	9	2.58352	1.07265	9	6.91258	0.995528	9	3.36107	0.995375	9	4.34217	0.807616	9	9.05552	1.08448	9	3.56306
eAPQQMQPTETLMk	5	A0A242YJN0	N-Term(TMT6plex); K14(TMT6plex)	4.396e-09	64.87	0.00012126	2	2090.1	0.176854	0	0.962838	5	1.21847	0.913959	5	6.03175	0.986394	5	3.69477	0.962572	5	2.88216	1.07933	5	0.649872	1.14758	5	4.63135
gTTILENAAk	1	C3DT63	N-Term(TMT6plex); K10(TMT6plex)	8.203e-08	64.87	0.000162055	2	1475.89	2.51866	0	0.991645	1		1.09683	1		0.939252	1		0.959025	1		1.03189	1		1.02312	1
mLNPSIDSLLQk	4	A0A243KX68	N-Term(TMT6plex); K12(TMT6plex)	3.854e-11	64.85	0.000154816	2	1817.06	-2.29995	0	1.04165	4	2.0924	0.65976	4	6.56515	1.11536	4	1.98544	1.05634	4	1.86329	1.12538	4	4.48732	0.868536	4	4.47403
vLYLELDYLNATFAHk	3	M1PUR0	N-Term(TMT6plex); K16(TMT6plex)	2.159e-12	64.84	0.000142656	3	2368.33	-0.715296	0	0.943483	3	3.21419	0.964087	3	1.93315	1.0653	3	1.43657	1.004	3	4.44945	1.05412	3	2.3636	0.981387	3	0.264124
vTTWALTFEQAAAk	3	C3H5E2;A0A0D1QSY5;H9NL63	N-Term(TMT6plex); K14(TMT6plex)	4.187e-12	64.83	0.000148624	2	1995.13	-1.32896	0
dLATQASSGTNNDk	5	Q79AJ1;A0A0F6FXZ1;B3F3F6;B3F3E0;B3F3G3;B3F3F9	N-Term(TMT6plex); K14(TMT6plex)	8.455e-08	64.82	0.000102525	2	1879.97	-2.58207	0
yTGIQSLMTFDNDALLVR	4	A0A242Z8K8	N-Term(TMT6plex)	1.011e-10	64.82	0.000120967	3	2286.2	0.429852	0	0.980241	4	4.05133	0.962505	4	3.14235	1.0384	4	2.95658	0.997876	4	5.70271	1.02662	4	3.89834	0.993424	4	3.0298
iAAGADAIVLDVk	6	M1Q7A8;A0A0F6FVD1;A0A1B1LB55	N-Term(TMT6plex); K13(TMT6plex)	1.99e-09	64.82	0.000101849	2	1714.05	-0.0794023	0
iQQGWFDFDVVVATPDmmGEVGk	1	A0A243KZW2	N-Term(TMT6plex); M17(Oxidation); M18(Oxidation); K23(TMT6plex)	1.805e-09	64.8	0.000123264	3	3059.57	14.2732	0	0.957891	1		1.08586	1		1.03704	1		1.13369	1		0.903725	1		0.901088	1
nDFENVFANYDVIIGPTTPTPAFk	2	A0A1S7EZQ0	N-Term(TMT6plex); K24(TMT6plex)	1.654e-13	64.8	0.000145698	3	3128.64	0.790369	0	0.98157	2	0.00137382	0.962196	2	2.0649	0.989739	2	1.24396	0.991936	2	0.0148282	1.04425	2	0.323097	1.05117	2	0.804514
ykPNMTcQVTGEVSDGNLSLAEGk	4	A0A243I8H1	N-Term(TMT6plex); K2(TMT6plex); C7(Carbamidomethyl); K24(TMT6plex)	1.852e-16	64.79	0.000136923	3	3285.71	-0.0954119	0	0.752263	4	5.22749	1.2926	4	8.14368	0.852814	4	6.03131	0.964743	4	7.67211	1.02751	4	0.957584	1.26301	4	9.05444
gIEVGHVFk	4	A0A193CW83	N-Term(TMT6plex); K9(TMT6plex)	3.49e-07	64.78	8.71402e-05	2	1443.87	0.189049	0	1.01514	4	3.08066	0.962973	4	7.66656	0.989708	4	2.15826	0.992964	4	1.44379	1.09773	4	16.693	0.906577	4	5.00623
aFIGLFASQGk	2	C3DEY3	N-Term(TMT6plex); K11(TMT6plex)	3.375e-09	64.78	0.000114452	2	1596.95	-0.523609	0	0.966627	2	4.38943	0.964201	2	0.431295	1.00868	2	1.13839	1.07292	2	4.15613	1.06222	2	3.08136	0.917717	2	9.06588
hAASNDELLEFGTR	1	A0A243J561;A0A2T7YKU9	N-Term(TMT6plex)	2.833e-09	64.77	6.85691e-05	3	1788.91	-0.541558	0
aAAENMIPTSTGAAk	13	A0A242YR92	N-Term(TMT6plex); K15(TMT6plex)	1.234e-10	64.77	0.000161445	2	1891.04	0.738121	0	1.00606	13	2.33418	0.986824	13	6.30344	1.00275	13	4.02432	0.992494	13	3.79737	1.02311	13	3.97169	0.980733	13	3.67204
eETYGNAVAQAk	4	A0A193D056	N-Term(TMT6plex); K12(TMT6plex)	9.964e-12	64.76	0.000139259	2	1738.94	-0.963011	0	1.05058	4	7.27925	1.03764	4	3.29539	0.99721	4	1.81538	1.00685	4	4.88929	0.901549	4	5.10288	1.02681	4	2.12372
lPIISSSYDTFTVATLINR	1	A0A193CY78	N-Term(TMT6plex)	3.77e-10	64.76	0.000155534	3	2340.29	-4.1205	0	0.909433	1		0.91051	1		1.0931	1		1.10743	1		1.11517	1		0.83425	1
mNEQVSYLYQPYNPSILR	5	A0A0F6FYY0	N-Term(TMT6plex)	8.158e-13	64.76	0.000109649	2	2444.25	0.454895	0	0.984132	5	2.0927	0.951166	5	9.84949	1.00615	5	2.93482	1.02641	5	2.24762	1.03998	5	11.3116	0.962268	5	5.71757
vQEGVYVGmTGPVYETPAEIR	6	A0A242W827	N-Term(TMT6plex); M9(Oxidation)	9.817e-13	64.75	0.000118142	4	2540.3	1.79363	0	0.971616	6	1.08639	0.960782	6	5.35995	0.976379	6	4.96746	1.00626	6	4.75475	1.00715	6	3.92628	0.960549	6	13.4542
lPVIANLEPLDEDALVDILTkPk	5	A0A1B1LCB9	N-Term(TMT6plex); K21(TMT6plex); K23(TMT6plex)	6.422e-13	64.75	4.50696e-05	3	3203.91	-0.270252	0	0.957839	5	8.2169	1.02917	5	2.53866	1.00745	5	1.38686	0.97792	5	1.42378	0.990092	5	7.79528	1.02597	5	3.58656
yEGFGPNGAMVIVDTLTNNVNR	2	A0A243K4L2;A0A243I070	N-Term(TMT6plex)	5.13e-16	64.72	8.42206e-05	3	2610.32	0.815031	0
wYVVDAEGQTLGR	11	C3DXQ4	N-Term(TMT6plex)	7.029e-08	64.71	0.000102958	3	1722.9	0.795041	0	1.01787	11	5.30848	0.997939	11	4.79898	0.998041	11	5.2963	1.00907	11	4.32087	0.963911	11	7.25702	1.00533	11	5.32959
vAAVQIEDQQLPk	5	A0A243EEK5	N-Term(TMT6plex); K13(TMT6plex)	1.675e-08	64.69	0.00013765	2	1897.11	-1.12706	0	0.946519	5	1.31033	1.08659	5	6.35594	0.980351	5	1.03275	0.986941	5	1.8108	0.989734	5	2.62109	1.04176	5	4.88765
dGAYITGQQLNINGGLYm	3	A0A1B1L2P9;A0A243A0P9	N-Term(TMT6plex); M18(Oxidation)	1.112e-07	64.67	7.97709e-05	2	2173.08	-2.07788	0
sIGFVPTMGYLHEGHATLLR	2	A0A0K0S5I9	N-Term(TMT6plex)	7.019e-09	64.66	0.000162697	3	2428.3	-0.982663	0	0.937897	2	6.53846	1.01616	2	4.04235	1.02796	2	4.09056	1.01392	2	0.960498	0.999908	2	0.298484	1.03455	2	5.44443
sVDFYVGLEGALk	9	A0A242WVW7	N-Term(TMT6plex); K13(TMT6plex)	5.12e-12	64.66	0.00013409	2	1856.05	-1.69968	0	1.00968	9	3.52289	0.965279	9	4.59029	0.994965	9	1.83633	1.00277	9	5.8441	1.02641	9	4.59173	0.986247	9	3.31462
gLFSGILGNASNTSSENVER	3	A0A0F6FVW1	N-Term(TMT6plex)	2.938e-08	64.66	0.00010085	2	2281.17	2.95007	0	1.00883	3	5.28721	0.972999	3	0.459253	1.02547	3	1.36689	1.00323	3	0.643136	1.06198	3	0.618704	0.991862	3	0.704231
gATIMIQPSNPVYGAk	2	A0A0F6FQI5	N-Term(TMT6plex); K16(TMT6plex)	3.523e-07	64.65	0.000164494	2	2105.18	0.306885	0	1.03627	2	11.0768	1.05844	2	2.27551	0.971437	2	4.5605	1.06043	2	7.77207	0.997904	2	1.05864	0.868794	2	1.05625
lIEAVAELDEEMMMk	3	A0A0D1QWX3;A0A243AS87	N-Term(TMT6plex); K15(TMT6plex)	1.164e-09	64.64	0.000111708	3	2210.15	-0.836347	0
vVEIAPSVSLSDDLR	5	C3H5E2;A0A0D1QSY5;H9NL63	N-Term(TMT6plex)	2.457e-08	64.63	0.00015692	3	1829.02	0.38973	0
nLLQDNTVVSk	5	M1QQ79	N-Term(TMT6plex); K11(TMT6plex)	1.411e-07	64.63	0.000155698	2	1688.99	-1.41986	0	0.964929	5	0.528692	1.01447	5	5.11848	0.969524	5	0.615356	0.95607	5	7.00363	1.01472	5	0.907154	1.03252	5	1.64243
lNMDEFAMGSSNENSGFYATk	4	A0A1S7EZQ0	N-Term(TMT6plex); K21(TMT6plex)	8.246e-13	64.63	3.53303e-05	3	2771.31	0.00901566	0	1.01073	4	1.13475	0.909304	4	3.26347	0.995539	4	1.46155	0.926308	4	6.04447	1.12867	4	1.79564	1.03438	4	6.72606
vAMTPAGVVHLIR	3	A0A242ZLM2;A0A2B4AR29	N-Term(TMT6plex)	3.562e-06	64.58	0.000159469	3	1592.95	0.0235736	0
sSAISSLAEANAFIVLPGGTR	2	A0A0F6FPE1	N-Term(TMT6plex)	3.069e-12	64.57	0.000170415	3	2290.26	0.132769	0	1.03398	1		0.964756	1		1.00184	1		1.01017	1		0.978161	1		1.02281	1
mIAPVLEEIDAELGEk	11	A0A243I4S4	N-Term(TMT6plex); K16(TMT6plex)	2.529e-09	64.56	0.00017779	2	2215.23	-1.72787	0	1.02207	11	3.62797	0.835462	11	5.28861	1.07119	11	4.90448	0.969326	11	6.0511	1.1198	11	3.78205	0.925786	11	11.7218
gHGGYVGDDQIPR	6	A0A193CZA8	N-Term(TMT6plex)	8.994e-08	64.55	6.44331e-05	2	1599.8	-2.10927	0	1.00248	6	4.32947	1.0958	6	18.9502	0.991717	6	4.08286	0.960673	6	6.85663	0.960894	6	7.91549	1.00802	6	2.92752
sILEDEDEELIk	3	A0A243DV32;A0A1E8ACN4	N-Term(TMT6plex); K12(TMT6plex)	6.127e-08	64.55	0.000158312	2	1891.03	-0.316258	0
yVTGQTLNVDGGMVM	1	A0A193CWJ8;C3H550;A0A243ERE2	N-Term(TMT6plex)	1.85e-06	64.55	7.12202e-05	2	1813.9	-0.548196	0
gYAAEGIHGDLTQAk	5	A0A0D1RC49	N-Term(TMT6plex); K15(TMT6plex)	1.147e-08	64.54	0.000145265	2	1989.08	1.4672	0	1.03773	5	4.69876	0.976924	5	3.28152	1.00352	5	1.59378	1.02427	5	1.22668	0.919742	5	8.86525	0.931299	5	11.2674
sEFGLQASVFTk	4	A0A243GXZ0;M1QRC4;A0A2C2G0M3;A0A243A0K0	N-Term(TMT6plex); K12(TMT6plex)	1.458e-11	64.52	0.000149114	2	1772	0.438171	0
aAAALILAGLVSEGYTR	2	C3DT63	N-Term(TMT6plex)	1.541e-08	64.52	0.000171753	2	1905.1	-0.644794	0	0.981346	2	2.71634	0.96668	2	0.990612	0.988499	2	2.49698	0.985383	2	5.07729	1.09538	2	3.86482	0.988797	2	5.14507
tGAGNDFLGWVDLPLQYDkEEFAR	2	A0RK94	N-Term(TMT6plex); K19(TMT6plex)	1.483e-16	64.51	0.000126908	3	3199.64	-0.949323	1	0.924377	2	4.27532	1.10189	2	3.75868	0.954663	2	0.0331878	1.01351	2	10.1931	0.944512	2	7.0129	1.12981	2	4.62815
aDVQGSVEAMAASLR	7	A0A193CW13	N-Term(TMT6plex)	1.663e-11	64.51	0.000101792	2	1733.91	0.844711	0	0.975074	7	2.80401	0.953255	7	7.1459	1.01131	7	5.14159	0.974251	7	1.5468	1.04574	7	3.01433	1.02627	7	2.47597
mSAQIGAQFLEk	5	A0A243FYS1;A0A242W740	N-Term(TMT6plex); K12(TMT6plex)	1.299e-08	64.5	0.000161139	2	1781	-1.7213	0
vTDVGASLPGVATIHk	4	A0A2T7YTQ6	N-Term(TMT6plex); K16(TMT6plex)	4.833e-08	64.5	0.000126899	2	2023.2	0.645267	0	1.01956	4	4.55576	0.957599	4	2.80411	1.00032	4	7.04606	0.972256	4	5.89954	1.04002	4	2.96036	1.02024	4	3.69978
gIQITQQEASTAFGNPGVYLEk	3	A0A242ZHS8;A0A0K0QH67	N-Term(TMT6plex); K22(TMT6plex)	2.866e-12	64.5	0.00017086	2	2809.51	-1.13175	0
gHEVLFDALQQTk	3	A0A0K0SGI8	N-Term(TMT6plex); K13(TMT6plex)	3.512e-09	64.5	0.000143664	2	1944.1	0.859148	0	1.01273	3	1.38947	0.974856	3	2.02261	1.02454	3	1.37829	1.06432	3	4.94538	0.996838	3	0.577315	0.94496	3	6.57193
eALQAAIEk	5	A0RIT3;A0A243A5E1	N-Term(TMT6plex); K9(TMT6plex)	6.032e-06	64.49	0.000160052	2	1430.86	-2.02599	0
aSQYGIMQVEDR	5	A0A0D1R709;A0A243J686	N-Term(TMT6plex)	8.829e-08	64.48	6.51771e-05	3	1625.82	0.37023	0
kGTTYYGIGNSLAYIASSIFNDDHR	3	A0A0K0SFK0	N-Term(TMT6plex); K1(TMT6plex)	6.499e-15	64.48	0.000119019	3	3221.66	-1.52933	1	1.04191	3	1.81338	0.777578	3	12.8523	1.02395	3	2.19815	1.00781	3	16.6166	1.10625	3	14.9038	0.926746	3	8.47279
sPFGGGVHTPELHADSLEGLVAQQPGLk	6	A0A243KPS0	N-Term(TMT6plex); K28(TMT6plex)	4.72e-17	64.48	0.000149745	3	3299.77	-2.83622	0	0.961517	6	3.05759	0.743612	6	4.14574	1.05269	6	3.08545	0.756738	6	8.17893	1.29655	6	6.02297	1.15596	6	6.30914
kIGLMVAGLAAQk	3	A0A231HYH9	N-Term(TMT6plex); K1(TMT6plex); K13(TMT6plex)	8.61e-11	64.47	5.84677e-05	2	1987.27	-2.22739	1	0.999298	3	2.40391	0.947835	3	7.48971	0.993632	3	1.01695	1.1006	3	1.53828	1.10325	3	3.00668	0.824021	3	1.84037
dAGGDVLTmTEIIEk	6	A0A243H7V5	N-Term(TMT6plex); M9(Oxidation); K15(TMT6plex)	7.634e-09	64.47	0.000150912	2	2066.11	2.33335	0	0.987045	6	0.943813	0.932491	6	6.77143	1.02159	6	1.46637	0.978469	6	4.40307	1.06738	6	6.20203	1.01108	6	4.31108
eVGEQTTFEVGVHGLHPDLIk	4	A0A243E8Y7	N-Term(TMT6plex); K21(TMT6plex)	3.813e-10	64.47	0.000176332	4	2763.51	1.48163	0	1.02399	4	3.1676	0.982393	4	4.58862	1.02194	4	0.746662	0.941528	4	0.825081	1.04197	4	4.15524	0.983119	4	3.82098
sFGDVLEFGVGTGNLTNk	1	A0A2B9JU33	N-Term(TMT6plex); K18(TMT6plex)	2.713e-06	64.45	0.000149294	2	2313.26	5.44298	0	0.9839	1		0.927014	1		1.00753	1		1.10681	1		1.05388	1		0.904378	1
kHVPVYITEDMVGHk	10	A0A242XDS4	N-Term(TMT6plex); K1(TMT6plex); K15(TMT6plex)	1.335e-08	64.44	0.000150843	3	2440.39	-2.22442	1	1.00704	10	3.26716	1.08815	10	1.7983	0.971741	10	4.08858	0.970388	10	3.63699	0.896331	10	9.75146	1.11231	10	7.22933
tSANYIkPDIAFAVDVGIAGDTPGVTSk	4	A0A193CY37;C3G902	N-Term(TMT6plex); K7(TMT6plex); K28(TMT6plex)	1.334e-17	64.42	0.0001564	3	3494.93	-1.34602	0
mLNYIGTVTVNGFPGVGk	1	C3H5E2;A0A0D1QSY5;H9NL63	N-Term(TMT6plex); K18(TMT6plex)	1.107e-12	64.41	0.000184074	3	2325.3	-1.13425	0
tLQVETENTISHLNVSLSDR	1	A0A242ZFZ0	N-Term(TMT6plex)	5.747e-15	64.41	0.000164875	3	2485.31	-1.29266	0	0.97646	1		0.857352	1		0.950446	1		0.894736	1		1.14016	1		1.21366	1
eDANVIDAAAR	1	A0A0F6FLR9	N-Term(TMT6plex)	7.159e-06	64.4	9.84849e-05	2	1373.72	-1.03406	0	0.963026	1		1.13966	1		1.05581	1		1.07455	1		0.750648	1		1.08665	1
dSIITFAAYLk	4	A0A243GEB8	N-Term(TMT6plex); K11(TMT6plex)	7.67e-10	64.39	0.00015803	2	1700	0.180281	0	0.981668	4	2.49514	0.915188	4	8.56742	1.01777	4	3.04372	0.975931	4	6.0756	1.15382	4	10.1769	0.841634	4	6.29544
aPWVPVVAFNNTQGNQLAMMAAGk	2	A0A2T7YKG1	N-Term(TMT6plex); K24(TMT6plex)	1.37e-08	64.39	0.000166764	3	2973.58	-0.434245	0	0.971363	2	0.334127	0.627406	2	4.31079	1.0398	2	2.67672	1.0257	2	1.2124	1.46229	2	0.539007	0.758318	2	5.54522
vFELLEDAWGVHSSk	7	A0A242Z8K8	N-Term(TMT6plex); K15(TMT6plex)	1.76e-09	64.38	0.000157483	2	2175.18	-1.00974	0	0.933636	7	3.39107	0.885129	7	2.94404	1.0097	7	1.5751	1.03061	7	8.93452	1.05418	7	7.63262	1.07544	7	4.09774
tYAEYTLVADQEk	2	C3EBS8	N-Term(TMT6plex); K13(TMT6plex)	2.435e-09	64.37	0.000136184	2	1989.06	-1.09575	0	1.0722	2	0.1441	0.953533	2	4.30562	1.0236	2	0.739484	0.980676	2	5.52752	1.01918	2	3.98327	0.935068	2	4.85294
tYEFTQFIVDVLk	3	A0A2T7YTQ6	N-Term(TMT6plex); K13(TMT6plex)	4.937e-09	64.37	0.000178246	2	2061.16	-4.27451	0	1.00308	3	3.79191	0.934827	3	7.79758	1.01247	3	1.71248	1.04361	3	1.34876	0.998653	3	0.412531	0.949374	3	1.18441
eYPQINSMWAGDk	10	A0A231HZ81	N-Term(TMT6plex); K13(TMT6plex)	5.005e-10	64.36	9.02169e-05	2	1997.02	1.45499	0	1.03438	10	1.47389	0.921306	10	6.62199	1.03102	10	2.34469	0.980242	10	2.79172	1.03923	10	6.3949	0.975569	10	6.00365
mIVTTTSGIQGk	3	A0A243FQM9;A0A0F6FPN9	N-Term(TMT6plex); K12(TMT6plex)	4.586e-08	64.32	0.000189999	2	1694	1.89239	0
lkELGAAGVLEVGNNIQAIFGPk	3	A0A0F6FT34;A0A2J9BTB7	N-Term(TMT6plex); K2(TMT6plex); K23(TMT6plex)	1.058e-16	64.32	5.68981e-05	3	3025.8	0.0253603	1
dDAGNEILNTTVQSGQTEk	2	A0A0F6FMP2	N-Term(TMT6plex); K19(TMT6plex)	3.776e-09	64.31	0.000118544	3	2478.27	-1.86779	0	1.03058	2	1.80435	1.1341	2	3.29389	0.997577	2	3.00811	0.995111	2	5.37308	0.697411	2	1.25335	1.24004	2	3.75466
nINWVTDAMYTNALITAGVk	1	A0A0F6FZK6	N-Term(TMT6plex); K20(TMT6plex)	3.825e-12	64.31	0.000169475	3	2653.44	-0.48203	0	1.0288	1		0.99908	1		1.01888	1		1.02865	1		0.948339	1		0.988482	1
tIEDTQFMIDTAk	3	A0A0F6FSS8	N-Term(TMT6plex); K13(TMT6plex)	5.888e-10	64.31	0.000141248	2	1971.05	0.545014	0	1.02286	3	2.10641	0.894138	3	6.57006	1.03406	3	4.42314	0.988271	3	9.33119	1.09385	3	0.708157	0.975032	3	9.06753
aQmTMIQAITDALR	15	A0A243KPS0	N-Term(TMT6plex); M3(Oxidation)	2e-08	64.3	0.000126694	3	1807.96	0.405818	0	0.992738	15	4.61667	0.970147	15	9.83357	1.01167	15	2.82277	1.03132	15	6.46583	1.03923	15	6.7781	0.948477	15	8.62123
iLIVEDDPNISSLLQSHIQk	4	A0A0G4CVA1	N-Term(TMT6plex); K20(TMT6plex)	3.929e-08	64.29	0.000155976	4	2720.55	-2.14936	0	0.935126	4	5.4602	0.970139	4	13.9079	1.01392	4	3.07909	0.960922	4	2.86817	1.04831	4	2.23278	1.12806	4	10.1644
eIGALQAEYPLVNk	2	A0A0F6FN65	N-Term(TMT6plex); K14(TMT6plex)	3.129e-06	64.29	0.0001651	2	2003.15	-2.15925	0	0.989528	2	7.11836	1.02506	2	2.72147	0.994863	2	0.775555	1.04119	2	4.84773	0.888621	2	1.22563	1.10622	2	0.168661
yANIGDIIVATVk	10	Q6HPP8	N-Term(TMT6plex); K13(TMT6plex)	3.519e-10	64.28	0.000156728	2	1835.11	1.18664	0	0.992753	10	6.72977	0.972386	10	4.10484	1.03306	10	2.74567	1.02531	10	6.7188	1.01201	10	12.2767	0.957771	10	3.51628
vTNVSADYIMGLSk	3	A0A0F6FVV5	N-Term(TMT6plex); K14(TMT6plex)	6.427e-08	64.28	0.000174494	3	1956.09	0.74648	0	0.955288	3	2.05925	0.963699	3	4.9956	1.02699	3	0.863077	1.01061	3	1.40273	1.00494	3	1.11204	1.03942	3	2.33503
eTNEQQLGLLMAGGTk	3	A0A231I1Y5;C3H4V2	N-Term(TMT6plex); K16(TMT6plex)	1.141e-09	64.27	0.000170969	2	2148.17	-3.37867	0
hGATNVPGVFAAGDcTNNPYk	6	A0A2T0EY85;A0A1C9BMI2	N-Term(TMT6plex); C15(Carbamidomethyl); K21(TMT6plex)	5.099e-15	64.26	8.89811e-05	3	2648.32	-1.71775	0
dALkPNLVQTLENTPAIIHGGPFANIAHGcNSVIATTMAAk	1	A0A242Z5A4	N-Term(TMT6plex); K4(TMT6plex); C30(Carbamidomethyl); K41(TMT6plex)	1.098e-09	64.26	8.00192e-05	5	4943.67	-2.51978	0	0.803701	1		1.04878	1		1.01821	1		1.01784	1		1.12768	1		1.03328	1
sVMAQLGSPDMR	1	A0A193CW64	N-Term(TMT6plex)	1.332e-06	64.26	7.04012e-05	2	1520.78	-0.749103	0	0.987984	1		0.945422	1		1.00247	1		0.987179	1		1.04323	1		1.05031	1
sEYDNIGTVIQAYLYR	3	A0A242YRQ1	N-Term(TMT6plex)	2.649e-08	64.24	0.000119453	3	2134.1	-2.20337	0	0.977437	3	3.93125	0.954279	3	0.101189	1.00924	3	1.35921	0.942254	3	17.8477	1.0695	3	10.1385	1.06905	3	2.84336
lAEQSGQSSTEIGk	2	A0A243H2B6	N-Term(TMT6plex); K14(TMT6plex)	2.529e-07	64.23	0.000160223	2	1893.03	-2.5142	0	1.0616	2	5.04873	0.878416	2	6.03774	0.976062	2	2.064	1.05303	2	0.536673	1.02655	2	4.52523	0.986786	2	2.07495
rIDILPEIADEYVVLANEER	4	A0A243HWT3	N-Term(TMT6plex)	4.351e-09	64.23	0.000161846	4	2586.4	-0.722461	1	0.959093	4	18.8086	0.964999	4	10.9905	0.985777	4	10.8264	0.817003	4	1.66794	1.18904	4	11.4425	1.11448	4	9.02608
gEMGYPTALSAPGWGFQDVLFNk	2	A0A0F6JB31;A0A243EGQ4	N-Term(TMT6plex); K23(TMT6plex)	3.294e-14	64.23	0.000144251	3	2943.51	0.285382	0
lAQVSQEIAGTk	5	A0A1C4FZD4	N-Term(TMT6plex); K12(TMT6plex)	2.243e-11	64.22	0.000172608	2	1703.01	-1.8588	0	1.00335	5	3.73745	0.985772	5	4.78145	0.995214	5	1.29805	1.01948	5	2.18379	1.01687	5	2.54615	0.971834	5	4.39706
aTYGIEATDAk	3	A0A4R4BEQ8;A0A242ZWN3	N-Term(TMT6plex); K11(TMT6plex)	2.638e-08	64.21	0.000144102	2	1597.88	-0.285953	0
vIDLLDGEVYEVYGk	4	A0A0D1NET4;A0A243D3L1	N-Term(TMT6plex); K15(TMT6plex)	4.107e-13	64.21	0.000178638	2	2170.21	0.250928	0
iTANGDDAAQALAAIEETMkNEGLGE	2	Q9F166	N-Term(TMT6plex); K20(TMT6plex)	8.609e-13	64.21	0.000120679	3	3090.57	0.0590016	1	0.861572	2	0.846653	1.00489	2	0.538896	0.91271	2	4.73232	0.873557	2	3.88387	1.38164	2	6.56672	0.984539	2	0.308661
gEILADGPSmELGELALGR	5	A0A243E988;A0A243FY98	N-Term(TMT6plex); M10(Oxidation)	1.226e-09	64.2	0.000145289	3	2173.14	1.64508	0
eAAEQLQNEGFQAIGLk	2	A0A0F6FP32	N-Term(TMT6plex); K17(TMT6plex)	2.051e-08	64.2	0.000201919	2	2304.27	3.17076	0	1.02399	2	1.10949	0.998692	2	0.531783	1.02642	2	4.20622	1.00562	2	2.67141	0.954452	2	3.6668	1.00567	2	0.200415
tGGIAFGTNPEIAADLTk	3	A0A0F6FZ05	N-Term(TMT6plex); K18(TMT6plex)	7.362e-09	64.18	0.000194696	3	2234.24	0.171079	0	1.01343	3	6.3749	1.02775	3	0.412613	1.03358	3	6.1524	0.989249	3	3.46682	0.996531	3	0.815242	0.985398	3	5.20761
dGGLVELASPFGk	5	C3DF37;A0A1B1L0F7;A0A243AMF3	N-Term(TMT6plex); K13(TMT6plex)	6.477e-10	64.17	0.000202476	2	1748	0.432746	0
yGDTAVLSTATASk	4	A0A242ZG19;V5MDX4	N-Term(TMT6plex); K14(TMT6plex)	3.843e-12	64.17	0.000191144	2	1843.02	-0.0420325	0
nTLSLLHGSYAIGLLDAENPNMIYVAk	6	A0A242WVW7	N-Term(TMT6plex); K27(TMT6plex)	8.876e-15	64.16	0.000169464	4	3375.84	0.934389	0	0.963295	6	6.51002	0.835614	6	13.4085	0.98347	6	3.53803	0.899852	6	4.79044	1.26323	6	10.8869	1.04957	6	4.27851
aIGYGmPGYTIDGNDPLAVYk	8	A0A243GEB8	N-Term(TMT6plex); M6(Oxidation); K21(TMT6plex)	7.168e-12	64.16	0.000146461	3	2689.4	0.756466	0	0.984106	8	2.30009	0.991209	8	3.49769	1.01577	8	1.51092	1.02434	8	3.11748	1.03256	8	2.36227	0.9393	8	5.12673
lADMATDVEAAR	2	A0A0F6G160	N-Term(TMT6plex)	1.099e-09	64.14	9.97618e-05	2	1491.76	-3.62708	0	1.02658	2	1.47519	1.02457	2	2.11204	0.988261	2	8.05788	0.970309	2	2.98977	0.943368	2	5.94171	1.08055	2	6.08922
hIEEATNFDTR	6	A0A242X2K0	N-Term(TMT6plex)	5.013e-05	64.14	6.39123e-05	2	1561.78	-0.340806	0	1.06692	6	1.59244	0.991247	6	1.22431	1.01458	6	1.55052	0.969483	6	6.69915	0.982431	6	4.58979	0.947007	6	5.46822
fDTNTTETVLLFTNk	3	A0A0D1PGF1	N-Term(TMT6plex); K15(TMT6plex)	9.108e-10	64.14	0.000163597	2	2202.2	-1.01009	0	1.0437	3	3.5438	0.991073	3	3.36656	1.03575	3	1.53484	1.02874	3	6.174	0.996732	3	3.87332	0.946347	3	6.21656
tLGLVMPSSASk	2	A0A1B1LAX5	N-Term(TMT6plex); K12(TMT6plex)	1.133e-08	64.13	0.000176859	2	1648.97	-0.291568	0	1.01956	2	5.85556	0.975201	2	5.25913	0.994717	2	2.05221	1.06728	2	4.69995	1.03766	2	11.2505	0.886527	2	3.40919
vETVDYLPGDEAGIk	7	A0A242XGQ3;A0A347V2E9	N-Term(TMT6plex); K15(TMT6plex)	2.282e-09	64.13	0.000172957	2	2064.12	-2.7557	0
qTFADIGATVAENFGVk	8	C3H5T2	N-Term(TMT6plex); K17(TMT6plex)	3.795e-07	64.13	0.000190035	2	2226.23	5.12882	0	0.90203	8	3.8094	1.0594	8	5.67988	0.988678	8	3.42362	0.940729	8	11.3751	1.06033	8	10.3859	1.03389	8	9.74583
lISVVPSIDTGVcDAQTR	5	A0A193CYE6;A0A243A3C9	N-Term(TMT6plex); C13(Carbamidomethyl)	2.932e-10	64.12	0.000157459	2	2160.15	-1.42732	0
vLESISTGAAGSWSLSNLAPR	3	A0A0F6FNM9	N-Term(TMT6plex)	2.808e-14	64.11	0.000188098	3	2345.27	0.0466085	0	0.893273	3	2.56201	0.883761	3	12.0636	1.01869	3	7.30832	0.986342	3	4.96166	1.41698	3	12.2932	0.888644	3	2.66408
gAAWNSVQIAER	8	A0A0D1QX42	N-Term(TMT6plex)	1.773e-09	64.11	0.000146585	2	1530.82	0.721682	0	1.10677	8	2.33195	0.98709	8	9.85903	1.00929	8	1.75902	1.00711	8	2.97353	0.990251	8	6.84462	0.957378	8	5.36095
vLISDVNEETLQk	4	A0A0F6FUJ7	N-Term(TMT6plex); K13(TMT6plex)	8.271e-11	64.11	0.00017133	2	1946.11	-4.93163	0	1.01849	4	3.2975	0.946624	4	7.34783	1.01663	4	2.86836	1.00643	4	1.15511	1.03572	4	2.15612	0.971713	4	1.67153
hINAALTDLGVk	7	A0A243JBZ5	N-Term(TMT6plex); K12(TMT6plex)	8.595e-11	64.1	0.00013531	2	1710.03	-0.323919	0	1.02196	7	8.39687	0.991311	7	5.8059	1.02112	7	2.47138	0.985975	7	5.16213	1.01563	7	4.18083	0.96493	7	5.75067
qAVPLMNPESPIVGTGMEYVSAk	3	A0A243E988;A0A243FY98	N-Term(TMT6plex); K23(TMT6plex)	8.176e-12	64.09	0.000177853	3	2876.53	-0.646183	0
wGHEVAAILVEPIVGNFGIVEPk	4	A0A243K9C5	N-Term(TMT6plex); K23(TMT6plex)	4.134e-11	64.09	0.000146735	3	2932.66	-4.47638	0	1.02844	4	7.06008	1.03592	4	3.30106	1.02474	4	4.06114	1.0535	4	3.63527	0.848852	4	14.5203	1.04308	4	4.60508
iIELMAEVDAYIPTPER	14	Q6HPR0	N-Term(TMT6plex)	1.011e-10	64.08	0.000166674	3	2189.17	-0.0474134	0	0.937778	14	11.1854	0.936676	14	10.5059	0.981292	14	8.95658	0.989255	14	11.7425	1.05532	14	4.63071	1.15592	14	12.3273
gTFSMVFDHYEEVPk	11	A0A0D1QWX3	N-Term(TMT6plex); K15(TMT6plex)	1.115e-08	64.08	9.78666e-05	2	2244.14	1.2946	0	1.01538	11	6.81918	0.982027	11	8.78867	0.990638	11	4.98928	0.928958	11	5.57748	1.04793	11	2.40804	1.10087	11	3.99627
qYDLGVDLVEGAk	2	A0A0D1R5C2	N-Term(TMT6plex); K13(TMT6plex)	9.071e-09	64.08	0.000163391	2	1865.04	-1.67679	0	1.00478	2	4.29729	0.99916	2	0.936606	1.01261	2	4.24556	0.972992	2	4.52677	1.04763	2	0.0648854	0.969475	2	4.35315
aGLGMVDGILk	5	A0A243B6W9;C3DT93	N-Term(TMT6plex); K11(TMT6plex)	2.146e-05	64.07	0.000167372	2	1531.93	-0.248873	0
vMSNIHGEETAIGR	1	A0A243BZA1;A0A243B007	N-Term(TMT6plex)	4.101e-08	64.04	0.000124451	2	1742.9	-1.37437	0
iEGGSWPSSVPDELILEGR	2	A0A0K0QBR5	N-Term(TMT6plex)	1.137e-10	64.04	0.000176973	3	2270.19	-0.682552	0	0.947675	2	0.151901	0.92961	2	8.17224	1.01557	2	0.852681	1.00988	2	1.5252	1.06127	2	6.42109	1.05047	2	3.74078
gVSAITIAAk	6	A0A242XWS6	N-Term(TMT6plex); K10(TMT6plex)	4.665e-07	64.03	0.000117938	2	1388.89	-0.902228	0	0.99448	6	3.12492	1.03066	6	7.46662	0.984299	6	5.01572	1.03734	6	4.46061	0.985207	6	7.32823	0.962031	6	4.84708
gATFSSLTSYGDVLTAIQk	3	A0A0F6FWW9	N-Term(TMT6plex); K19(TMT6plex)	1.332e-09	64.03	0.000230519	2	2417.33	0.777342	0	0.992764	3	3.34021	0.981887	3	7.16802	1.03193	3	6.15388	0.99784	3	4.09881	0.964493	3	4.65549	1.05133	3	2.04583
lGVISTPGVAYLTk	5	A0A2B3NKP8;A0R8M4	N-Term(TMT6plex); K14(TMT6plex)	9.652e-08	64.02	0.000157065	2	1877.15	0.144664	0
gVLSHGFVLDGEGR	7	A0A2T7YVK2;A0A243F733	N-Term(TMT6plex)	2.502e-09	64.02	0.000149853	2	1671.9	1.89571	0
tVNMVGGMLQYEGETk	4	M1QTG1	N-Term(TMT6plex); K16(TMT6plex)	2.808e-10	64.02	0.0001235	2	2215.15	1.6771	0	0.940246	4	1.62905	1.14268	4	2.80461	0.976522	4	0.476783	0.93573	4	3.58748	1.00082	4	2.32401	1.09424	4	2.36476
vTLANNPSHLEFVNPVVEGFAR	4	A0A243MYE7	N-Term(TMT6plex)	1.415e-15	64.01	0.000177525	3	2639.41	-0.975577	0	0.966694	4	3.02294	0.950157	4	4.92031	1.02087	4	4.32145	1.01293	4	1.95783	1.05188	4	2.68935	0.972951	4	1.36222
sEEFGVIASNVELNFAk	4	A0A242ZH37	N-Term(TMT6plex); K17(TMT6plex)	1.249e-08	63.99	0.0001717	2	2312.26	2.86315	0	0.986421	4	5.20872	0.966752	4	4.56438	1.04052	4	0.913147	1.01692	4	8.00059	0.935328	4	7.98938	1.04095	4	6.36687
dAGFAPSELDk	9	A0RIT3;A0A243A5E1	N-Term(TMT6plex); K11(TMT6plex)	4.291e-06	63.95	0.000150797	2	1607.87	0.326297	0
eNVDTLIVIPNDR	6	A0A242WK04	N-Term(TMT6plex)	3.762e-10	63.94	0.00016273	2	1726.95	0.0171691	0	1.00894	6	4.01486	0.998533	6	3.12571	0.990029	6	5.77316	0.959011	6	4.72136	1.02404	6	5.98325	1.03715	6	3.47156
aALPTIQYLVEQGAk	8	A0A242YSX8;C3EAU6;A0A243NP25	N-Term(TMT6plex); K15(TMT6plex)	8.638e-10	63.93	0.000180259	2	2060.21	-1.56069	0
iEDDIIVTSEGNEVITk	2	A0A242ZIE4	N-Term(TMT6plex); K17(TMT6plex)	4.168e-08	63.91	0.000214643	2	2333.29	0.278993	0	0.966465	2	1.28112	0.945077	2	5.734	1.03688	2	0.997971	1.02553	2	0.348543	1.05416	2	3.018	0.972825	2	1.49991
vSFEAGMVQLGGHGmFLSGk	2	A0A193CX21	N-Term(TMT6plex); M15(Oxidation); K20(TMT6plex)	9.064e-11	63.9	0.000153888	3	2526.32	-1.90226	0	0.958701	2	1.88383	0.941011	2	4.8263	1.04483	2	1.41895	1.08036	2	4.21071	1.01863	2	8.56886	0.952161	2	1.59438
iIGEVVGVDk	4	A0A242YJ35	N-Term(TMT6plex); K10(TMT6plex)	4.747e-07	63.9	0.000153684	2	1486.92	-2.10568	0	0.877296	4	2.53164	1.0531	4	1.90126	1.00822	4	3.62916	1.02849	4	2.12054	1.05357	4	1.27118	1.04885	4	6.97589
sIGTISMDQVLGk	6	A0A193CW37	N-Term(TMT6plex); K13(TMT6plex)	4.637e-10	63.89	0.00022331	2	1807.04	0.174596	0	1.00785	3	2.15556	0.984187	3	0.354478	1.00064	3	2.76737	1.03076	3	4.94438	0.993175	3	0.107611	0.969399	3	0.299602
aPGLNNIAMLLAADEGk	2	C3DF37	N-Term(TMT6plex); K17(TMT6plex)	1.261e-10	63.89	0.000188786	2	2156.22	0.0371899	0	1.08879	2	14.383	0.907797	2	3.89108	0.941717	2	2.21093	0.944428	2	2.69662	1.19341	2	10.2726	0.873276	2	11.4102
tMFLLAQEYYk	2	A0A0F6IW08	N-Term(TMT6plex); K11(TMT6plex)	1.552e-07	63.88	0.000170805	2	1865.03	1.64307	0	0.990942	2	2.25618	1.02349	2	5.10628	1.05736	2	1.01766	1.04598	2	1.54878	0.877767	2	1.27775	1.0347	2	2.57501
tALQMVGLDVGSVR	3	A0A243H7V5	N-Term(TMT6plex)	2.519e-07	63.86	0.00017996	3	1674.94	-1.28682	0	0.934372	3	2.05407	1.03553	3	3.4933	0.975725	3	2.44882	0.954757	3	0.171024	1.10576	3	20.701	0.97747	3	10.6363
eYLATSSVSEGTSk	16	A0A242Z9V0	N-Term(TMT6plex); K14(TMT6plex)	1.771e-09	63.86	0.000129779	2	1917.01	-4.70127	0	1.02433	16	3.84067	0.953173	16	8.66794	1.03506	16	3.01953	0.995021	16	6.01382	1.04182	16	5.99064	0.983704	16	7.63056
fQTVGGWWSQVMLAQR	2	A0A193CY37;C3G902	N-Term(TMT6plex)	3.351e-10	63.86	0.000136419	3	2123.12	4.31022	0
dPAISEIYIVEGDSAGGSAk	3	B3VL48;A4ZPV6	N-Term(TMT6plex); K20(TMT6plex)	1.009e-10	63.86	0.000167379	3	2437.28	-1.00384	0
vEVVIPEEYMGDIMGDVTSR	7	A0A0D1QWX3;A0A243AS87	N-Term(TMT6plex)	8.603e-08	63.86	8.76982e-05	3	2468.22	-0.552731	0
lVVWNGPmGVFEMTPFAEGTk	11	A0A242YSX8;A0A243NP25	N-Term(TMT6plex); M8(Oxidation); K21(TMT6plex)	3.142e-10	63.86	0.000175396	3	2784.45	-1.92307	0
qQTQIVETPDk	6	A0A193CW13	N-Term(TMT6plex); K11(TMT6plex)	2.16e-08	63.85	0.000189194	2	1744.98	0.0466705	0	1.0458	6	5.09136	1.00955	6	4.38215	1.00604	6	5.35302	1.01694	6	4.10138	0.92062	6	9.53425	1.01994	6	4.52337
aLAGLTEEQVk	14	A0A243JT36;A0A2J9B5U3	N-Term(TMT6plex); K11(TMT6plex)	9.019e-10	63.84	0.000198511	2	1616.97	2.89636	0
dLGAYDVIEVQNk	4	A0A242YQE8	N-Term(TMT6plex); K13(TMT6plex)	3.951e-12	63.84	0.000195062	2	1922.06	-1.8684	0	0.973487	4	2.64596	1.38572	4	2.84414	0.867348	4	4.80364	0.838451	4	4.95496	0.852014	4	4.60352	1.20304	4	8.25774
eALMTAQEQGVk	4	A0A2T7YKB0	N-Term(TMT6plex); K12(TMT6plex)	9.426e-10	63.82	0.000186709	2	1762.98	-0.733693	0	1.027	4	1.93512	1.04011	4	5.03963	1.00611	4	3.47242	0.943823	4	3.69898	0.956697	4	4.05816	1.06118	4	3.96969
dEGIGIFNLDEAR	1	A0A454M8K7	N-Term(TMT6plex)	9.975e-08	63.8	0.00010478	2	1677.86	-1.56582	0	0.965685	1		1.45635	1		0.941682	1		0.878233	1		0.563267	1		1.39658	1
aDLNLTGGVmSEDTMR	7	A0A193CMQ2;A0A242XR35;A0A243KLE4;A0A347V4N6;A0A243N4J6	N-Term(TMT6plex); M10(Oxidation)	1.669e-08	63.8	4.62308e-05	2	1954.94	-2.14277	0
sELEVLAIIEHELk	6	A0A0D1PV07;F0PK60;A0A243A3E8	N-Term(TMT6plex); K14(TMT6plex)	9.867e-11	63.8	0.000170562	3	2081.23	4.26192	0
gVGHATEDAIk	5	A0A0F6IWF5	N-Term(TMT6plex); K11(TMT6plex)	4.977e-07	63.79	0.000138511	2	1555.88	-3.08445	0	0.998911	5	3.75951	0.66972	5	10.3504	1.034	5	2.44212	0.722216	5	7.6573	1.33353	5	6.0332	1.23194	5	0.630834
lVGIISESTVLHTLVk	3	A0A1C4G7K7	N-Term(TMT6plex); K16(TMT6plex)	8.364e-11	63.79	6.80855e-05	3	2167.35	-0.493734	0	0.975674	3	1.45025	0.918862	3	0.836832	1.06266	3	1.56899	0.921614	3	5.06448	1.12418	3	1.69852	1.01153	3	3.47095
hITNLQTDGYSGSIVGTHLk	4	A0A0F6FSS8	N-Term(TMT6plex); K20(TMT6plex)	1.047e-09	63.79	0.000212279	3	2599.42	-0.122276	0	0.893689	4	10.3942	0.73255	4	2.6106	0.950182	4	4.4305	0.84837	4	18.7609	1.38203	4	21.2941	1.05053	4	37.9878
iWQHLPHEGESITVAAWPTVR	3	A0A0G4CVR6;A0A242WA25	N-Term(TMT6plex)	3.191e-17	63.79	0.00020269	3	2656.42	-1.12184	0
aIESGHFDDQIVPITIk	8	A0A243M683;A0A243G6M0	N-Term(TMT6plex); K17(TMT6plex)	1.544e-10	63.79	0.000188588	2	2341.32	-0.067189	0
lVGSPPGYVGYEEGGQLTEk	3	A0A243CGB9;A0A242Y7R6	N-Term(TMT6plex); K20(TMT6plex)	5.242e-09	63.79	0.000173003	3	2538.34	-4.88041	0
gQETESMLASMDEk	4	A0A243GXA9	N-Term(TMT6plex); K14(TMT6plex)	5.038e-11	63.78	7.22e-05	2	2013.99	-0.208157	0	1.02918	4	3.68998	0.91555	4	4.78478	0.988471	4	1.98804	0.9185	4	1.94733	1.0382	4	4.34539	1.08491	4	5.46403
iPVENLLGGEGQGFk	6	A0A0F6G160	N-Term(TMT6plex); K15(TMT6plex)	2.937e-08	63.78	0.000208015	2	2016.15	-1.9184	0	0.993885	6	4.73238	1.05139	6	7.93588	1.02466	6	4.42707	1.0173	6	4.99172	0.915231	6	4.96424	1.02929	6	6.0177
vLLANSNLVPk	3	A0A243KTB7;A0A0F6FY60	N-Term(TMT6plex); K11(TMT6plex)	1.79e-07	63.77	5.60168e-05	2	1626.03	-0.635825	0
tPGYAINALLEk	4	A0A243C310;A0A243ILA9	N-Term(TMT6plex); K12(TMT6plex)	6.704e-11	63.77	0.000208221	2	1748.04	0.651933	0
sGIEDIIIVTGk	6	A0A242YRX7	N-Term(TMT6plex); K12(TMT6plex)	1.733e-08	63.77	0.000176865	2	1703.04	0.140279	0	0.985341	6	3.36011	1.01742	6	4.27638	0.985423	6	4.61194	1.02814	6	2.52068	1.02103	6	2.48182	0.980995	6	3.70612
aVNLVIVGDEGSSSEk	1	A0A0F6FQI5	N-Term(TMT6plex); K16(TMT6plex)	4.229e-10	63.76	0.000208701	2	2062.14	-2.69739	0	1.00754	1		0.965542	1		1.00183	1		0.971183	1		1.05267	1		1.01153	1
lNFSHGSHEEHGAR	14	A0A0F6FYF6	N-Term(TMT6plex)	4.635e-09	63.74	6.39286e-05	4	1806.88	-0.158258	0	0.979117	14	6.29295	0.985934	14	14.9225	0.979829	14	7.36814	0.937777	14	11.0371	1.03967	14	13.3664	1.0314	14	9.54387
eGDTIIEPTSGNTGIGLAMVAAAk	5	A0A0F6IZ64	N-Term(TMT6plex); K24(TMT6plex)	4.606e-13	63.74	0.000195527	3	2774.5	-0.580079	0	1.015	5	1.50269	0.941055	5	4.43244	1.04065	5	2.07454	0.940765	5	2.8119	1.04937	5	1.09173	1.01806	5	2.32718
lASQQANSSTk	2	A0A0G4CYS1	N-Term(TMT6plex); K11(TMT6plex)	4.068e-08	63.73	0.000193795	2	1592.9	1.89019	0	1.05118	2	0.776816	0.870326	2	5.17363	1.0188	2	0.414311	1.0041	2	2.73562	1.11457	2	1.22001	0.903599	2	3.82841
eYAVDMNMEGLSILNk	4	A0A0F6IWF5	N-Term(TMT6plex); K16(TMT6plex)	3.506e-11	63.73	0.000159883	3	2285.19	0.257707	0	1.0672	4	1.91093	0.925346	4	5.34615	1.0486	4	4.79795	0.923089	4	2.02852	0.980099	4	6.46286	1.03947	4	7.76931
vILVNSNPATIMTDTATADk	2	A0A0F6FMJ7	N-Term(TMT6plex); K20(TMT6plex)	2.956e-10	63.73	0.000190279	3	2533.4	1.95355	0	1.00249	2	1.71085	0.921963	2	3.22418	1.06605	2	1.21823	1.0384	2	2.56845	0.975164	2	3.9854	0.994519	2	0.652435
aEQLVEMNQk	3	A0A0F6FZ48	N-Term(TMT6plex); K10(TMT6plex)	5.456e-07	63.72	0.000182268	2	1647.91	-3.75676	0	1.01761	3	9.58249	0.967619	3	0.0168622	1.04789	3	0.697334	1.03224	3	1.3312	0.982431	3	1.93577	0.931718	3	0.556654
aTVDAYLQSTSHk	8	A0A242YSM5	N-Term(TMT6plex); K13(TMT6plex)	9.057e-10	63.72	0.000187257	2	1879.03	-2.37438	0	1.02913	8	2.19971	0.885698	8	11.6093	1.00778	8	5.36928	0.908972	8	2.12223	1.12213	8	11.5055	1.0339	8	3.63069
sHQNEYTMENLQNIASTIANSVk	3	A0A0F6FVL9	N-Term(TMT6plex); K23(TMT6plex)	8.97e-12	63.72	0.000156133	4	3050.56	-1.3261	0	0.949459	3	4.05592	0.872665	3	1.26836	1.06867	3	2.51683	1.00592	3	6.81371	1.13965	3	5.96073	0.889946	3	0.129643
gIIGESGGPAADGLFNEGk	3	A0A0K0QGE8;A0A243ATP7	N-Term(TMT6plex); K19(TMT6plex)	2.828e-09	63.72	0.000199847	2	2247.2	-0.673775	0
gYGQGDQYVVVR	2	A0A0F6FWL3	N-Term(TMT6plex)	4.238e-09	63.71	0.000142639	2	1569.82	-0.622134	0	1.02642	2	1.93597	1.12242	2	6.90589	1.01821	2	2.03939	0.926067	2	5.29787	0.956836	2	1.01582	0.982459	2	5.0692
aIIEDQIEEIk	1	A0A0D1PGF1	N-Term(TMT6plex); K11(TMT6plex)	2.276e-07	63.71	0.000177794	2	1759.02	-1.09163	0	1.16091	1		1.22272	1		1.00818	1		0.891354	1		0.628868	1		1.17629	1
sSVVVVGTQWGDEGk	8	A0A243KVB1	N-Term(TMT6plex); K15(TMT6plex)	1.495e-11	63.71	0.000175347	2	2006.09	-1.01472	0	0.996181	8	1.98173	0.962184	8	2.27294	1.02182	8	2.8527	0.97813	8	5.13153	1.03648	8	4.59723	0.980514	8	6.05362
nTQDAMSALR	34	Q79AJ1;A0A0F6FXZ1;B3F3F6;A0A243F4V2;A0A0K0QAN3;B3F3G3;B3F3F9;B3F3E0;A0A0D1QTP7	N-Term(TMT6plex)	6.95e-08	63.7	0.0001101	2	1335.69	0.286955	0
eTAEGGLAATPTGR	7	A0A242X829	N-Term(TMT6plex)	1.15e-06	63.7	0.000117715	2	1559.82	-3.32784	0	0.991523	7	3.20715	1.0346	7	3.90053	1.02728	7	3.94157	0.996598	7	2.78593	0.931739	7	9.40177	1.07584	7	7.78607
vIPGDAIAPNAITNVk	4	M1QW70	N-Term(TMT6plex); K16(TMT6plex)	1.127e-08	63.69	0.000157215	2	2051.22	-2.72542	0	1.00246	4	4.16037	1.03587	4	2.78826	0.982922	4	1.00207	0.983324	4	5.09881	0.984583	4	4.54901	1.03457	4	3.08747
vNEGPFADYTGAIEEIDVEk	7	A0A242WRX9	N-Term(TMT6plex); K20(TMT6plex)	1.289e-11	63.69	0.000137975	3	2654.36	0.876926	0	0.948516	7	2.91463	1.02164	7	1.52348	1.04303	7	4.85431	0.970667	7	3.04687	0.98702	7	2.81121	1.05851	7	7.55477
eGLTFDDVLLVPAR	6	A0A242ZPR0	N-Term(TMT6plex)	1.431e-12	63.69	0.000182783	2	1774	0.1474	0	1.01431	6	2.36164	1.03478	6	9.91161	1.0115	6	5.73166	1.02152	6	4.03751	0.962912	6	5.25043	0.972303	6	8.32478
eVQGAFYHMNYPLTDGSGHIR	4	A0A0G4CVR6;A0A2A8VPF9;A0A242WA25	N-Term(TMT6plex)	2.261e-13	63.69	7.77523e-05	4	2621.28	-0.243193	0
tFDLVAGQVTk	8	A0A243JT36;A0A2J9B5U3	N-Term(TMT6plex); K11(TMT6plex)	1.509e-07	63.66	0.000197849	2	1636.96	-2.85232	0
eGLYVGYTDNYLk	2	C3DQC4	N-Term(TMT6plex); K13(TMT6plex)	1.655e-11	63.66	0.00019449	2	1993.07	0.239773	0	1.02333	2	2.98038	0.973118	2	5.64939	1.01184	2	3.26225	1.00247	2	3.2712	0.939146	2	4.26795	1.07393	2	1.72826
aASTNAQQIVk	9	M1QIM3	N-Term(TMT6plex); K11(TMT6plex)	7.086e-08	63.65	0.000205921	2	1588.94	0.757575	0	0.874756	9	6.81794	1.98329	9	14.2124	0.691365	9	20.3332	0.738266	9	13.2579	0.657522	9	12.105	1.38203	9	6.40917
gVAIASLSNSYWk	2	A0A0F6FXY3	N-Term(TMT6plex); K13(TMT6plex)	1.243e-08	63.64	0.000190284	2	1854.05	-1.15567	0	0.972612	2	1.53357	1.38603	2	9.50998	0.828201	2	8.62453	0.887223	2	2.57724	0.855139	2	18.9011	1.19775	2	14.5385
kVSNETFATVADVEEPGR	2	A0A0D1QQZ6	N-Term(TMT6plex); K1(TMT6plex)	2.461e-13	63.62	0.000216864	3	2407.3	3.49729	1	1.03208	2	7.25596	0.914556	2	11.7123	1.00914	2	4.85485	0.994756	2	12.8739	1.06536	2	4.44478	0.962114	2	7.51542
eVASPLSNIDk	4	C3GE96	N-Term(TMT6plex); K11(TMT6plex)	0.0001414	63.62	0.000181777	2	1630.94	-1.3272	0	1.00305	4	3.53817	0.956081	4	4.85393	0.994886	4	6.346	0.994451	4	0.942113	1.04999	4	4.70435	1.05599	4	4.13079
sPTcTEQDVAAAR	3	A0A242YQA1	N-Term(TMT6plex); C4(Carbamidomethyl)	3.714e-07	63.61	6.19298e-05	2	1634.8	0.129403	0	0.847142	3	17.1962	1.13046	3	1.94519	0.960984	3	0.808886	1.06218	3	0.280358	0.955983	3	1.17178	1.15135	3	3.01016
eGQADVNVAHQTLk	22	C3BX43;A0A2A8WCJ0	N-Term(TMT6plex); K14(TMT6plex)	5.77e-12	63.61	0.000192496	2	1968.09	0.0381248	0
iAPSILSADFSk	4	A0A0K0QG61	N-Term(TMT6plex); K12(TMT6plex)	8.648e-10	63.6	0.00020191	2	1707.01	-1.16196	0	0.99639	4	0.789437	0.962049	4	3.21057	1.04651	4	1.01684	1.03993	4	3.56622	1.01537	4	2.12461	0.916721	4	6.45047
eADEYNAGHILGAR	4	A0A1C9BYJ9	N-Term(TMT6plex)	3.23e-10	63.6	8.51642e-05	2	1744.88	-2.80061	0	1.03309	4	3.17372	0.998531	4	2.56228	0.99069	4	2.25625	0.968245	4	2.97388	1.03439	4	3.20279	1.01475	4	3.01325
iLMLAAQNILNPk	6	A0A193CLS1	N-Term(TMT6plex); K13(TMT6plex)	3.901e-08	63.6	9.0577e-05	2	1897.17	1.46447	0	0.98872	3	14.1713	0.972251	3	8.12433	1.02046	2	0.701457	1.08701	3	16.7248	1.01766	3	21.0597	1.13781	2	24.7335
mITVGEMAPEFTLEGSNGEEVR	1	A0A242Z2J1	N-Term(TMT6plex)	2.822e-12	63.59	6.57596e-05	3	2625.27	0.0642614	0	0.970718	1		1.11574	1		0.885048	1		0.924453	1		0.94554	1		1.25742	1
yMDLLSAYSAVNQGHR	5	A0A243ANW7;A0A242Z0I3;A0A2A8W0K3	N-Term(TMT6plex)	1.091e-11	63.57	0.000115863	2	2054.03	-0.817827	0
iTSPMVGTFYSSSSSSPDTPPYVSVGDR	2	A0A0F6FNS6	N-Term(TMT6plex)	6.11e-15	63.57	6.12501e-05	3	3150.52	0.861271	0	0.98	2	0.235447	0.947887	2	6.23467	1.01721	2	0.878801	0.904356	2	9.02066	1.16844	2	16.0601	0.968667	2	9.65807
iANMIIATYGAESAAYR	1	A0A0F6FLP5	N-Term(TMT6plex)	8.051e-11	63.53	0.000171322	3	2044.08	1.14847	0	0.899112	1		1.14678	1		0.985168	1		1.02332	1		0.967375	1		1.04401	1
aTSGIETVLk	11	A0A243L1F7	N-Term(TMT6plex); K10(TMT6plex)	8.96e-07	63.53	0.000179994	2	1476.9	0.110341	0	0.949868	11	3.6294	1.14453	11	7.13742	0.963693	11	3.45058	0.969595	11	3.46283	0.996536	11	7.62453	1.08862	11	5.36638
nINQAMSGFDSNSAk	6	A0A243NPV2	N-Term(TMT6plex); K15(TMT6plex)	2.044e-10	63.53	0.000114784	3	2042.04	-0.732732	0	0.867665	6	5.83818	1.00462	6	1.37158	0.9252	6	4.25039	0.886405	6	3.61399	1.11327	6	7.02089	1.22063	6	5.17893
aSMIPLVLELGGk	2	A0A243GXZ0;M1QRC4;A0A2C2G0M3	N-Term(TMT6plex); K13(TMT6plex)	3.081e-09	63.51	0.000142276	2	1786.09	1.17356	0
qPYGIVTVAMGSGIk	2	A0A243E973;C3GMV9;A0A243I2Y8;A0A242XGS8	N-Term(TMT6plex); K15(TMT6plex)	2.009e-09	63.51	0.000233769	2	1979.14	0.491885	0
lGHSYVGTEHILLGLIR	3	A0A243CGB9;A0A242Y7R6	N-Term(TMT6plex)	8.871e-15	63.5	0.000206815	3	2107.22	-0.707003	0
iAWGAVNQPISEEHFNk	6	A0A2T7YXZ2;A0A2J9BB12	N-Term(TMT6plex); K17(TMT6plex)	7.587e-12	63.5	0.000187205	3	2398.29	-0.25823	0
gADmVFVTAGMGGGTGTGAAPVVAQVAk	5	A0A242WK04	N-Term(TMT6plex); M4(Oxidation); K28(TMT6plex)	7.315e-07	63.5	0.000200248	3	2994.6	5.21125	0	1.01259	4	7.29259	1.00134	4	20.3259	0.965408	4	4.48	1.03578	4	9.94869	0.957189	4	18.2674	0.950811	4	3.77618
eETPAILGmINk	7	Q6HPP0	N-Term(TMT6plex); M9(Oxidation); K12(TMT6plex)	2.056e-07	63.5	0.000213559	2	1790.01	-0.133579	0	1.05006	7	2.31545	1.04385	7	6.19692	1.00029	7	3.88489	1.04209	7	5.4324	0.866335	7	7.92149	1.05941	7	5.34058
iAVGLGADVTIIDLSAER	17	A0A242ZLM2;A0A243FYS1;A0A242W740;A0A2B4AR29	N-Term(TMT6plex)	1.779e-12	63.48	0.000201217	3	2042.17	-0.270693	0
dPFQVQGTLTELQk	4	A0A243H145;A0A242VXY1	N-Term(TMT6plex); K14(TMT6plex)	8.262e-09	63.48	0.000226549	2	2062.16	2.34335	0
iTDQGQTIGNAFISYEGIEQILQEQEHLk	3	M1QQY3	N-Term(TMT6plex); K29(TMT6plex)	5.468e-17	63.48	0.00018504	4	3760.98	0.120204	0	1.02859	3	3.40717	1.01088	3	7.12956	1.05753	3	3.66654	0.971949	3	2.79007	0.984204	3	4.97675	0.971851	3	1.24873
aEIVQVIGSTIVLYk	3	A0A242XLK2	N-Term(TMT6plex); K15(TMT6plex)	1.435e-10	63.46	0.000131458	2	2091.28	0.4628	0	0.957757	3	0.160093	1.09615	3	0.282877	1.00203	3	0.195071	0.969203	3	2.27448	1.03658	3	4.1164	1.01442	3	0.608671
dNLPTEEEQFEAYk	4	A0A0F6FYY0	N-Term(TMT6plex); K14(TMT6plex)	3.488e-08	63.46	0.000111464	2	2171.09	-0.134278	0	1.06128	4	5.4293	1.03722	4	2.31813	1.01563	4	2.84518	0.953732	4	6.6905	0.980915	4	3.29224	1.04577	4	10.089
lDTGNSFQGAVITPYYDSLLVk	3	C3H5E2;A0A0D1QSY5;H9NL63	N-Term(TMT6plex); K22(TMT6plex)	3.958e-15	63.46	0.000212335	3	2859.55	-1.31522	0
vQQGESLVTIYANR	7	A0A0F6FVD1	N-Term(TMT6plex)	3.328e-09	63.46	0.000200118	3	1806.99	-1.85733	0	1.0153	7	3.09319	0.870579	7	15.3458	0.978194	7	4.94269	0.994097	7	3.03478	1.13911	7	12.8636	0.994372	7	8.09543
lVDHDIIEALAQk	10	A0A242X2K0	N-Term(TMT6plex); K13(TMT6plex)	7.576e-10	63.45	0.000191248	2	1923.13	-0.490069	0	1.03541	10	2.31993	0.986281	10	9.20892	1.01491	10	4.10115	0.989637	10	1.46977	0.972898	10	8.31956	0.965819	10	1.9112
dDLQAVIAAVR	3	A0A243K755	N-Term(TMT6plex)	3.979e-05	63.45	0.000171796	3	1399.81	-0.268903	0	0.983839	3	8.30826	1.03646	3	0.645873	0.980067	3	3.69426	1.01631	3	7.91787	0.868485	3	35.2159	1.15396	3	5.46549
aIQDkDTQLVYLk	4	A0A243IA81	N-Term(TMT6plex); K5(TMT6plex); K13(TMT6plex)	3.275e-07	63.45	0.000129547	2	2222.33	-1.1697	1	0.99704	4	1.47659	0.944585	4	3.49965	1.03099	4	2.82266	0.958399	4	2.80911	1.15272	4	3.27478	0.876964	4	1.63446
tGPSTSHTVLGSVNk	5	A0A242ZAK3;C3C154	N-Term(TMT6plex); K15(TMT6plex)	1.177e-08	63.44	0.000169293	2	1943.1	0.237758	0
vVYLEITEQGk	2	A0A242WVK6	N-Term(TMT6plex); K11(TMT6plex)	5.894e-08	63.44	0.000212047	2	1737.02	0.233717	0	0.977217	2	5.15121	1.06429	2	1.79539	1.01056	2	4.099	0.980474	2	7.88542	0.932926	2	6.6655	1.07628	2	13.1585
wSELSDIVEGLk	3	A0A0F6FSK6	N-Term(TMT6plex); K12(TMT6plex)	4.786e-11	63.43	0.000194446	2	1834.04	-0.467445	0	1.0007	3	1.51085	0.901685	3	0.351404	1.05591	3	3.54688	1.02179	3	6.12586	1.07902	3	4.78334	0.894636	3	3.86967
aLAVDGVDAAVVSMPSMDR	6	A0A1E8AHL0;A0A4R4BH59	N-Term(TMT6plex)	8.414e-08	63.43	0.000137317	2	2133.09	-0.157085	0
tPQVLFVGQNISSTYmk	3	A0RK94	N-Term(TMT6plex); M16(Oxidation); K17(TMT6plex)	2.603e-10	63.42	0.000204972	3	2387.31	0.374386	0	0.95141	3	2.50288	1.04735	3	6.33886	0.994137	3	4.06516	1.11047	3	7.46445	0.998264	3	1.69492	0.953633	3	1.77497
iLNEAGISMLSQANQTPQMVSk	9	Q79AJ1;A0A0F6FXZ1;A0A243F4V2;A0A0D1QTP7;A0A137RUW0;A0A0K0QAN3;A0A231I766;B3F3G3;Q2EI47;B3F3F9	N-Term(TMT6plex); K22(TMT6plex)	2.673e-12	63.42	0.000215778	3	2818.52	0.332574	0
lALVNANLQk	2	A0A0G4CTL5	N-Term(TMT6plex); K10(TMT6plex)	2.803e-08	63.39	9.90503e-05	2	1541.98	-1.28767	0	1.02498	2	1.2002	1.13684	2	1.64363	0.994712	2	3.84032	1.01018	2	4.74178	0.93258	2	5.74694	0.926243	2	4.14119
fGAFVELFSGk	2	A0A242ZG19;V5MDX4	N-Term(TMT6plex); K11(TMT6plex)	5.832e-10	63.39	0.000223069	2	1659.95	0.503988	0
eIGQAVGLASSSTVHGHLSR	3	A0A243BXH8	N-Term(TMT6plex)	3.353e-15	63.39	0.000235073	3	2235.2	-0.852511	0	1.04573	3	3.25661	1.00732	3	2.80569	0.985737	3	6.29213	1.04754	3	1.31086	0.969505	3	2.30282	0.979099	3	2.63157
wTTEGPSLEVLTVQLk	2	A0A0F6FLH2	N-Term(TMT6plex); K16(TMT6plex)	5.185e-05	63.39	0.000225818	2	2259.3	-0.989749	0	0.878172	2	2.57358	1.02476	2	3.81975	0.974847	2	2.23202	0.98972	2	4.28587	1.08998	2	6.16701	1.09178	2	0.875934
lYYGGGISNAEQAk	2	A0A0F6FZ15	N-Term(TMT6plex); K14(TMT6plex)	4.308e-08	63.39	0.00019904	2	1929.05	0.453366	0	0.970145	2	6.76332	1.07734	2	2.06883	0.962708	2	1.00542	0.977509	2	3.97742	0.975467	2	6.19316	1.08834	2	4.74873
eEGLFTEELGk	2	A0A0F6G0E4	N-Term(TMT6plex); K11(TMT6plex)	3.696e-07	63.38	0.000198787	2	1709.94	-0.0295185	0	1.12503	1		1.14145	1		1.06719	1		0.981113	1		0.597477	1		1.16025	1
tLESDETLLVQSGkPVAIFk	4	A0A243KTB7;A0A0F6FY60	N-Term(TMT6plex); K14(TMT6plex); K20(TMT6plex)	1.847e-09	63.38	8.85334e-05	3	2862.7	7.43129	0
sLSGLVGYVk	2	A0A0F6FWZ0	N-Term(TMT6plex); K10(TMT6plex)	3.325e-08	63.37	0.000142196	2	1480.91	0.091024	0	1.01185	2	5.83049	1.28577	2	1.5756	0.876256	2	4.12454	0.928893	2	8.91555	0.87474	2	0.986126	1.12061	2	5.28195
qMVNYGSAGGSk	3	A0A0F6FW17	N-Term(TMT6plex); K12(TMT6plex)	4.988e-10	63.35	0.000119317	2	1656.88	-0.464993	0	0.988579	3	3.61596	1.03562	3	3.72795	0.989399	3	2.40949	0.921812	3	2.59143	1.04453	3	6.41624	1.08787	3	0.540851
dGMVVWNTSHWNIk	2	A0A243K155	N-Term(TMT6plex); K14(TMT6plex)	1.004e-07	63.33	0.000185272	2	2145.13	-1.58679	0	0.936432	2	3.31697	1.01411	2	2.44896	0.962706	2	2.09653	0.971437	2	3.64158	1.09238	2	2.02023	1.0579	2	5.65353
eVNNSIDAAFk	12	A0A193CY14;A0A242XIN9	N-Term(TMT6plex); K11(TMT6plex)	3.703e-09	63.31	0.000207827	2	1665.92	-0.484744	0
vLEVLVEEGTVAIVGDTLIk	10	A0A0G4CWB9;A0A1S7FA18	N-Term(TMT6plex); K20(TMT6plex)	2.252e-12	63.31	0.000112465	3	2555.52	-2.67933	0
gAGLGGGHDER	5	A0A0F6FWS3	N-Term(TMT6plex)	3.316e-07	63.28	8.95148e-05	3	1254.64	-0.63574	0	1.16134	5	4.30949	1.15864	5	9.18707	0.999239	5	5.52096	1.00705	5	7.8226	0.584606	5	31.0814	1.05561	5	20.4059
vASIAYETVQLDNR	9	A0A243FYS1	N-Term(TMT6plex)	4.238e-08	63.28	0.00017379	3	1807.98	0.770669	0	0.995667	9	6.25913	0.981864	9	11.6273	0.962666	9	2.00964	0.982366	9	3.6865	1.02784	9	7.08315	1.01093	9	4.64685
vTQIMGPVVDVk	7	A0A193D0R3;A0A243E4Y4	N-Term(TMT6plex); K12(TMT6plex)	2.314e-06	63.27	0.000187072	2	1744.04	-0.849189	0
dIVTSLLATk	4	A0A2T7YHX3	N-Term(TMT6plex); K10(TMT6plex)	7.473e-07	63.25	0.000158695	2	1518.95	-0.986834	0	1.04622	2	2.3806	0.973638	2	3.8232	1.02713	2	2.12765	0.999111	2	8.64804	0.992446	2	2.2146	0.956488	2	3.74577
tSFLDYAMSVIVSR	2	A0A242YSV5	N-Term(TMT6plex)	2.861e-08	63.23	0.000204798	3	1817.97	1.64498	0	0.985128	2	5.14297	0.832093	2	3.03441	1.03997	2	1.65882	0.991086	2	4.1639	1.12225	2	2.49987	1.00833	2	13.288
lNmDEFAMGSSNENSGFYATk	6	A0A1S7EZQ0	N-Term(TMT6plex); M3(Oxidation); K21(TMT6plex)	2.216e-12	63.22	4.66902e-05	3	2787.3	-1.07907	0	0.987903	6	2.20251	0.920191	6	20.2633	1.00964	6	2.06202	0.996167	6	2.61585	1.08234	6	16.0644	0.931214	6	10.1859
vSAGDDNVSk	7	A0A1C9BMI2;A0A2T0EY85	N-Term(TMT6plex); K10(TMT6plex)	0.0001354	63.19	0.000213026	2	1449.79	-0.775599	0
lEmEVEVEYIk	1	A0A0F6FUB9	N-Term(TMT6plex); M3(Oxidation); K11(TMT6plex)	0.001518	63.19	0.000180812	2	1856.02	2.60527	0	1.0361	1		0.841199	1		1.0266	1		1.04697	1		1.07017	1		0.948546	1
sFESLAEVAk	6	A0A1C9BSH1	N-Term(TMT6plex); K10(TMT6plex)	6.586e-08	63.19	0.000221469	2	1538.88	0.0123072	0	1.02728	6	3.51976	0.989609	6	9.55634	1.02954	6	3.36315	1.04133	6	2.04825	1.00047	6	4.34053	0.900407	6	2.79597
vAEEIVFGEVSTGAHNDFQR	4	A0A0F6FWS3	N-Term(TMT6plex)	6.234e-15	63.18	0.000110689	3	2434.22	-0.199101	0	0.942278	4	2.86737	0.953672	4	3.70255	1.06402	4	7.12527	0.990235	4	5.74678	0.957993	4	8.45347	1.00485	4	1.81957
iFQSSVYENVDGk	2	A0A0D1RAX5	N-Term(TMT6plex); K13(TMT6plex)	8.607e-09	63.18	0.000176107	2	1944.05	-0.447845	0	1.00226	2	1.81035	0.981816	2	6.44194	0.992612	2	1.09914	1.03019	2	2.13108	0.954221	2	7.67924	1.06377	2	4.39081
eGEVDGVDYFFk	2	A0A242X767	N-Term(TMT6plex); K12(TMT6plex)	3.334e-08	63.17	0.000140078	2	1862.96	1.16544	0	0.998802	2	0.278002	0.991626	2	0.911158	1.03704	2	1.54324	1.0165	2	2.27167	0.988736	2	3.12017	0.976788	2	1.55102
sQVSSIEESSTAmDDmATSVQR	2	A0A0F6FU40;A0A243HW25;A0A2C9Z6Q7;A0A243GUX4	N-Term(TMT6plex); M13(Oxidation); M16(Oxidation)	1.079e-08	63.17	1.97358e-05	3	2620.19	-1.20701	0
gVLMGYGDNVYAPDk	5	A0A2T7YSH5	N-Term(TMT6plex); K15(TMT6plex)	5.264e-05	63.16	0.000194528	2	2057.08	2.52791	0	0.948006	5	3.86835	1.6763	5	13.6277	0.781376	5	9.15909	0.778285	5	15.674	0.785423	5	12.2249	1.37086	5	9.91887
aTVNGLSELk	6	A0A243AS75	N-Term(TMT6plex); K10(TMT6plex)	1.877e-08	63.15	0.000202239	2	1489.9	-1.94613	0	0.960473	6	3.64234	0.987293	6	2.56947	1.01204	6	1.51276	1.03078	6	5.94402	1.10716	6	3.72993	0.889087	6	1.58872
sIDTAAIYGNEk	4	A0A0F6FLH4;A0A243MU20	N-Term(TMT6plex); K12(TMT6plex)	3.823e-09	63.15	0.000209743	2	1739.96	0.0115585	0
eLTQIIEAGINHk	5	A0A2T7YV55	N-Term(TMT6plex); K13(TMT6plex)	6.478e-11	63.14	0.000211707	2	1924.13	-0.490201	0	1.00064	5	0.902582	0.992472	5	1.98171	1.02209	5	2.58868	1.00855	5	1.94957	0.980082	5	2.96853	0.968414	5	2.3571
kLVEIAEQEGATAVAHGcTGk	2	A0A243ER07	N-Term(TMT6plex); K1(TMT6plex); C18(Carbamidomethyl); K21(TMT6plex)	5.367e-14	63.14	0.000246041	4	2856.58	-2.87615	1	0.922872	2	3.93392	1.0607	2	4.0213	0.996139	2	3.01405	1.0378	2	3.59753	0.964066	2	5.44272	1.06797	2	1.01804
gIAIALLQk	2	A0A0D1RLE0	N-Term(TMT6plex); K9(TMT6plex)	4.408e-05	63.13	4.13689e-05	2	1384.93	-0.26333	0	1.04818	2	6.06394	1.02523	2	2.82831	0.961084	2	1.29592	1.08313	2	4.68318	0.940317	2	3.72071	0.94884	2	3.58325
aIIQSGITAVYYAQDYk	2	A0A242WSJ1	N-Term(TMT6plex); K17(TMT6plex)	6.526e-11	63.13	0.000243568	3	2362.3	-0.634475	0	1.01198	2	1.59258	0.903651	2	3.66065	1.0365	2	5.09473	1.0362	2	2.20876	1.03929	2	0.430261	0.957585	2	3.667
eLGPVSAFVPE	1	A0A242YRN6	N-Term(TMT6plex)	3.514e-05	63.12	0.000188357	2	1373.75	0.0357725	0	0.887623	1		0.828383	1		1.09853	1		1.08373	1		1.08386	1		1.01079	1
aETTLDILGk	6	A0A243KPV2	N-Term(TMT6plex); K10(TMT6plex)	8.266e-08	63.12	0.000214659	2	1518.91	-2.02962	0	1.01876	6	2.07156	0.971376	6	1.49419	1.01862	6	1.93915	1.02077	6	2.28623	1.02836	6	2.63988	0.956088	6	3.74066
aVLVQTNEMGHk	11	A0A242WVW7	N-Term(TMT6plex); K12(TMT6plex)	2.692e-10	63.11	0.000202766	2	1785	-3.24238	0	1.04645	11	2.95461	0.94288	11	8.03636	0.99558	11	3.32633	0.992401	11	4.67947	1.01268	11	4.25733	0.949526	11	5.32941
tATLADNSTTk	2	A0A243NZ36	N-Term(TMT6plex); K11(TMT6plex)	1.911e-08	63.1	0.000222409	2	1580.89	-1.41604	0	1.01339	2	4.54771	1.06276	2	5.49844	0.994608	2	0.775996	0.959799	2	0.605638	1.02137	2	0.681007	0.967315	2	1.12835
aFmHLDTVFTmVDYDk	6	C3BX43;A0A2A8WCJ0	N-Term(TMT6plex); M3(Oxidation); M11(Oxidation); K16(TMT6plex)	5.878e-05	63.1	8.91397e-05	2	2423.2	-2.47209	0
aFDYPLHLGITESGTLFAGTVk	3	A0A243ECA8	N-Term(TMT6plex); K22(TMT6plex)	2.542e-13	63.09	0.00022621	3	2795.55	3.88663	0	1.00349	3	1.95515	0.927897	3	3.13074	1.02761	3	0.214472	0.927202	3	2.62214	0.976364	3	5.83157	1.02995	3	3.11049
vEAAkPVSVPTmPGDIEIPVTGVR	8	A0A231HZ81	N-Term(TMT6plex); K5(TMT6plex); M12(Oxidation)	1.1e-10	63.09	0.000237943	3	2936.65	-0.525695	0	1.00452	8	2.17645	0.887515	8	13.5122	1.0204	8	10.8485	1.06868	8	6.95102	1.03641	8	7.47937	0.922166	8	4.29578
vFGADAEETYYSAIPR	6	A0A242ZI75;A0A243A3J6	N-Term(TMT6plex)	6.037e-11	63.08	9.35121e-05	3	2018.01	0.679184	0
mMILNFPGNPVPAMAHEDFFk	1	A0A0F6FPN4	N-Term(TMT6plex); K21(TMT6plex)	4.287e-10	63.06	0.000165594	3	2864.47	0.736946	0	1.03229	1		0.907608	1		1.13331	1		1.00467	1		0.964252	1		0.938461	1
kADLNLTGGVMSEDTMR	16	A0A193CMQ2;A0A242XR35;A0A243KLE4;A0A347V4N6;A0A243N4J6	N-Term(TMT6plex); K1(TMT6plex)	3.088e-13	63.03	0.000197527	3	2296.2	-0.468664	1
sLLmGATEEHFEQIAAYEASVMk	7	A0A243EYM1	N-Term(TMT6plex); M4(Oxidation); K23(TMT6plex)	4.436e-15	63.03	0.000135758	3	3029.53	-1.02983	0	1.03125	7	2.75951	0.906262	7	5.9141	1.02422	7	3.74261	0.956935	7	5.64049	1.03824	7	7.72497	1.08584	7	8.69004
gSELEYTVAk	4	A0A2T7YVK2;A0A243F733	N-Term(TMT6plex); K10(TMT6plex)	6.686e-09	63.02	0.000196585	2	1554.88	-0.94725	0
vLNQFLEEQIHYYGQYVk	2	A0A193CMH0	N-Term(TMT6plex); K18(TMT6plex)	8.615e-13	63.02	0.000220582	3	2729.47	-1.51481	0	0.901513	2	0.744168	1.04701	2	0.084348	0.978965	2	0.816864	0.958774	2	0.17649	1.06902	2	2.75084	1.09947	2	1.55155
gLGEMNPTQLWETTMDPEVR	1	B3VL48;A4ZPV6	N-Term(TMT6plex)	1.086e-06	63.02	7.80255e-05	2	2533.23	0.311547	0
lALSPGGLEIESITYYDSQEDkPk	7	A0A0G4D773	N-Term(TMT6plex); K22(TMT6plex); K24(TMT6plex)	1.806e-13	63.02	0.000209881	3	3340.81	-0.259294	0	0.978302	7	2.78163	0.932252	7	6.62842	1.04085	7	3.49962	1.01849	7	4.37592	0.992243	7	1.7992	0.959593	7	4.01433
eNTSELETYLk	4	A0A0F6FQ10	N-Term(TMT6plex); K11(TMT6plex)	1.096e-10	63.01	0.000172162	2	1784.97	1.19286	0	0.970777	4	1.2261	1.02789	4	8.06524	1.02516	4	1.81313	1.01404	4	0.651266	0.975524	4	3.68415	1.01701	4	1.72236
yGTATAPMYLAk	3	A0A0F6G1A4;A0A2B3QG31	N-Term(TMT6plex); K12(TMT6plex)	3.787e-10	63	0.000221299	2	1744.97	0.0157562	0
eLYTGLGPIFASSGGAVk	4	A0A243H1D3	N-Term(TMT6plex); K18(TMT6plex)	1.426e-09	63	0.000228792	2	2225.25	-1.942	0	1.01349	4	4.46894	0.959642	4	5.64186	1.0128	4	3.62988	1.05484	4	3.72814	0.995097	4	5.27683	0.944849	4	2.90237
wLGGTLTNFQTIQk	13	A0A242X7K3	N-Term(TMT6plex); K14(TMT6plex)	2.502e-10	62.99	0.000259108	2	2065.18	-3.58401	0	0.989119	13	3.37469	0.977983	13	4.52972	1.03558	13	2.63807	1.03844	13	2.60745	1.02698	13	4.05721	0.914309	13	6.33474
vFVNVVDPMAQGGTAWSk	3	A0A2C9Z898	N-Term(TMT6plex); K18(TMT6plex)	4.565e-11	62.99	0.000248107	3	2364.27	-2.19205	0	1.01661	3	0.297344	1.02191	3	7.80231	1.01955	3	0.095223	0.987928	3	1.13489	0.960368	3	4.48438	1.00851	3	2.32204
tTTSVNLGAGLAQVGk	4	A0A1C4GM85	N-Term(TMT6plex); K16(TMT6plex)	1.693e-07	62.97	0.000227098	2	1975.16	0.791171	0	1.03011	4	1.66199	1.02747	4	3.77658	1.00423	4	3.71167	1.03732	4	2.75394	0.940455	4	8.0014	0.90536	4	5.16531
aIAAQFETLQILNENGEVVNEAAmPELSDDQLk	7	A0A243EC32	N-Term(TMT6plex); M24(Oxidation); K33(TMT6plex)	8.485e-10	62.96	0.000173751	3	4075.08	-2.73835	0	1.01147	7	9.83287	0.975462	7	5.99977	1.06633	7	5.20459	0.996661	7	3.42042	1.05343	7	5.29444	1.03831	7	12.9773
qAEEAGmTVTVSk	10	A0A242X6W5	N-Term(TMT6plex); M7(Oxidation); K13(TMT6plex)	3.077e-07	62.95	0.000195825	2	1824.98	-1.05899	0	1.01407	10	3.39974	0.994489	10	14.6735	1.00372	10	4.7075	1.03006	10	6.0579	0.951641	10	10.9642	0.991326	10	11.4166
gEAVGANAQVSkPDIQELIGLVDk	3	A0A243EFC5	N-Term(TMT6plex); K12(TMT6plex); K24(TMT6plex)	2.792e-16	62.95	0.000183886	3	3138.79	-2.07798	0	1.03373	3	0.435438	0.961619	3	5.68187	1.05127	3	1.7965	0.983068	3	1.68972	0.999602	3	6.92717	0.990215	3	0.715971
mISAMSEATVPk	5	A0A243K066;A0A243I8W1	N-Term(TMT6plex); K12(TMT6plex)	1.238e-07	62.94	0.000232864	2	1722.95	-3.67054	0
eAPQQmQPTETLMk	6	A0A242YJN0	N-Term(TMT6plex); M6(Oxidation); K14(TMT6plex)	2.477e-06	62.94	0.000168811	2	2106.09	-1.58322	0	0.97873	6	4.30091	0.992755	6	6.055	0.989767	6	4.41022	0.97164	6	7.88907	1.02663	6	4.5329	1.04809	6	3.93848
lHNYHWYVTGPHFFTLHEk	6	A0A242Z9V0;A0A243I7F5	N-Term(TMT6plex); K19(TMT6plex)	1.479e-11	62.94	0.000179609	3	2884.51	0.04853	0
hALDENGFGHVPVMSYAVk	3	A0A0P0PHH8	N-Term(TMT6plex); K19(TMT6plex)	2.544e-10	62.94	0.000206084	3	2529.33	-1.60555	0	0.982493	3	0.0840308	0.948763	3	18.2999	1.029	3	2.87469	0.993683	3	0.479148	1.08348	3	6.83046	0.949325	3	9.37593
gPTMAAYYAMk	1	A0A193CYN7	N-Term(TMT6plex); K11(TMT6plex)	1.756e-09	62.92	0.000175231	2	1661.88	0.715818	0	1.15048	1		0.816777	1		1.09932	1		1.08036	1		0.913225	1		0.881456	1
lAEQSSISSSEISk	2	A0A193CS05	N-Term(TMT6plex); K14(TMT6plex)	2.162e-10	62.92	0.000241545	2	1924.06	0.341721	0	1.01946	2	2.40718	0.977029	2	0.0459584	0.988901	2	3.09183	0.956862	2	3.25708	1.00514	2	10.6936	1.07326	2	8.78864
vDNTDSPDAWIVSGR	6	A0A0D1R709;A0A243J686	N-Term(TMT6plex)	6.038e-08	62.91	9.09259e-05	3	1860.93	-0.269946	0
lLGYAIHQQIENER	12	A0A243E941	N-Term(TMT6plex)	2.816e-11	62.91	0.000232252	2	1913.04	0.103444	0	0.998527	12	3.70185	1.01561	12	8.55891	0.990376	12	2.79531	1.01291	12	5.92496	0.997656	12	8.11824	0.96764	12	6.22513
mSHISTGGGASLEFMEGk	9	A0A242YSX8;C3EAU6;A0A243NP25	N-Term(TMT6plex); K18(TMT6plex)	1.994e-13	62.91	0.000134547	3	2297.17	-0.437272	0
dAAILLDSFVTEk	7	A0A0F6G128	N-Term(TMT6plex); K13(TMT6plex)	8.815e-10	62.91	0.000272547	2	1880.08	-1.10522	0	1.02411	7	7.96424	0.975655	7	5.37316	1.00453	7	5.86708	1.03569	7	3.68736	0.923083	7	15.7046	1.00919	7	11.0079
mYEDAPDDIVHDMLTk	4	A0A242X9W4	N-Term(TMT6plex); K16(TMT6plex)	1.381e-07	62.9	0.000109163	3	2351.16	-1.38407	0	1.06285	4	4.20998	0.873088	4	3.13056	0.999384	4	1.85901	0.886541	4	1.27946	1.09061	4	2.3674	1.10927	4	6.87355
dVPNNVVVGGNPAk	1	A0A193CYJ5	N-Term(TMT6plex); K14(TMT6plex)	5.03e-08	62.9	0.000261508	2	1838.05	-2.0244	0	0.973341	1		1.00764	1		0.956519	1		1.05949	1		0.974104	1		1.06513	1
gVEFVSEAAk	2	A0A243EEP4	N-Term(TMT6plex); K10(TMT6plex)	4.309e-08	62.89	0.00021762	2	1494.86	2.11234	0	1.00262	2	0.728693	1.02671	2	5.3954	0.976214	2	4.33238	0.992772	2	0.511614	1.01024	2	1.27973	1.01563	2	1.10873
vIAAINEGYVGTSELNEALk	1	A0A0G4D6M8	N-Term(TMT6plex); K20(TMT6plex)	1.28e-12	62.88	0.00026828	3	2549.42	-0.271843	0	0.96842	1		1.16763	1		0.947162	1		1.00373	1		0.921163	1		1.05993	1
ymDLLSAYSAVNQGHR	4	A0A243ANW7;A0A242Z0I3;A0A2A8W0K3	N-Term(TMT6plex); M2(Oxidation)	1.26e-09	62.86	0.000130799	3	2070.03	-0.278051	0
iGmTQVFAENGELIPVTVIAANPNVVLQk	5	A0R8I0	N-Term(TMT6plex); M3(Oxidation); K29(TMT6plex)	8.556e-12	62.86	0.000189418	3	3539.98	-2.93226	0	0.963604	5	12.8186	0.955985	5	3.37245	1.01783	5	11.6797	1.05743	5	3.38138	1.1192	5	6.63396	0.894227	5	5.05813
mFAQLGLTDEAHk	6	A0A0F6FUB9	N-Term(TMT6plex); K13(TMT6plex)	6.631e-11	62.86	0.000213772	2	1919.05	-0.114257	0	1.02502	6	5.66786	0.964261	6	2.21679	0.998804	6	2.03783	0.964419	6	6.78499	1.01855	6	2.41703	1.02696	6	5.30652
vIAGSANNQLk	12	A0A193CXG5;A0A243MRD6;A0A243GE99	N-Term(TMT6plex); K11(TMT6plex)	7.819e-10	62.85	0.000184459	2	1572.95	-0.375319	0
eLLEAVAETk	6	A0A243F733;A0A2T7YVK2	N-Term(TMT6plex); K10(TMT6plex)	8.247e-08	62.84	0.000245074	2	1560.92	-1.31726	0
vLESLGVDYIDESEVLTPADEVYHLNk	5	A0A243K5F2;A0A4U0RTZ1	N-Term(TMT6plex); K27(TMT6plex)	2.132e-14	62.84	0.000216994	3	3505.83	-0.867883	0
gEPGTGNIVEAVR	5	A0A243K5F2;A0A4U0RTZ1	N-Term(TMT6plex)	1.49e-09	62.83	0.000170587	2	1527.83	-0.0667805	0
vQVISENSGWSk	3	A0A0F6FXY3;A0A243A9J1	N-Term(TMT6plex); K12(TMT6plex)	1.559e-10	62.83	0.000262682	2	1792	-2.20183	0
tVNDDSIIQLILPVR	4	A0A242YRY9	N-Term(TMT6plex)	8.211e-11	62.83	0.000200634	2	1925.13	-0.619845	0	0.993085	4	2.58372	0.944002	4	5.66285	1.0173	4	1.83067	0.988457	4	4.32533	1.00986	4	4.69474	1.01761	4	6.41249
hGIEGLVVIGGDGSYQGAk	9	A0A242X2K0	N-Term(TMT6plex); K19(TMT6plex)	2.249e-11	62.81	0.000244103	3	2315.28	0.439441	0	1.02149	9	2.77564	0.980918	9	8.81041	1.00895	9	6.17218	0.999537	9	3.90924	0.997674	9	6.09924	0.970449	9	3.98633
aQQGVTEEQMR	3	C3GE96	N-Term(TMT6plex)	2.153e-06	62.8	7.74616e-05	2	1505.75	-3.67543	0	1.02667	3	2.52658	1.04516	3	0.756849	1.09735	3	2.96417	0.931252	3	3.37606	0.974173	3	9.46954	1.06901	3	2.25905
lADMATEVELAR	3	A0A243G550	N-Term(TMT6plex)	3.972e-08	62.8	0.000186569	2	1547.83	1.64482	0	0.99212	3	6.218	0.947276	3	0.585035	1.02899	3	1.33907	0.950928	3	3.81466	0.988706	3	3.49872	1.12982	3	13.0502
gAAMEAVWETGk	4	C3EA21;A0A0F6FRJ8	N-Term(TMT6plex); K12(TMT6plex)	7.268e-10	62.8	0.000182817	2	1707.91	-1.06344	0
gENNLPNYDEAYANFNWEEVNk	2	A0A0F6FTG2;A0A243E286	N-Term(TMT6plex); K22(TMT6plex)	6.118e-06	62.8	4.04627e-05	3	3088.46	-4.06717	0
yIDPNNSEALVDPEk	6	A0A243HC62;A0A1C9C064	N-Term(TMT6plex); K15(TMT6plex)	1.306e-06	62.79	0.000200623	2	2162.14	-0.213857	0
gADIGLAFDGDGDR	6	A0A2B3NKP8;A0R8M4	N-Term(TMT6plex)	2.971e-06	62.78	7.80827e-05	2	1607.79	1.70221	0
dVYGASNVIATDIR	7	A0A242XEA2	N-Term(TMT6plex)	1.531e-05	62.77	0.000188523	2	1722.92	-2.56945	0	1.00095	7	2.75958	1.00326	7	4.09125	1.00258	7	1.89105	0.975132	7	2.74876	0.99222	7	9.47952	1.07292	7	2.21217
lEEDQEVATVAk	4	A0A242YSV5	N-Term(TMT6plex); K12(TMT6plex)	6.55e-09	62.77	0.000226069	2	1789.99	-2.40738	0	1.09737	4	1.86622	0.901687	4	7.5133	1.02207	4	5.84534	1.03607	4	2.82455	0.963775	4	2.31268	0.981117	4	3.99836
tNEEFLQNIVADSk	4	A0A243E527	N-Term(TMT6plex); K14(TMT6plex)	4.665e-11	62.76	0.000224604	2	2066.12	-0.0408214	0	1.04902	4	2.09094	0.877221	4	4.41801	1.05813	4	3.02687	1.02123	4	2.79374	1.03409	4	0.351598	0.934971	4	0.767832
eMAQYADTVVVGNIIYDDIk	2	A0A0F6FZ15	N-Term(TMT6plex); K20(TMT6plex)	8.324e-11	62.73	0.000237734	3	2715.43	0.374172	0	0.988928	2	5.27751	0.972737	2	2.87131	0.965189	2	1.47185	0.915023	2	1.69527	1.08829	2	7.6074	1.09798	2	5.60133
eGGILGDIAPTMLTLLNVEQPk	3	A0A193D056	N-Term(TMT6plex); K22(TMT6plex)	2.813e-14	62.71	0.000217266	3	2767.56	-1.13086	0	0.985464	3	0.440012	1.02165	3	4.24523	0.985185	3	2.48181	0.977449	3	2.87912	0.955249	3	3.58711	1.1133	3	1.34012
iLGTSLEDLDR	1	A0A0F6FMJ7	N-Term(TMT6plex)	7.656e-05	62.7	0.000241718	2	1460.81	-1.76154	0	1.05511	1		1.07212	1		1.07033	1		1.00907	1		0.790892	1		1.03908	1
dNTYNQEDLDk	3	A0A243I7R0	N-Term(TMT6plex); K11(TMT6plex)	4.173e-07	62.68	9.13661e-05	2	1812.9	-0.66031	0	1.09344	3	1.98187	1.18467	3	5.75482	1.02034	3	3.18208	0.981702	3	0.359751	0.762412	3	1.4132	1.1144	3	7.18385
yETLTYLDVLk	6	A0A242ZG39	N-Term(TMT6plex); K11(TMT6plex)	2.091e-08	62.68	0.000279898	2	1816.05	0.447636	0	1.01438	6	2.79186	0.963038	6	1.2481	1.00781	6	2.84334	1.00201	6	4.05785	1.07586	6	8.11413	0.952747	6	2.99924
iATVGDAVTYIESHL	7	A0A243A5N6	N-Term(TMT6plex)	1.535e-08	62.67	0.000255696	2	1817.98	0.114181	0	0.984811	7	3.32342	1.2204	7	15.3326	0.909057	7	12.3918	0.898232	7	15.3432	0.991518	7	10.5348	1.08734	7	4.28355
mIAEELVANFDk	4	A0A193D0B4;A0A243B713	N-Term(TMT6plex); K12(TMT6plex)	4.997e-09	62.67	0.000243475	2	1838.01	-0.929783	0
eSVQGIVIAPTR	8	A0A0D1RC49	N-Term(TMT6plex)	8.696e-10	62.66	0.000206042	2	1498.88	-0.0316109	0	1.00309	8	6.51663	1.01216	8	11.4839	0.95691	8	10.0385	0.965252	8	7.42905	0.936508	8	5.68411	1.09744	8	17.2093
iVQEEFDGAYAAVVTAVSk	5	A0A243ABC5	N-Term(Acetyl); K19(TMT6plex)	0.0001719	62.66	0.00021512	2	2268.2	0.495955	0	1.35408	5	9.36351	0.826613	5	6.83527	0.958163	5	3.22803	0.768551	5	6.42795	1.09739	5	4.88758	0.944534	5	3.7166
vAGIESGSGEPNR	19	Q6HPS1	N-Term(TMT6plex)	2.83e-06	62.65	0.000140539	2	1501.78	-1.34315	0	0.992827	19	5.79697	1.04026	19	5.12358	1.00811	19	4.96422	0.985415	19	8.88483	0.995268	19	6.02172	0.998698	19	8.49878
gHETYQIIGk	1	A0A242ZGD1;A0A1C4FQ07	N-Term(TMT6plex); K10(TMT6plex)	1.577e-08	62.65	0.000267361	2	1603.92	-0.698269	0
eVDFFSIGTNDLIQYTMAADR	1	A0A0F6FYY0	N-Term(TMT6plex)	1.016e-11	62.64	9.57236e-05	3	2635.29	-0.55981	0	1.02655	1		0.886353	1		0.922076	1		1.0096	1		1.0456	1		1.12922	1
aILSSmTVEDAYSNR	4	C3GE96	N-Term(TMT6plex); M6(Oxidation)	4.842e-07	62.63	9.64627e-05	2	1901.95	-1.02631	0	1.04271	4	8.29691	0.923764	4	2.47356	0.963083	4	1.60875	1.00076	4	0.576883	1.09144	4	5.8584	0.983477	4	3.14255
vSGLTDLSLNSIDVLTGIPTLk	2	A0A243KVB1	N-Term(TMT6plex); K22(TMT6plex)	2.037e-12	62.63	0.000184766	3	2714.59	-2.09068	0	0.997916	2	0.568152	0.997657	2	2.43342	1.01856	2	1.17749	0.972516	2	1.7464	0.980232	2	5.95337	1.06083	2	3.47352
lHIGHAYTTVAGDAMAR	6	A0A0F6FUB9	N-Term(TMT6plex)	8.77e-12	62.63	0.000175707	2	2013.05	-0.21409	0	0.981239	6	2.4158	0.883797	6	8.1942	1.02625	6	2.45817	1.03524	6	4.41682	1.12581	6	30.4662	0.856772	6	15.8262
eMLDEAILk	4	A0A243K4T0;A0A242XC81;A0A2C1C3Q9	N-Term(TMT6plex); K9(TMT6plex)	0.0001465	62.62	0.000288442	2	1519.88	-1.60136	0
iMQFLGVLSGk	4	C3H5M0	N-Term(TMT6plex); K11(TMT6plex)	1.295e-08	62.61	0.000225451	2	1651	-2.08158	0	0.946371	2	0.63364	0.961625	2	3.11946	1.06077	2	0.206784	1.0215	2	1.8907	1.06082	2	2.55847	0.949788	2	4.20323
lQAGESTLQNVk	6	A0A0F6FS20	N-Term(TMT6plex); K12(TMT6plex)	1.968e-08	62.6	0.000264467	2	1746.01	-2.69362	0	1.06381	3	2.11371	0.950534	3	4.12201	0.996428	3	9.39568	0.990018	3	2.2544	1.00727	3	1.65913	0.939427	3	2.20806
vVQGVEDVYVEVGEPLYEHPLmk	1	A0A242ZI74	N-Term(TMT6plex); M22(Oxidation); K23(TMT6plex)	1.48e-14	62.6	0.00023317	4	3103.64	-1.25519	0	0.978077	1		0.874121	1		1.07488	1		0.967253	1		1.07697	1		1.02453	1
eLAEGAILGTSSLR	4	A0A0G4CW88	N-Term(TMT6plex)	6.194e-11	62.59	0.000226795	2	1645.93	-2.66674	0	0.986271	4	1.63577	0.949689	4	1.71275	1.00617	4	3.32599	0.995904	4	6.86896	1.06516	4	4.06795	1.04394	4	6.35368
lAESTAESTk	5	A0A193CNJ5;A0A243F3G5	N-Term(TMT6plex); K10(TMT6plex)	3.002e-08	62.58	0.000240457	2	1494.84	-2.61648	0
eISScSNFEAFQAR	2	A0A193CLI3;A0A243NK14	N-Term(TMT6plex); C5(Carbamidomethyl)	7.843e-09	62.58	6.19431e-05	2	1874.89	-2.90148	0
gQGIAELADAIEYYR	4	A0A0S3C2H3	N-Term(TMT6plex)	1.375e-08	62.58	0.000151932	2	1897.98	-2.31955	0	1.05252	4	2.46351	0.929453	4	16.4044	0.973255	4	11.5334	0.992038	4	3.33229	0.994026	4	5.93897	1.06206	4	4.29558
iTVSLIHELk	4	A0A243M683;A0A243G6M0	N-Term(TMT6plex); K10(TMT6plex)	1.468e-07	62.57	0.000101733	2	1611.02	-4.17465	0
dVAMHIAAVNPk	11	A0RHJ9;A0A347VE53	N-Term(TMT6plex); K12(TMT6plex)	1.66e-09	62.57	0.000237138	2	1723.99	0.615346	0
sAEHQVSLQTALAAIk	4	A0A243DJM5;A0A243ANL3	N-Term(TMT6plex); K16(TMT6plex)	1.125e-10	62.57	0.000231134	3	2125.23	-2.01127	0
dDFGTSELEENPAYQYAVVR	4	A0RK94	N-Term(TMT6plex)	1.805e-11	62.57	5.75484e-05	3	2532.21	-0.361803	0	1.01356	4	4.14689	1.02266	4	9.62925	0.969258	4	1.31616	0.974008	4	9.55322	0.956189	4	7.75719	1.07644	4	6.18156
eYPQINSmWAGDk	10	A0A231HZ81	N-Term(TMT6plex); M8(Oxidation); K13(TMT6plex)	7.82e-06	62.57	0.000126717	2	2013.01	-0.881746	0	1.02447	10	3.11836	0.926225	10	6.66409	1.01523	10	3.56853	1.02131	10	1.31718	1.05733	10	3.17922	0.965517	10	6.55725
iQLFEGVVIk	9	A0A242X9B0	N-Term(TMT6plex); K10(TMT6plex)	1.213e-06	62.55	0.000198319	2	1604.02	-0.34864	0	1.0364	9	5.42757	0.992842	9	9.24676	1.02026	9	3.39571	1.0391	9	2.66792	0.949221	9	9.28854	0.949966	9	6.2765
lMVITDGVFSmDGDVAk	4	A0A243K4T0;A0A2C1C3Q9	N-Term(TMT6plex); M11(Oxidation); K17(TMT6plex)	9.26e-08	62.55	0.000247127	3	2272.19	-1.81545	0
gSITSIQAVYVPADDYTDPAPATTFAHLDATTNLER	5	A0A193D0R3;A0A243E4Y4	N-Term(TMT6plex)	9.353e-19	62.55	0.000121215	3	4051.01	-0.334028	0
gYTQEQFPNILk	1	A0A0F6FUU1	N-Term(TMT6plex); K12(TMT6plex)	1.599e-06	62.53	0.000272506	2	1896.06	0.382409	0	1.01473	1		0.926394	1		1.00557	1		1.04549	1		1.08267	1		0.904617	1
eAGkPWNEADADTAEAIDFMEYYGR	4	A0A243G5A7;A0A243N469	N-Term(TMT6plex); K4(TMT6plex)	6.243e-16	62.53	4.1606e-05	4	3307.56	-0.296747	0
lSSQYTQLLASAk	3	A0A0F6FYD9	N-Term(TMT6plex); K13(TMT6plex)	2.816e-10	62.52	0.000248868	2	1868.09	-0.834622	0	1.04442	3	1.51198	0.97238	3	0.0442278	1.01497	3	0.457213	1.00723	3	0.6639	0.991249	3	0.560903	0.931314	3	2.6604
lQSTIENENLAYYk	4	A0A0D1RC49	N-Term(TMT6plex); K14(TMT6plex)	2.491e-11	62.52	0.000255054	2	2144.17	0.964442	0	1.0204	4	3.31889	1.01229	4	0.33353	1.03824	4	0.986462	1.02154	4	2.85552	0.997062	4	2.08813	0.916693	4	2.04017
tVLGQLAYYLk	2	A0A0F6FU38	N-Term(TMT6plex); K11(TMT6plex)	1.583e-09	62.51	0.000165958	2	1727.05	-1.11148	0	0.956602	2	2.45208	0.875945	2	5.95937	1.06209	2	0.386413	1.06447	2	2.27161	1.1923	2	5.35492	0.795916	2	4.8733
aLGAIPTSTLGYEk	5	A0A0F6FU82	N-Term(TMT6plex); K14(TMT6plex)	2.861e-07	62.51	0.000309053	2	1879.09	-0.314961	0	1.01378	5	2.18451	1.02075	5	9.82803	1.00439	5	2.07363	1.05624	5	0.487078	1.00821	5	5.00148	0.926375	5	9.64456
lLFEEQEALVk	16	A0A243NPV2	N-Term(TMT6plex); K11(TMT6plex)	1.12e-09	62.51	0.000297327	2	1777.05	2.11245	0	0.910475	8	3.5189	1.05009	8	4.12292	0.918366	8	3.73563	0.953248	8	5.85343	1.07947	8	6.69387	1.16036	8	3.53668
fFGIGESQLEVk	3	A0A0G4CWK3	N-Term(TMT6plex); K12(TMT6plex)	2.354e-11	62.51	0.000240662	2	1812.03	-0.143553	0	1.00016	3	0.750951	0.929128	3	2.38425	1.01322	3	4.05764	1.02376	3	1.84492	1.02277	3	1.07165	0.96558	3	9.85558
lGEFPAVVADAAQk	2	A0A193D0B4;A0A243B713	N-Term(TMT6plex); K14(TMT6plex)	4.773e-13	62.51	0.000255613	2	1874.08	0.0265307	0
aTAIYAQAIHELAk	4	A0A193CYN7	N-Term(TMT6plex); K14(TMT6plex)	7.062e-11	62.5	0.000224993	2	1958.15	0.215263	0	1.00564	4	2.6903	1.03056	4	6.34751	0.994505	4	5.19257	1.01552	4	1.28885	0.994986	4	2.89505	0.971705	4	1.29899
tEHFNLVAAVDYk	2	W8Y0H3	N-Term(TMT6plex); K13(TMT6plex)	2.094e-07	62.5	0.000258761	2	1965.09	0.438412	0	1.00311	2	3.81303	0.960985	2	6.40177	1.00037	2	2.95733	1.01003	2	0.89823	1.01148	2	7.15269	1.02522	2	2.66599
qGLAAEATNSSMk	5	A0A242YS09	N-Term(TMT6plex); K13(TMT6plex)	2.205e-11	62.47	0.000250448	2	1765.95	-0.676184	0	1.03616	5	0.818219	0.989528	5	4.80012	0.980157	5	6.08554	0.938212	5	2.77601	1.01974	5	8.94568	1.04094	5	4.42847
gIVLTGGGALLR	4	A0A243EE32	N-Term(TMT6plex)	1.152e-07	62.46	9.8242e-05	2	1355.86	-1.38586	0	1.01619	4	5.52109	1.03988	4	4.64846	1.00546	4	3.27342	1.07031	4	1.39446	0.931105	4	4.1679	0.960202	4	3.65497
qGNVNFGNVSTVDAALk	1	A0A242W2W1;J3QW49	N-Term(TMT6plex); K17(TMT6plex)	4.115e-12	62.45	0.000262639	3	2192.21	0.686658	0
gVMNSSGEGk	3	A0A243K2X5	N-Term(TMT6plex); K10(TMT6plex)	3.965e-09	62.44	0.000176637	2	1423.76	-1.68036	0	1.03213	3	0.737244	0.968475	3	3.81864	0.991625	3	0.12598	0.945808	3	3.93856	1.05622	3	0.718671	1.01787	3	2.59793
gLPVGPIANSGk	1	A0A0F6FK95	N-Term(TMT6plex); K12(TMT6plex)	4.504e-06	62.42	0.000165395	2	1567.96	-1.44242	0	1.0136	1		1.04962	1		0.960936	1		1.11199	1		0.975091	1		0.894004	1
vSIVGAGmAGIPGVTAk	3	A0A242ZH54;A0A347VE26	N-Term(TMT6plex); M8(Oxidation); K17(TMT6plex)	5.154e-11	62.42	0.000248364	3	2002.18	-0.20894	0
gGGISETFTVR	13	A0A242X9B0	N-Term(TMT6plex)	3.123e-07	62.41	0.000195601	2	1352.74	-0.702019	0	1.01907	13	1.08157	1.00846	13	5.37945	1.03441	13	3.0873	1.02033	13	5.88223	0.961643	13	4.55792	0.957961	13	8.06513
nGQEVTVDAAR	4	A0A0F6FYF6	N-Term(TMT6plex)	7.5e-09	62.41	0.000150447	2	1388.73	-0.865615	0	1.01904	4	4.52312	0.912429	4	2.66678	1.01394	4	4.10899	0.999116	4	2.71056	1.06347	4	6.66008	0.960302	4	7.55439
dVALLVDDVDk	6	A0A243K9H1;A0A243LHK8	N-Term(TMT6plex); K11(TMT6plex)	4.233e-08	62.41	0.000283355	2	1659.96	-1.05274	0
eEGIVFIGPSEEIITk	3	M1PKI8	N-Term(TMT6plex); K16(TMT6plex)	2.66e-08	62.41	0.000283872	2	2219.26	1.32042	0	1.02471	3	1.41121	0.953492	3	1.41933	0.989785	3	9.22653	1.0234	3	1.80885	0.915266	3	7.6471	1.1096	3	10.6915
lSGGGAVYHDLGNLNFSFITk	3	A0A243DM71	N-Term(TMT6plex); K21(TMT6plex)	4.379e-11	62.41	0.000262285	3	2668.44	-2.0623	0	1.00863	3	0.804439	0.909394	3	5.19336	1.07193	3	3.21827	1.00018	3	1.21163	0.998108	3	6.74407	0.959747	3	9.15784
gITGELVALPFTDk	1	A0A193D1C8	N-Term(TMT6plex); K14(TMT6plex)	6.323e-07	62.4	0.000226781	2	1919.14	6.52468	0	0.915378	1		1.75193	1		0.701547	1		0.726838	1		0.704996	1		1.48332	1
gNASNFTQLAGMR	6	A0A193CLS1	N-Term(TMT6plex)	1.742e-13	62.39	0.00012337	2	1595.81	-0.767191	0	1.0507	6	2.97698	0.963052	6	10.8435	1.01607	6	1.63583	1.04774	6	6.23221	0.982224	6	6.95047	0.898787	6	3.31898
eAVINYMAAk	4	A0A0D1NET4;A0A243D3L1	N-Term(TMT6plex); K10(TMT6plex)	4.589e-06	62.39	0.000222545	2	1567.9	2.50288	0
gLEGALHFEQIk	6	A0A0G4DB32	N-Term(TMT6plex); K12(TMT6plex)	3.647e-10	62.39	0.000257526	2	1800.04	0.330458	0	1.05893	6	0.6445	1.04545	6	2.61241	1.01353	6	4.26828	0.989429	6	1.56111	0.921571	6	3.29765	1.00978	6	1.74765
mADQVADGLMER	1	A0A242ZHF9	N-Term(TMT6plex)	3.606e-10	62.36	8.2062e-05	2	1564.77	1.00622	0	0.996326	1		1.05475	1		0.979882	1		0.963367	1		0.961266	1		1.09249	1
sQTILYNAFDIVNER	11	A0A242ZMB0	N-Term(TMT6plex)	1.398e-13	62.36	0.000236458	2	2012.06	-2.29163	0	0.966958	11	1.88695	0.997532	11	4.03091	1.00889	11	3.09553	0.977426	11	3.38688	1.04952	11	2.99928	1.04853	11	2.19826
vLEGmGATWEEVSLPHSk	6	A0A1S7EZQ0	N-Term(TMT6plex); M5(Oxidation); K18(TMT6plex)	4.387e-09	62.35	0.000255572	3	2444.29	-1.18357	0	0.982128	6	2.08376	0.941879	6	7.24721	0.994965	6	5.55281	1.00122	6	5.26409	1.05569	6	5.16995	1.03821	6	4.33641
mAEAIFSGLLk	3	A0A193CLZ6	N-Term(TMT6plex); K11(TMT6plex)	1.359e-08	62.34	0.000246972	2	1637.97	-0.0775339	0	0.988018	3	1.70828	1.00849	3	10.2111	1.00607	3	0.595086	0.9738	3	8.20788	1.06769	3	4.73414	0.985581	3	2.6851
tNFNGNAFLSGGGk	4	Q79AJ1;B3F3F6	N-Term(TMT6plex); K14(TMT6plex)	6.802e-12	62.34	0.000220251	2	1841.99	-2.09289	0
tIGIIGLGEIGk	2	A0A0F6FLA8;A0A243JI41	N-Term(TMT6plex); K12(TMT6plex)	2.366e-10	62.32	0.000144249	2	1629.03	-0.513153	0
lLTQFGTVEAVYENIDQVSGk	2	A0A0F6FX30	N-Term(TMT6plex); K21(TMT6plex)	3.366e-14	62.32	0.000328501	3	2769.51	0.58282	0	1.04506	2	0.772196	0.958639	2	1.8556	1.03914	2	1.86497	1.00843	2	0.133902	0.973505	2	3.04108	0.973229	2	1.88304
vAIITGGASGIGESTVR	4	A0A193CV21	N-Term(TMT6plex)	4.22e-10	62.31	0.000302645	2	1817.03	-2.2592	0	1.01499	4	5.32786	1.01634	4	10.0201	1.02286	4	2.38796	1.0005	4	4.01368	0.936167	4	7.39531	1.01045	4	8.25693
sYGVDEETAk	5	A0A193CLZ6	N-Term(TMT6plex); K10(TMT6plex)	4.227e-07	62.3	0.000186487	2	1556.82	-1.57907	0	1.0365	5	3.80413	1.03121	5	6.40132	0.991592	5	2.28707	0.974132	5	2.78589	0.995061	5	6.01842	1.00033	5	4.36914
iGTGFFGGEGFIMQk	2	A0A0F6JDU5	N-Term(TMT6plex); K15(TMT6plex)	4.557e-08	62.29	0.000246616	2	2047.1	-3.86284	0	0.995373	2	3.43191	0.934591	2	5.51951	1.04122	2	0.28324	1.08351	2	0.546034	1.01247	2	1.35617	0.918697	2	2.85943
vGNLTIGGNNELIIQSMTTTk	1	A0A243ECA8	N-Term(TMT6plex); K21(TMT6plex)	1.061e-13	62.29	0.000278634	3	2662.49	0.231209	0	0.991803	1		0.968102	1		1.07531	1		1.03126	1		1.03506	1		0.883393	1
aSYYLMGAMLGR	1	A0A1B1LG44	N-Term(TMT6plex)	4.219e-09	62.27	0.000122024	2	1561.8	-4.26738	0	1.00316	1		0.805063	1		1.08299	1		1.09623	1		1.18874	1		0.743582	1
nLANVILNDGSk	8	A0A0F6FU57	N-Term(TMT6plex); K12(TMT6plex)	2.163e-08	62.27	0.000272746	2	1716	-1.92212	0	1.05157	8	6.35985	0.890709	8	4.49195	1.02701	8	1.05384	1.05018	8	6.90184	1.00841	8	4.32079	0.945911	8	6.59638
dVAmHIAAVNPk	11	A0RHJ9;A0A347VE53	N-Term(TMT6plex); M4(Oxidation); K12(TMT6plex)	2.762e-07	62.27	0.00027829	2	1739.98	-2.01019	0
mVADVQQGGmGNIDVASTk	2	A0A0K0S5N1;A0A0F6FQP4	N-Term(TMT6plex); M10(Oxidation); K19(TMT6plex)	1.125e-08	62.27	0.000245204	3	2395.25	7.42809	0
vSIVGAGMAGIPGVTAk	2	A0A242ZH54;A0A347VE26	N-Term(TMT6plex); K17(TMT6plex)	1.515e-09	62.26	0.000209488	3	1986.18	1.03969	0
iVAITSVDNIASGk	1	A0A193CV37	N-Term(TMT6plex); K14(TMT6plex)	4.991e-06	62.25	0.000257951	2	1846.1	-1.07272	0	1.00049	1		0.989656	1		1.04351	1		1.07421	1		0.967177	1		0.924098	1
nTFASTLSGAVk	3	A0A1C9BQ26;A0A148YQI9;A0A4R4BFZ3	N-Term(TMT6plex); K12(TMT6plex)	1.267e-11	62.24	0.000242098	2	1653.96	1.05981	0
vAPQVAAYVAk	4	A0A242ZIA0	N-Term(TMT6plex); K11(TMT6plex)	1.1e-06	62.23	0.0002335	2	1574.96	-1.62554	0	0.998708	4	4.07239	0.964339	4	7.25975	1.01013	4	4.67677	1.04243	4	3.26825	1.02884	4	8.74515	0.947682	4	2.06078
vQIIGFGTFEVR	42	A0A243I2L8;A0A3S9T985	N-Term(TMT6plex)	5.629e-07	62.23	0.00027862	2	1594.91	-0.879797	0
eLGEWmTDNVTVVR	3	A0A242ZI33;Q3ERU3	N-Term(TMT6plex); M6(Oxidation)	3.207e-07	62.23	0.000130184	2	1893.95	-2.80158	0
nLQGLSLNALGk	4	M1QQ71	N-Term(TMT6plex); K12(TMT6plex)	1.473e-10	62.22	0.000202729	2	1686.03	-0.32853	0	0.88881	4	1.14295	1.05278	4	5.65388	1.04487	4	2.02353	1.07555	4	2.93218	1.07759	4	1.96846	0.90587	4	1.62997
aGGPDYLALHMQAk	9	A0A243G5A7;A0A243N469	N-Term(TMT6plex); K14(TMT6plex)	6.951e-05	62.21	0.000297942	2	1930.07	3.30752	0
aDYVGFTVPHEFVVGYGLDYk	2	A0A242ZN43	N-Term(TMT6plex); K21(TMT6plex)	1.048e-13	62.21	0.000215791	3	2834.48	-1.33164	0	1.01061	2	3.8761	1.01432	2	14.199	1.0488	2	0.700077	0.993287	2	0.492417	0.908163	2	26.4008	1.03001	2	10.589
sLPEGSNVLIIDDFMk	2	A0A0B6BAJ4	N-Term(TMT6plex); K16(TMT6plex)	1.56e-11	62.21	0.000285527	3	2236.23	1.00509	0	1.01722	2	0.553423	0.877697	2	5.81108	1.04161	2	2.18907	0.9958	2	2.78194	1.03518	2	0.127814	1.02652	2	0.285724
dIYEVVQAAk	4	A0A193CRQ0;F0PJ00	N-Term(TMT6plex); K10(TMT6plex)	1.04e-06	62.2	0.000306733	2	1593.93	2.72141	0
mGQAVTQDFSNATEIADYLANk	3	A0A0F6FUI1;C3C8Y0	N-Term(TMT6plex); M1(Oxidation); K22(TMT6plex)	3.251e-09	62.2	0.000158835	3	2861.44	0.33878	0
mTENVPLVVPEVNENDLk	5	A0A0D1QX42	N-Term(TMT6plex); K18(TMT6plex)	4.33e-11	62.18	0.000279032	2	2498.36	-0.407567	0	1.12068	5	3.03554	1.02307	5	8.16626	1.04335	5	2.05274	0.945724	5	2.29405	0.739773	5	18.288	1.227	5	10.676
dVDHLEFYVGNAk	4	A0A243K9H1;A0A243LHK8	N-Term(TMT6plex); K13(TMT6plex)	3.074e-09	62.18	0.000254031	2	1965.05	-1.42365	0
lSEAGAHLLSk	4	A0A243C1W4	N-Term(TMT6plex); K11(TMT6plex)	1.367e-07	62.16	0.000183261	2	1583.95	-1.1366	0	1.01997	4	3.30118	0.957187	4	0.729357	1.00497	4	3.50254	0.935198	4	8.0149	1.02973	4	4.60102	1.1032	4	8.05904
eISVIGVPMDLGQMR	5	A0A1C9BLM9	N-Term(TMT6plex)	2.976e-06	62.16	0.000230696	2	1874	-4.59989	0	1.01898	5	4.43773	0.985327	5	10.1176	1.01631	5	1.72109	0.944221	5	1.45815	1.00946	5	2.75157	1.03163	5	2.99176
aMGEVAVQAAk	5	M1PKI8	N-Term(TMT6plex); K11(TMT6plex)	3.878e-07	62.15	0.000285934	2	1532.88	-3.75113	0	1.0514	5	2.38666	0.971542	5	1.54552	0.989567	5	3.33081	0.979446	5	1.91524	1.01204	5	3.29308	0.996684	5	2.44361
tSHITVVVSEk	9	C3DXM6	N-Term(TMT6plex); K11(TMT6plex)	3.875e-08	62.13	0.000244113	2	1657.99	0.223229	0	0.996566	9	3.59871	0.788763	9	22.8842	1.04778	9	2.7917	0.756672	9	10.1888	1.27623	9	12.9079	1.07497	9	8.68419
tNALADDIQQk	3	A0A243C456	N-Term(TMT6plex); K11(TMT6plex)	2.188e-08	62.13	0.000265852	2	1674.94	0.115462	0	0.990978	3	3.19469	1.07313	3	0.675777	1.00737	3	2.30241	0.994183	3	2.65968	0.976614	3	2.05383	0.982207	3	2.9486
nIIHGSDSLESAER	24	A0A243KWI3;A0A4R4BHU5	N-Term(TMT6plex)	1.324e-08	62.13	0.000158813	2	1756.9	-0.981686	0
lEVVAEHVAR	2	A0A0F6FX30	N-Term(TMT6plex)	4.512e-05	62.12	0.000291782	3	1351.79	0.934208	0	1.0164	2	5.17171	1.15596	2	12.565	1.02414	2	7.9773	1.00527	2	1.82075	0.87448	2	10.5858	0.954334	2	1.92603
aENAQENAQQLR	2	A0A243JED4	N-Term(TMT6plex)	3.357e-06	62.12	0.000133616	2	1600.83	0.623142	0	1.05339	2	5.94357	1.0717	2	0.679565	0.919203	2	5.66095	1.02559	2	8.53882	0.977374	2	3.071	0.969346	2	9.30822
iSEVIEEEIPEHLIk	4	A0A193CQL3	N-Term(TMT6plex); K15(TMT6plex)	1.973e-08	62.12	0.000323882	3	2236.29	0.708505	0	1.00718	4	4.96411	0.93091	4	4.76506	1.00383	4	0.8034	1.02434	4	2.07243	0.947291	4	0.625271	1.08278	4	5.14576
aEEAAVEAPAAEATPAATAEVVNER	1	A0A0G4CWB9	N-Term(TMT6plex)	1.597e-14	62.12	0.000167005	3	2696.36	-0.732552	0	1.05681	1		1.00724	1		0.970805	1		1.01465	1		0.961338	1		1.00417	1
sMAATAIEAk	7	A0A2T7YNY4	N-Term(TMT6plex); K10(TMT6plex)	2.947e-07	62.12	0.000284878	2	1450.83	-0.00229265	0	0.942681	7	2.56154	0.785181	7	14.6835	1.15461	7	4.2494	1.05746	7	8.30566	1.18142	7	13.6624	0.829397	7	5.12548
eYPMLNTSLDDASQEVVHk	14	A0A0G4CWB9;A0A243CRT1;A0A1S7FA18	N-Term(TMT6plex); K19(TMT6plex)	8.123e-07	62.11	0.000176556	2	2634.35	-0.627811	0
dLEEAFmFGAEGk	17	A0A242Z4V8;A0A243ABC5;A0A243N8B9;A0A4R4BD78;A0A2A8P1P6	N-Term(TMT6plex); M7(Oxidation); K13(TMT6plex)	1.904e-06	62.09	0.000125735	2	1917.97	0.0825428	0
vVAEAVSPEAAEAVR	13	A0A243JT36	N-Term(TMT6plex)	4.807e-09	62.08	0.000257687	3	1726.96	0.810683	0	0.997283	13	9.62199	1.08157	13	6.5317	0.995357	13	3.12462	0.945289	13	5.58382	0.970097	13	7.75897	1.09728	13	7.52275
vQLAGVQDQQk	5	A0A0F6G0R4	N-Term(TMT6plex); K11(TMT6plex)	6.502e-09	62.05	0.000230532	2	1671.98	-1.84174	0	1.0033	5	1.70267	0.974312	5	3.07957	0.973242	5	3.1734	1.03703	5	2.49328	0.998723	5	3.06254	0.952058	5	2.704
mYSMEQVVNLAk	5	A0A242YT41	N-Term(TMT6plex); K12(TMT6plex)	1.122e-10	62.04	0.00028189	2	1871.01	-1.31975	0	1.04565	5	1.37229	0.921513	5	2.13621	0.999673	5	0.929054	0.986143	5	1.86648	1.06838	5	1.54371	0.961738	5	3.63208
nWGYEVAEQEFGDk	9	A0A243K0W0	N-Term(TMT6plex); K14(TMT6plex)	2.204e-11	62.04	0.00013063	2	2130.06	1.26814	0	0.981512	9	1.36355	1.03122	9	2.89184	1.01451	9	2.07194	0.982863	9	2.35221	0.957131	9	3.40862	1.09235	9	1.79647
tYDVITEGEYAILDk	3	A0A0G4D8B8	N-Term(TMT6plex); K15(TMT6plex)	1.719e-09	62.04	0.000277577	2	2188.19	4.91254	0	1.00913	3	1.70766	1.17755	3	13.2358	1.0061	3	1.79873	0.971918	3	1.71501	0.666554	3	5.44183	1.17783	3	0.42112
nVTAGANPMGLR	8	A0A242ZMZ4;A0A243A7E1;Q8VUI4	N-Term(TMT6plex)	4.039e-07	62.03	0.000188517	3	1429.78	-0.568125	0
iGADFLYSVGTIHDR	9	A0A0D1QWX3;A0A243AS87	N-Term(TMT6plex)	1.832e-13	62.03	0.000216902	2	1893.01	-0.881534	0
iINVASINGLVGFAGk	2	A0A0F6FP32	N-Term(TMT6plex); K16(TMT6plex)	3.206e-08	62.03	0.0002185	3	2031.23	-1.36537	0	0.959043	2	0.740647	0.858233	2	5.86001	1.02694	2	7.04373	1.11819	2	12.0026	1.12736	2	3.8264	0.866403	2	6.96365
qELGLSDETVFSk	2	A0A0F6FUC8;A0A0F6FWH0	N-Term(TMT6plex); K13(TMT6plex)	7.596e-12	62.03	0.000253058	2	1911.04	-2.5238	0
eTAYLSSSSTk	1	A0A0F6FQN2;A0A242WLV3;A0A2C9ZES5	N-Term(TMT6plex); K11(TMT6plex)	1.722e-07	62.02	0.000204716	2	1631.89	1.01198	0
aLEQNLTPIVVVNk	8	A0A0D1R709;A0A243J686	N-Term(TMT6plex); K14(TMT6plex)	4.729e-06	62.02	0.000177992	2	1996.22	-2.14257	0
lDHNLNNVTSQATNMAAAASQIEDADMAk	2	A0A243F4V2	N-Term(TMT6plex); K29(TMT6plex)	1.913e-12	62.02	9.94844e-05	4	3502.7	-7.44358	0	0.947697	2	1.6781	1.62597	2	30.3455	0.855646	2	16.7096	1.01954	2	0.266019	0.696297	2	26.1843	0.957288	2	6.09859
dIIASEEPVVVk	8	A0A243DX19	N-Term(TMT6plex); K12(TMT6plex)	1.352e-07	62.01	0.000239244	2	1757.05	0.0950158	0	1.10859	4	2.22932	1.26123	4	8.88304	0.993651	4	2.06016	0.879937	4	1.92593	0.737545	4	14.8277	1.11934	4	2.65105
aQLEDLIYSQPEGLDTVIGER	2	A0A193CZZ2	N-Term(TMT6plex)	1.786e-08	62	0.000264024	3	2575.34	-1.11864	0	1.02383	2	6.73736	0.898568	2	6.0572	1.06711	2	0.17366	0.960169	2	0.507117	1.03515	2	12.6595	1.00203	2	1.39982
vSGHMLEGALVAGLLSTGAEVMR	2	A0A2B3NKP8	N-Term(TMT6plex)	1.352e-13	61.99	0.000303305	3	2527.36	-0.147367	0	1.0567	2	22.0063	1.21617	2	8.17455	1.12308	2	14.9393	0.932718	1		1.01986	2	14.2532	1.17705	2	3.80533
aDVDMNVIMTGk	3	A0A242X4A7	N-Term(TMT6plex); K12(TMT6plex)	1.668e-07	61.99	0.000235858	2	1751.94	0.60758	0	1.06171	3	2.02236	0.97134	3	11.5013	1.02307	3	0.751351	0.975389	3	0.906514	0.942658	3	23.9229	1.06365	3	4.53469
iSDIYDGEGVTESLR	7	C3H5T2	N-Term(TMT6plex)	1.004e-07	61.98	0.000155773	2	1882.96	-0.832673	0	0.989074	7	5.39524	1.07999	7	3.6858	0.973484	7	3.20882	0.973692	7	5.39749	0.965834	7	3.36691	1.07988	7	7.27435
vIEHYEAQEADADTLGQVNEILYk	2	A0A242ZG19	N-Term(TMT6plex); K24(TMT6plex)	4.371e-13	61.97	0.000282945	3	3206.67	1.2816	0	0.975928	2	6.05339	0.996682	2	2.84369	1.00569	2	1.25329	1.00682	2	3.22581	1.04483	2	0.903257	0.982462	2	1.67222
aEIEANLAPIEEk	2	A0A0D1P9W8	N-Term(TMT6plex); K13(TMT6plex)	5.24e-09	61.96	0.000283692	3	1885.07	0.0255839	0	1.06433	2	1.45482	0.999576	2	1.03609	0.941777	2	5.7831	0.990573	2	0.746809	0.957403	2	3.61431	1.07279	2	0.270629
hYHGDPANFLDVGGGATAEk	16	A0A193CWI5;A0A2B3Q9R4	N-Term(TMT6plex); K20(TMT6plex)	6.46e-07	61.96	0.000206067	2	2514.28	0.596264	0
tHDVEATVAEIk	4	A0A243ECA8	N-Term(TMT6plex); K12(TMT6plex)	1.281e-09	61.95	0.0002779	2	1771	-0.318415	0	1.02253	4	3.5667	0.985507	4	4.10264	1.00345	4	3.03065	0.980784	4	2.40858	0.980159	4	2.73398	1.01728	4	7.45366
lYDATAGEVLFDGENVHGk	6	A0A243K754;A0A243JT61;A0A243MKQ0	N-Term(TMT6plex); K19(TMT6plex)	4.484e-11	61.94	0.000255094	3	2493.31	2.04873	0
gGAPIHYAIMEGk	3	A0A243C1W4	N-Term(TMT6plex); K13(TMT6plex)	8.976e-11	61.93	0.000266423	2	1802	-0.123087	0	0.992958	3	3.75174	1.02501	3	8.08726	0.970992	3	3.50453	0.979837	3	2.65372	1.0433	3	0.00284829	1.00211	3	1.98279
aMTLNNMGELYHYk	2	A0A243H7H9	N-Term(TMT6plex); K14(TMT6plex)	9.976e-10	61.92	0.000196213	3	2143.11	0.52762	0	0.990056	2	2.80121	0.886751	2	6.95086	1.03019	2	4.17333	1.03843	2	2.65572	1.13587	2	11.6771	0.880983	2	2.3081
vDPETGLVTGHVDYLTADEEDNYVVAQANmk	1	A0A243E988;A0A243FY98	N-Term(TMT6plex); M30(Oxidation); K31(TMT6plex)	3.739e-11	61.92	0.000144058	4	3867.91	3.4754	0
iVQESGAHALk	3	A0A4R4B4W4	N-Term(TMT6plex); K11(TMT6plex)	2.83e-06	61.92	0.0002287	2	1610.96	-0.230432	0	0.999008	3	1.1188	1.04696	3	2.49546	0.977259	3	1.00442	0.90847	3	9.67415	1.00777	3	3.33713	1.17713	3	2.58958
gETEGFASk	4	A0A193CYN7	N-Term(TMT6plex); K9(TMT6plex)	2.355e-06	61.9	0.000210516	2	1383.75	-1.01705	0	0.969036	4	5.93019	0.988302	4	0.905843	1.00473	4	3.41792	0.965695	4	0.75506	1.04437	4	3.39963	1.02434	4	2.855
aAFLQNEGTETPVFVR	5	A0A243C7Q3;A0A243ANV8	N-Term(TMT6plex)	2.105e-07	61.9	0.000253	3	2008.07	1.93046	0
aTYITETDVNQQDVSk	2	A0A2T7YTM8	N-Term(TMT6plex); K16(TMT6plex)	6.903e-10	61.89	0.000268629	3	2270.18	-6.10337	0	1.06491	2	1.5599	0.99957	2	9.36688	0.99277	2	3.66283	0.950096	2	12.9852	0.96619	2	5.70852	1.03394	2	14.9852
lVEEAVNHFGk	12	A0A1B1L2P9	N-Term(TMT6plex); K11(TMT6plex)	3.681e-09	61.89	0.000274453	2	1700.97	0.74417	0	1.01002	12	2.17907	0.971506	12	9.42855	1.01653	12	3.16142	1.00992	12	2.77265	1.01299	12	5.8317	0.945028	12	5.95439
dETADEFNYEER	1	A0A231HRB1	N-Term(TMT6plex)	0.0001125	61.88	1.34267e-05	2	1746.76	-0.973048	0	0.955889	1		1.25081	1		1.05115	1		0.901717	1		0.682064	1		1.29493	1
rADGAVGVAEENAmSLAGIEVNR	1	A0A242XCW3	N-Term(TMT6plex); M14(Oxidation)	9.763e-15	61.88	0.000167218	3	2574.32	0.24058	1	0.939636	1		1.14345	1		0.942346	1		0.961083	1		0.988416	1		1.09736	1
fDENAAVIIkDDk	14	Q6HPP8	N-Term(TMT6plex); K10(TMT6plex); K13(TMT6plex)	1.045e-08	61.87	0.000295939	2	2165.24	-0.0860605	1	1.00654	14	3.46536	0.928807	14	4.03287	1.01131	14	5.39226	1.04075	14	2.42005	1.0688	14	3.91245	0.920074	14	2.64167
sTITPIVITNTDAAESIk	6	A0A242YQX9;C3DT98	N-Term(TMT6plex); K18(TMT6plex)	2.87e-07	61.87	0.000306309	3	2332.34	-0.429724	0
aGVDMASPEPVkEALQVFEEk	4	A0A1C9BQ26;A0A148YQI9;A0A4R4BFZ3	N-Term(TMT6plex); K12(TMT6plex); K21(TMT6plex)	9.037e-12	61.87	0.000324675	3	2961.61	-4.23473	1
tGIVQVVFNPETSk	3	Q3EKF4	N-Term(TMT6plex); K14(TMT6plex)	2.331e-09	61.86	0.000342789	2	1977.14	-1.86632	0	1.07674	3	3.22895	0.965167	3	3.44887	1.04959	3	2.56204	1.04512	3	0.525567	0.904267	3	19.5797	0.92276	3	3.77435
sTDTVSSQmLGNTmEGLYR	5	A0A0F6FU57	N-Term(TMT6plex); M9(Oxidation); M14(Oxidation)	4.097e-09	61.86	6.21653e-05	3	2351.1	-0.331637	0	1.03319	5	9.54726	1.0847	5	16.0313	0.994218	5	9.77282	1.00654	5	21.6278	0.931725	5	2.27402	0.924561	5	12.3796
tNEIEGAALDVFEFEPk	7	A0A0F6FLA8;A0A243JI41	N-Term(TMT6plex); K17(TMT6plex)	1.415e-11	61.84	0.000264309	3	2367.25	-0.492849	0
vIGQSGVLDTAR	9	A0A0D1R7L2	N-Term(TMT6plex)	2.953e-07	61.83	0.000211705	2	1444.83	-0.48781	0	1.03319	9	4.57746	0.93958	9	4.48891	0.996827	9	3.96922	1.02237	9	6.16623	1.01033	9	3.28243	0.954702	9	7.5856
sLSEIEDFTk	4	A0A0F6FQ53	N-Term(TMT6plex); K10(TMT6plex)	5.584e-07	61.83	0.000240444	2	1626.9	-1.0688	0	1.00897	4	6.76991	0.925331	4	7.85489	0.97331	4	5.10349	0.989099	4	1.54692	1.03767	4	1.55091	1.0416	4	8.33517
eHGIEVIEVLSSELSR	47	C3BX43;A0A2A8WCJ0	N-Term(TMT6plex)	6.245e-14	61.82	0.000293019	2	2026.1	0.527896	0
mQQLIAEITk	9	A0A242X9B0	N-Term(TMT6plex); K10(TMT6plex)	8.222e-07	61.8	0.000278449	2	1632.97	-0.714191	0	1.03438	9	6.10994	0.927651	9	1.76892	1.02082	9	4.62983	1.0013	9	5.20529	1.02185	9	4.38871	0.981212	9	3.52522
tAMVFGQMNEPPGAR	11	A0A193D0R3;A0A243E4Y4	N-Term(TMT6plex)	6.204e-09	61.8	0.000126952	2	1834.91	-0.205646	0
hNMDSNQYSIIVLGR	6	A0A242WYH3	N-Term(TMT6plex)	1.597e-07	61.8	0.000191535	3	1976.02	-0.825566	0	1.01951	6	6.64438	1.00141	6	20.8326	0.971402	6	2.80753	0.985955	6	8.03179	0.991175	6	13.6676	1.06608	6	7.20414
nmSIEQQAEQVDk	6	A0A242ZPR0	N-Term(TMT6plex); M2(Oxidation); K13(TMT6plex)	2.349e-05	61.79	0.000169494	2	1994.03	0.115694	0	1.05853	6	1.6074	0.961623	6	7.28498	1.0537	6	7.14334	0.955599	6	5.32027	0.962183	6	1.76482	0.989653	6	10.8348
aGTADALAFNmDLEFk	6	A0A0M0MQL4;A0A243B3L8	N-Term(TMT6plex); M11(Oxidation); K16(TMT6plex)	2.533e-07	61.79	0.00024502	2	2188.15	7.98927	0
tGDQSLIVAGGmESMSNSPYILR	3	A0A243C310;A0A243ILA9	N-Term(TMT6plex); M12(Oxidation)	1.5e-12	61.79	0.000120292	3	2671.32	-2.55482	0
eVLVLTSDDEFk	2	A0A243K755	N-Term(TMT6plex); K12(TMT6plex)	1.311e-07	61.78	0.000300012	2	1853.04	2.26465	0	1.05807	2	4.82247	1.15624	2	2.95588	0.991282	2	3.43691	0.941317	2	3.17029	0.67771	2	21.9503	1.27138	2	0.273362
gAAEVIGMk	2	A0A242Z9G3	N-Term(TMT6plex); K9(TMT6plex)	1.81e-05	61.78	0.000353443	2	1333.79	-1.01863	0	1.10982	2	8.13977	1.02792	2	8.09667	0.934474	2	0.91762	0.953648	2	14.0343	0.99701	2	5.90557	0.976542	2	4.06267
sATDLLESMk	1	A0A0M0ML64	N-Term(TMT6plex); K10(TMT6plex)	8.368e-08	61.77	0.000242193	2	1552.86	-1.07159	0	0.989917	1		1.00085	1		0.986155	1		0.992678	1		1.01854	1		1.03739	1
imFEIAGVSEEVAR	5	Q6HPQ1	N-Term(TMT6plex); M2(Oxidation)	9.959e-06	61.77	0.000238035	2	1795.95	1.00078	0	1.00785	5	6.31266	0.979757	5	10.864	1.02816	5	5.03032	1.03578	5	6.70163	0.95725	5	21.7776	0.968035	5	6.55642
nPALPFTTSSLQQEAAR	1	A0A243KXB9	N-Term(TMT6plex)	0.0001915	61.77	0.000300338	2	2060.09	-4.2681	0	0.980474	1		0.954552	1		0.98225	1		1.09536	1		0.968485	1		1.03817	1
iDGEHFSAFIVEk	5	A0A231HYH9	N-Term(TMT6plex); K13(TMT6plex)	2.855e-10	61.76	0.000279059	2	1950.07	0.074273	0	0.987952	5	2.60946	0.878195	5	6.4052	1.04374	5	4.50954	1.01526	5	2.42328	1.05241	5	1.46676	1.03826	5	4.25416
mQGYNVHYLTGTDEHGQk	3	A0A0F6FUB9	N-Term(TMT6plex); K18(TMT6plex)	7.543e-11	61.76	0.000179838	3	2536.27	1.32427	0	1.05312	3	4.24369	0.88109	3	4.87505	1.00445	3	0.213461	0.928343	3	1.85037	1.089	3	2.93665	1.00086	3	0.168716
tAAEYAFIAFPIk	6	A0A0F6FU57	N-Term(TMT6plex); K13(TMT6plex)	3.646e-10	61.74	0.000300611	2	1900.1	-1.38546	0	0.99328	6	4.80529	0.85843	6	9.01792	0.983246	6	6.53557	1.08185	6	2.43863	1.22816	6	5.71778	0.79434	6	5.8725
tAFDLIEVPDVTk	9	A0A0G4D773	N-Term(TMT6plex); K13(TMT6plex)	4.65e-09	61.74	0.000337052	2	1906.09	0.561846	0	1.01888	9	5.82403	0.991656	9	10.0503	1.02722	9	2.69654	0.999739	9	8.86185	0.992513	9	6.15179	0.998134	9	12.4251
tPQVLFVGQNISSTYMk	4	A0RK94	N-Term(TMT6plex); K17(TMT6plex)	1.297e-09	61.73	0.000341119	3	2371.31	-0.506262	0	0.937131	4	6.9303	1.05764	4	8.67531	1.03741	4	3.31551	1.02811	4	6.78545	0.960798	4	6.83359	0.997232	4	10.2306
mEHLQEELYk	4	A0A242YJ35	N-Term(TMT6plex); K10(TMT6plex)	1.36e-08	61.72	0.000269796	2	1777.95	-0.793006	0	0.953157	4	2.26461	1.15779	4	10.9818	0.932041	4	4.40421	0.907008	4	3.63046	1.0177	4	2.54844	1.10319	4	3.44015
qEIVLQQMLAITk	3	A0A193CNF3	N-Term(TMT6plex); K13(TMT6plex)	1.079e-08	61.72	0.000243584	2	1973.19	-0.410744	0	1.01131	3	0.893593	1.01253	3	0.0917045	1.05366	3	3.08196	1.0698	3	1.57802	0.865397	3	3.85787	1.03815	3	0.626735
dLALNGTSNIEAATk	2	Q6HPP2	N-Term(TMT6plex); K15(TMT6plex)	1.831e-08	61.72	0.000331677	3	1976.11	2.54544	0	0.997518	2	0.66352	1.13639	2	1.52686	0.969312	2	1.3241	0.990067	2	0.145247	0.895148	2	0.920918	1.07316	2	1.91453
yPVTTNFEETIVk	5	A0A193CYN7	N-Term(TMT6plex); K13(TMT6plex)	9.736e-10	61.72	0.000326865	2	1999.12	0.618962	0	0.998323	5	1.05412	1.03062	5	1.85068	0.965042	5	4.20781	1.00014	5	2.04232	1.00285	5	5.98689	1.00858	5	1.79647
mQFVSNVQYGk	3	C3DST4	N-Term(TMT6plex); M1(Oxidation); K11(TMT6plex)	1.844e-05	61.71	0.000256995	2	1774.96	0.117297	0	0.968469	3	2.09223	1.04409	3	4.46714	0.976539	3	5.92225	1.08678	3	8.47199	0.967822	3	5.99627	0.956979	3	10.6549
sTYSESEGTLIAAYDGATk	3	A0A242ZH54	N-Term(TMT6plex); K19(TMT6plex)	1.818e-11	61.71	0.000211802	3	2422.24	-0.297203	0	0.996182	3	3.49089	0.941121	3	14.6707	1.03011	3	0.0523927	0.976303	3	6.59389	1.03614	3	19.8248	0.970973	3	7.73039
fVGLQGTFQSLNk	2	A0A0D1R4L7	N-Term(TMT6plex); K13(TMT6plex)	1.23e-08	61.7	0.000306604	2	1897.09	-1.30861	0	1.02113	2	3.68925	0.957699	2	1.03121	1.04886	2	4.03392	1.05711	2	3.87845	0.972223	2	3.45776	0.934094	2	2.18851
vINAYENNLPLTVENVQk	1	A0A0F6JFR6	N-Term(TMT6plex); K18(TMT6plex)	3.986e-11	61.7	0.000308801	3	2516.41	-2.96926	0	1.02869	1		0.971775	1		0.974661	1		1.0412	1		1.02174	1		0.962989	1
vGAATETELk	12	A0A242ZMZ4;A0A243A7E1	N-Term(TMT6plex); K10(TMT6plex)	5.661e-09	61.68	0.000323674	2	1476.87	0.360371	0
tMFAVQYLQLQk	2	A0A1C9BY92	N-Term(TMT6plex); K12(TMT6plex)	1.8e-09	61.67	0.000307197	2	1928.11	0.729885	0	0.976357	2	6.45778	0.821602	2	3.96962	1.09121	2	1.06158	1.03115	2	1.16152	1.1476	2	1.21013	0.885929	2	4.09289
tASGIVLPDTAk	9	A0A2C9ZBN5	N-Term(TMT6plex); K12(TMT6plex)	1.321e-08	61.66	0.000322439	2	1630.98	-0.886096	0	1.00075	9	5.01568	1.03281	9	2.03172	1.02217	9	4.10319	1.06774	9	3.58478	0.953743	9	9.24179	0.937718	9	7.93424
nPETLDVDALSNEIPYk	4	A0A0F6G0Z3;A0A243GQE3	N-Term(TMT6plex); K17(TMT6plex)	8.987e-09	61.65	0.000291791	3	2376.27	-0.266821	0
gFQVNPIGAPAPHEk	3	A0A193CRA2	N-Term(TMT6plex); K15(TMT6plex)	1.171e-10	61.64	0.000329103	3	2020.13	-2.87009	0	0.992208	3	0.487793	1.00841	3	1.3697	0.95375	3	3.95852	1.08012	3	2.61707	0.999603	3	3.15525	0.923535	3	5.94506
dSISSITNDQR	2	A0A2T7YLE8	N-Term(TMT6plex)	3.081e-06	61.63	0.000167885	2	1464.75	-1.18053	0	1.02703	2	5.66917	1.27159	2	16.4929	0.998185	2	8.91637	0.903704	2	8.25192	0.688771	2	9.00208	1.21322	2	12.9547
aVLELLQTTk	6	A0A0G4CUL1;A0A242WRP2	N-Term(TMT6plex); K10(TMT6plex)	6.201e-06	61.63	0.000160499	2	1573.99	-0.929245	0
eVVSQLANEIYER	4	M1QQ71	N-Term(TMT6plex)	1.251e-09	61.63	0.000238997	2	1778.95	0.550471	0	0.89492	4	8.80545	1.11215	4	10.3993	0.911513	4	7.64433	0.981269	4	2.37191	1.05339	4	12.3228	1.12778	4	2.41817
vAPYASINDGLFDLLVLk	1	A0A0F6FU38	N-Term(TMT6plex); K18(TMT6plex)	1.93e-09	61.63	0.000292245	3	2406.4	-1.65027	0	1.03015	1		0.979739	1		1.03166	1		0.963709	1		1.01077	1		0.990745	1
dIFESVSSMEEQIGHLYk	2	A0A243KRV0	N-Term(TMT6plex); K18(TMT6plex)	9.418e-13	61.63	0.000235321	3	2570.31	-3.47554	0	0.953411	2	0.912978	1.0019	2	6.11728	0.96222	2	5.02675	0.908555	2	2.84067	1.10463	2	3.13604	1.11018	2	0.037993
dFLSNYLPAQPGVMQTLSGEVk	2	A0A242X5A1	N-Term(TMT6plex); K22(TMT6plex)	6.419e-10	61.62	0.000283071	3	2852.52	-2.86531	0	1.0043	2	8.72085	1.04583	2	0.867073	1.01671	2	0.631629	0.966988	2	3.44061	0.918146	2	9.03593	1.08869	2	4.11131
iGETHEGASQmDWmEQEQER	18	A0A0D1QWX3;A0A243AS87	N-Term(TMT6plex); M11(Oxidation); M14(Oxidation)	2.845e-12	61.61	9.07665e-06	3	2652.15	0.139028	0
vSFNPEVGTIQVLAR	5	A0A242ZHC3	N-Term(TMT6plex)	6.822e-09	61.6	0.000338305	3	1859.06	-0.43824	0	0.981734	5	1.77853	0.971164	5	2.95365	1.025	5	2.22624	1.02172	5	2.87623	1.05702	5	2.62506	0.981935	5	1.64634
iESEDYFLIPTAEVPVTNMHR	6	A0A193CLI3;A0A243NK14	N-Term(TMT6plex)	2.277e-13	61.6	0.000219829	3	2690.38	3.22998	0
aLGVPLEQLMHMPQHILIQk	2	A0A243ECT0	N-Term(TMT6plex); K20(TMT6plex)	1.335e-09	61.6	0.000290016	3	2754.58	-6.42491	0	0.826594	2	4.44596	0.7236	2	8.43282	1.13915	2	2.35316	1.04803	2	3.33607	1.42996	2	0.578752	0.743924	2	10.5875
ekEQAIAALQEQVASLSVQIASk	4	A0A243E4X6	N-Term(TMT6plex); K2(TMT6plex); K23(TMT6plex)	6.403e-15	61.6	0.000201323	3	3128.81	-0.915759	1	0.954819	4	4.53901	0.880246	4	8.24848	1.00568	4	3.34953	0.997896	4	1.78996	1.19358	4	7.19405	0.981877	4	3.25841
gVTIDDIAELVHFLQk	2	A0A242XHA9	N-Term(TMT6plex); K16(TMT6plex)	5.441e-12	61.59	0.00032539	3	2256.29	-2.68963	0	0.803395	2	1.52434	1.09659	2	2.83015	0.967583	2	2.1966	0.956133	2	0.852939	1.0862	2	0.754815	1.18084	2	1.12066
fIQNLSLSGk	2	A0A242Y2A2	N-Term(TMT6plex); K10(TMT6plex)	1.576e-05	61.58	0.000320302	2	1564.94	-3.28165	0	1.04711	2	3.03651	1.01501	2	13.8024	1.03799	2	3.187	1.04939	2	8.46047	0.939638	2	10.8396	0.896827	2	3.91753
dLVTFVTFGEGSSNQGDFHEGANFAGVHk	5	A0A243GEB8;A0A243I6G9	N-Term(TMT6plex); K29(TMT6plex)	5.584e-12	61.58	0.000139874	3	3525.74	-1.74918	0
qQVLQLLGSNEASSGHQGGSSTNANTPTLDSLAR	2	A0A243CGB9	N-Term(TMT6plex)	2.644e-14	61.57	0.000167817	4	3667.85	1.48934	0	1.03232	2	2.56179	0.954622	2	4.46513	1.01027	2	6.89936	1.10883	2	22.4157	0.903193	2	13.9991	0.960782	2	25.5721
gMGSVGAMEk	7	A0A242ZPR0	N-Term(TMT6plex); K10(TMT6plex)	5.058e-07	61.57	0.000245178	2	1424.76	-2.94642	0	1.0819	7	1.59747	0.942061	7	8.84686	1.01959	7	3.99786	0.940067	7	1.83221	1.01575	7	4.63915	0.983875	7	4.08316
sVIQNQILEAIDTPR	3	A0A0K0SBY7	N-Term(TMT6plex)	3.579e-10	61.57	0.000322921	2	1926.08	-4.80127	0	0.982341	3	0.0414654	0.971629	3	1.54745	1.00492	3	0.875095	0.971641	3	1.83654	1.01226	3	0.668115	1.04613	3	2.05886
kLSEGATEVFAELAk	4	A0A242YT41	N-Term(TMT6plex); K1(TMT6plex); K15(TMT6plex)	8.158e-16	61.57	0.000293175	2	2280.34	-1.52205	1	1.02526	4	1.28512	0.877061	4	2.34688	1.0048	4	4.02573	1.0045	4	2.25001	1.08513	4	1.74467	0.990164	4	4.26678
nDVTIDFISASSYGNQTETTGk	2	A0A0D1RL94	N-Term(TMT6plex); K22(TMT6plex)	1.152e-11	61.56	0.000192957	3	2806.41	0.0155979	0	0.952574	2	1.82392	0.986386	2	7.40672	1.02544	2	1.07432	1.01042	2	0.465595	1.04277	2	3.28717	0.997921	2	1.43527
iDEPTLQMTFLVNNSPFAGR	3	A0A0D1R709;A0A243J686	N-Term(TMT6plex)	4.753e-12	61.55	0.000243965	3	2479.29	-0.147624	0
dMGVVLAFGmTAk	6	A0A243GEB8;A0A243I6G9	N-Term(TMT6plex); M10(Oxidation); K13(TMT6plex)	8.211e-06	61.54	0.000279811	2	1813.99	-0.648219	0
vSVIGAGFTGATTAFLLAQk	5	A0A0D1R7L2	N-Term(TMT6plex); K20(TMT6plex)	1.787e-11	61.52	0.000247136	3	2410.41	0.177512	0	0.989481	5	4.25087	0.807592	5	5.99576	1.074	5	1.01694	1.08133	5	5.31272	1.13248	5	8.48455	0.872002	5	7.39818
tYAVQNLELk	1	A0A243H8R3	N-Term(TMT6plex); K10(TMT6plex)	3.594e-08	61.52	0.000300375	2	1636.97	-0.901252	0	1.01325	1		0.996911	1		1.00813	1		1.00222	1		1.03981	1		0.941357	1
vVSVSPDFAESTk	3	A0A0F6FKA5;A0A1E8ANI9	N-Term(TMT6plex); K13(TMT6plex)	1.961e-07	61.52	0.000333566	2	1824.01	-4.55895	0
eLNSGYTEIPATVVSR	1	A0A243N2Z6	N-Term(TMT6plex)	2.358e-09	61.51	0.000296124	2	1965.05	-1.54459	0	1.0043	1		0.968466	1		0.993966	1		1.05686	1		0.994407	1		0.990834	1
hGVVHYAVANMPGAVPR	8	A0A242ZLM2;A0A243FYS1;A0A242W740	N-Term(TMT6plex)	1.021e-05	61.51	0.00029577	2	2004.08	-1.51262	0
eGISPIYEPGLDELmSk	2	A0A243H6N2	N-Term(TMT6plex); M15(Oxidation); K17(TMT6plex)	1.192e-09	61.51	0.000266211	3	2352.24	-1.3405	0	0.948511	2	2.22628	1.02206	2	9.03294	1.02351	2	3.40947	0.955872	2	4.93478	0.979552	2	5.26776	1.11531	2	9.5486
dGIVTWEGQELNYPTTGPDmPDFEPR	2	A0A0F6FKA5;A0A1E8ANI9	N-Term(TMT6plex); M20(Oxidation)	1.888e-11	61.51	4.47099e-05	3	3209.5	0.648811	0
qFIQDAESAk	1	A0A0D1R467	N-Term(TMT6plex); K10(TMT6plex)	6.391e-07	61.5	0.000299142	2	1594.88	-0.882367	0	0.932757	1		0.924727	1		1.00938	1		0.985132	1		1.11871	1		1.04421	1
sEQLLQNVEk	4	A0A243E9F0	N-Term(TMT6plex); K10(TMT6plex)	2.402e-07	61.5	0.000314116	2	1645.95	-1.10824	0	0.98774	4	2.5758	1.04928	4	3.34577	0.973486	4	3.15018	0.964425	4	5.88631	1.01138	4	2.58433	1.03689	4	3.11106
lNSEQNTDLSk	4	A0A0F6FRI1	N-Term(TMT6plex); K11(TMT6plex)	2.955e-09	61.5	0.000282116	2	1706.93	-2.64755	0	1.0254	4	1.7097	1.06416	4	4.86595	0.955391	4	2.46474	0.982076	4	0.551813	0.955742	4	4.52396	1.06844	4	2.76399
iGTGFFGGEGFImQk	1	A0A0F6JDU5	N-Term(TMT6plex); M13(Oxidation); K15(TMT6plex)	3.782e-12	61.5	0.000306541	3	2063.11	1.58375	0	1.02199	1		0.879267	1		1.06358	1		1.10049	1		1.01389	1		0.887239	1
mAEMVVDYVTNLLQk	2	A0A0D1NET4;A0A243D3L1	N-Term(TMT6plex); K15(TMT6plex)	1.424e-07	61.5	0.000323213	2	2212.21	-0.794898	0
gAITFDYGNNIR	5	A0A243KTB7;A0A0F6FY60	N-Term(TMT6plex)	3.155e-07	61.5	0.00021472	2	1569.81	-8.4824	0
ySGIDLEQFLR	2	A0A243NSQ7	N-Term(TMT6plex)	2.23e-08	61.5	0.000244772	2	1569.85	-0.941771	0	0.972953	2	2.53747	0.990749	2	1.72193	0.990152	2	0.0754695	1.01783	2	5.9057	1.09334	2	3.93664	0.936065	2	3.27453
gEQMYEFFDk	10	Q6HPP6	N-Term(TMT6plex); K10(TMT6plex)	6.208e-07	61.5	0.000150403	2	1751.87	-0.503595	0	1.01112	10	2.82619	0.938573	10	4.21046	1.04441	10	1.20669	0.98906	10	3.81361	1.03694	10	1.77292	1.00658	10	2.70482
gLDISGVTHVYNFDIPQDPESYVHR	6	A0A0D1RC49	N-Term(TMT6plex)	3.824e-12	61.49	0.000143548	3	3087.52	-4.57802	0	1.00112	6	3.55549	0.964099	6	17.0309	1.00009	6	5.7946	0.943291	6	4.66817	1.02941	6	10.7731	1.04648	6	11.5567
gSNETVEWEDGNTYPLLk	11	A0A243GVN3	N-Term(TMT6plex); K18(TMT6plex)	1.578e-08	61.48	0.000247822	2	2510.28	-0.795404	0	0.961481	11	2.66858	1.06257	11	2.70746	1.0094	11	2.29997	0.947789	11	2.43829	1.00805	11	3.37347	1.07223	11	4.08469
vNAAMSTTILLEk	3	A0A0F6FRD2	N-Term(TMT6plex); K13(TMT6plex)	2.393e-09	61.47	0.000340352	2	1849.09	-0.794167	0	0.972729	3	0.655019	1.0725	3	6.95913	0.997615	3	5.93163	1.10313	3	0.441755	0.991514	3	4.40081	0.963037	3	11.7157
aGINTVQELANkTEEDMMk	3	A0A243AS64	N-Term(TMT6plex); K12(TMT6plex); K19(TMT6plex)	2.184e-15	61.47	0.000343845	3	2809.51	1.29292	1	0.92659	3	2.00693	0.693853	3	0.2666	1.0393	3	0.764799	0.909097	3	2.73091	1.44275	3	3.08196	0.924675	3	0.228868
iNFDLANDLGNLLNR	1	A0A0F6FUB9	N-Term(TMT6plex)	1.237e-13	61.46	0.000300589	2	1931.05	-1.5255	0	1.00291	1		0.952496	1		1.01877	1		1.03715	1		1.01435	1		0.976006	1
vGDQAPNFQVLANDLSPVSLETYk	6	A0A193CYE6;A0A243A3C9	N-Term(TMT6plex); K24(TMT6plex)	8.166e-10	61.46	0.000333884	2	3063.63	-2.9377	0
lAPALImGNAVIFkPATQGAISGIk	2	A0A243GXZ0;M1QRC4;A0A2C2G0M3	N-Term(TMT6plex); M7(Oxidation); K14(TMT6plex); K25(TMT6plex)	9.259e-11	61.46	0.000105531	3	3184.91	0.493549	0
tLEEGQEVTFEVEQGNR	7	A0A243I269	N-Term(TMT6plex)	0.0006922	61.45	0.000125074	2	2194.08	-1.24504	0	0.957011	7	11.1232	1.01451	7	10.9247	0.93165	7	5.06208	0.8812	7	7.10955	1.01647	7	10.2087	1.12679	7	7.07022
gEVPEGYYTISLGk	4	A0A243JQ58	N-Term(TMT6plex); K14(TMT6plex)	5.711e-10	61.45	0.000321513	2	1971.09	1.70595	0	0.983843	4	6.40043	0.933062	4	1.74573	0.990052	4	5.64064	1.00304	4	1.95145	1.06062	4	3.81141	1.02602	4	3.64705
nGVLAGYPLVDIk	5	A0A0D1QWX3;A0A243AS87	N-Term(TMT6plex); K13(TMT6plex)	2.797e-11	61.44	0.000291066	2	1817.09	-0.245437	0
aDLGLNPSNDGTVIR	7	A0A243I3N0	N-Term(TMT6plex)	8.418e-08	61.41	0.000232298	2	1770.95	-1.06996	0	0.975522	7	3.69814	1.04182	7	13.4267	0.947805	7	11.7379	0.931804	7	9.12873	1.03154	7	7.75896	1.12261	7	3.31639
gVLTNEAPGFEGLFYDk	6	A0A2T7YVK2;A0A243F733	N-Term(TMT6plex); K17(TMT6plex)	2.852e-08	61.39	0.000287611	3	2315.23	-1.37053	0
vTTVNLDEYVNLPHEDk	2	A0A0F6FV59	N-Term(TMT6plex); K17(TMT6plex)	6.03e-12	61.39	0.00034294	3	2444.31	0.404393	0	1.08199	2	1.17117	1.1267	2	0.219176	0.972923	2	0.885509	0.969566	2	4.411	0.75452	2	5.2287	1.16723	2	0.57833
fFLYDDTVATk	4	A0A0G4CUP7	N-Term(TMT6plex); K11(TMT6plex)	3.552e-09	61.38	0.000310908	2	1777.98	-0.20404	0	0.978444	4	0.402083	1.14148	4	3.97924	0.979447	4	2.89364	0.95823	4	1.67166	0.967665	4	3.20786	1.0546	4	0.777874
aFMHLDTVFTMVDYDk	22	C3BX43;A0A2A8WCJ0	N-Term(TMT6plex); K16(TMT6plex)	1.727e-08	61.35	0.000193063	2	2391.21	-0.0196872	0
lVFSNNTIQk	1	A0A2B4AL74	N-Term(TMT6plex); K10(TMT6plex)	1.214e-06	61.34	0.000375887	2	1621.96	-2.24812	0	1.10496	1		0.943706	1		1.05149	1		1.00447	1		1.01503	1		0.841471	1
aFEGFDQQFNQLkPk	7	A0A243JU09	N-Term(TMT6plex); K13(TMT6plex); K15(TMT6plex)	1.718e-10	61.34	0.000325022	3	2484.38	-1.79993	0	0.898447	7	5.61829	0.728161	7	33.7296	1.12246	7	4.13392	1.14735	7	2.31397	1.24033	7	16.7904	0.768591	7	17.8505
ySEGLHQAIEAk	3	A0A243NNX0;A0A243HWE8	N-Term(TMT6plex); K12(TMT6plex)	1.553e-08	61.33	0.000322201	2	1804	-2.92597	0
qYSGADFWNPmSVEEAR	2	A0A193CLP8	N-Term(TMT6plex); M11(Oxidation)	2.632e-10	61.33	4.04546e-05	2	2232.02	-0.105565	0	1.04419	2	6.11334	0.903419	2	14.3085	1.03293	2	3.86972	0.983146	2	7.74027	1.00989	2	14.2633	1.00737	2	11.2218
eILELNPETMEYEAR	3	A0A243DJG5;A0A243KYP4;A0A243GW99	N-Term(TMT6plex)	1.993e-08	61.32	0.000134151	3	2066.03	-0.658195	0
aQQTITGTVk	1	A0A242Y2G4	N-Term(TMT6plex); K10(TMT6plex)	4.528e-08	61.32	0.000319881	2	1504.91	-0.889333	0	0.945788	1		1.15075	1		1.01969	1		0.959746	1		0.989278	1		0.98232	1
sFGDLSENSEYDAAkDEQAFVEGR	4	A0A242ZK72	N-Term(TMT6plex); K15(TMT6plex)	1.607e-19	61.31	9.41148e-05	3	3122.49	-1.13908	1	0.938394	4	3.2614	0.896205	4	1.08863	0.996172	4	3.29063	0.998358	4	2.19546	1.19867	4	2.44277	0.996543	4	4.03939
eLLEEHNAQYIQIVPk	8	A0A0F6FYF6	N-Term(TMT6plex); K16(TMT6plex)	3.931e-07	61.31	0.000341439	2	2382.33	-3.72116	0	1.01243	8	5.4539	0.939841	8	3.16404	1.03616	8	4.37644	1.04277	8	3.02188	1.03282	8	2.87556	0.934441	8	3.23953
gEAGSSAAINPk	1	A0A0F6FX67	N-Term(TMT6plex); K12(TMT6plex)	3.815e-10	61.3	0.000276954	2	1559.88	-0.837209	0	1.04815	1		0.970648	1		1.04437	1		0.992979	1		0.996319	1		0.940547	1
yTGIQSLmTFDNDALLVR	4	A0A242Z8K8	N-Term(TMT6plex); M8(Oxidation)	1.713e-09	61.3	0.000275286	3	2302.19	-0.0950805	0	1.01933	4	4.24051	1.01229	4	1.29214	1.02446	4	6.34869	0.974366	4	2.40854	0.97678	4	2.62482	1.07696	4	1.77289
sTLSSAImGHPk	7	A0A242YRL4	N-Term(TMT6plex); M8(Oxidation); K12(TMT6plex)	8.466e-06	61.29	0.000318049	2	1702.96	2.26682	0	0.988375	7	2.62175	0.987482	7	13.4763	1.02017	7	5.39861	1.02736	7	1.82412	1.09206	7	14.3156	0.949163	7	12.5656
gIQSIDTGVELDSLR	4	A0A243MYE7	N-Term(TMT6plex)	2.727e-12	61.29	0.000282867	2	1831.99	-1.64824	0	1.03382	2	0.618977	0.976881	2	7.321	0.99245	2	2.86865	1.05432	2	7.8066	0.93737	2	16.2781	1.00859	2	6.5208
sLPFLQEFTQHPLFYR	2	C3C2G0	N-Term(TMT6plex)	1.199e-10	61.29	0.000341157	3	2252.21	1.93958	0	1.05141	1		1.00674	1		1.03642	1		1.20449	1		0.842826	1		0.842246	1
lAQDGAILMPLGSYPFSk	1	A0A0D1RCQ2	N-Term(TMT6plex); K18(TMT6plex)	1.574e-09	61.29	0.000371918	3	2366.31	-3.61663	0	0.982843	1		1.13957	1		0.840048	1		0.893094	1		1.05484	1		1.17294	1
sMEIPAVVGTk	6	A0A0F6FYY0	N-Term(TMT6plex); K11(TMT6plex)	1.145e-07	61.28	0.000387037	2	1589.93	-4.98542	0	0.990283	6	4.70496	0.99041	6	4.11961	1.00488	6	2.43845	0.982078	6	2.4705	1.05731	6	3.53192	0.972267	6	3.48967
aSQYGImQVEDR	7	A0A0D1R709;A0A243J686	N-Term(TMT6plex); M7(Oxidation)	5.796e-06	61.28	0.000125599	3	1641.81	1.19611	0
kSEEFGVIASNVELNFAk	13	A0A242ZH37	N-Term(TMT6plex); K1(TMT6plex); K18(TMT6plex)	8.869e-10	61.28	0.000295808	2	2669.51	-0.0228324	1	1.03175	13	3.20797	0.934036	13	9.60453	1.033	13	3.41217	1.03107	13	4.26891	1.0316	13	7.41946	0.926887	13	4.91896
eAPGILLSNVk	5	A0A2T7YTQ6	N-Term(TMT6plex); K11(TMT6plex)	1.919e-07	61.27	0.000208931	2	1598.98	-3.98139	0	1.05763	5	0.439357	0.948483	5	4.94577	1.04264	5	2.0699	1.0061	5	2.77917	1.01601	5	4.96418	0.959269	5	1.72082
nQTENDYSVINADDADVMALSAYSk	2	A0A242ZIH9	N-Term(TMT6plex); K25(TMT6plex)	1.139e-11	61.27	0.000107003	3	3192.54	0.245508	0	0.987248	2	6.77727	0.856399	2	13.2275	0.993947	2	1.90165	1.01474	2	4.38809	1.13278	2	8.96451	0.994464	2	0.372874
iLAGGEGDDSk	17	A0A243G5A7	N-Term(TMT6plex); K11(TMT6plex)	6.033e-07	61.26	0.000317785	2	1519.83	-2.674	0	1.04856	17	4.42442	0.963896	17	4.36293	1.01407	17	3.73299	1.02246	17	3.6495	0.99834	17	4.01329	0.922028	17	7.68224
qFIVDGLDEINDPR	4	A0A243E9B9	N-Term(TMT6plex)	0.0001655	61.26	0.000269304	2	1859.97	2.42674	0	1.00339	4	5.51986	0.914254	4	5.13189	1.00815	4	3.71484	0.996338	4	4.5117	1.09212	4	5.4488	0.94738	4	2.94003
nSVSQNVTATHLLNIk	2	A0A0F6FZM9	N-Term(TMT6plex); K16(TMT6plex)	4.248e-12	61.26	0.000336078	3	2197.27	-1.50152	0	1.01545	2	1.27613	0.929498	2	16.5112	1.01917	2	0.0835318	1.12727	2	7.48901	0.982711	2	13.3502	0.895119	2	8.17149
qVTEEVTSEGYAVQIANMNSTk	2	A0A347VE78;A0A0F6FN95	N-Term(TMT6plex); K22(TMT6plex)	3.565e-12	61.26	0.000205111	3	2857.45	-4.51679	0
aDEGIVEVk	3	A0A193CW83	N-Term(TMT6plex); K9(TMT6plex)	0.0005623	61.23	0.000403083	2	1417.83	0.8063	0	1.05792	3	4.24649	1.04407	3	1.08136	1.07044	3	0.974119	1.00776	3	2.0446	0.918324	3	2.43982	0.999117	3	1.41066
gVEISTLLPEQR	7	A0A243K5F2	N-Term(TMT6plex)	4.136e-07	61.22	0.000306869	2	1570.9	-2.60204	0	0.99882	7	7.40332	1.00314	7	9.00908	1.02633	7	5.98471	0.964549	7	10.6935	1.01966	7	6.57689	1.01641	7	5.39751
lTSVGPMNAFWVPELGGMk	2	A0A242ZJV7	N-Term(TMT6plex); K19(TMT6plex)	5.434e-08	61.19	0.000357277	2	2492.34	-0.560108	0	1.0338	2	2.47759	0.876211	2	2.55568	1.016	2	0.671655	0.936125	2	6.01982	1.1441	2	0.151559	0.970227	2	9.74883
dPSLDAILEADQWAR	3	A0A0K0SAH6	N-Term(TMT6plex)	2.814e-10	61.18	0.000241503	3	1928.99	0.252091	0	1.03217	3	7.28523	1.06492	3	19.7189	0.917523	3	15.6969	0.926893	3	10.8116	0.932264	3	7.66701	1.04692	3	16.5055
lGGDDFDQVIIDHLVAEFk	9	A0RIT3;A0A243A5E1	N-Term(TMT6plex); K19(TMT6plex)	3.967e-14	61.18	0.000339773	3	2589.4	-0.28507	0
eSLFmEYIIk	13	C3BX43;A0A2A8WCJ0	N-Term(TMT6plex); M5(Oxidation); K10(TMT6plex)	0.002985	61.16	0.000347083	2	1746.97	-3.00635	0
yPNASMAQLAk	4	A0A243EYM1	N-Term(TMT6plex); K11(TMT6plex)	1.859e-07	61.15	0.000362271	2	1651.92	-1.76949	0	1.00166	4	0.832318	0.993931	4	5.91607	0.990888	4	4.29264	0.99428	4	3.29509	1.04747	4	3.45077	1.01599	4	0.768828
mFSMGASSAALYk	2	A0A242WUU2;A0A0P0PMQ1	N-Term(TMT6plex); K13(TMT6plex)	4.132e-10	61.15	0.000277555	2	1821.97	1.60675	0
aIYFSLADVGVk	2	A0A3S6Q287	N-Term(TMT6plex); K12(TMT6plex)	5.101e-09	61.13	0.000326863	2	1741.03	0.976766	0	1.01834	2	2.36149	0.954418	2	7.89159	1.01969	2	2.24276	1.02827	2	0.627593	1.02484	2	3.14998	0.946145	2	6.68249
gQNLEVVEINHk	11	A0A1B1LBI5	N-Term(TMT6plex); K12(TMT6plex)	5.802e-10	61.13	0.00038206	2	1838.05	-0.286779	0	1.00825	11	3.58226	0.982328	11	6.14589	1.01007	11	5.17741	1.01209	11	5.85382	0.994168	11	4.09038	0.940428	11	5.67712
aEEEPVVAEDGGMk	1	A0A242Z0Y7	N-Term(TMT6plex); K14(TMT6plex)	2.311e-09	61.12	0.000187568	2	1918.98	-1.10416	0	1.03908	1		1.15473	1		1.00204	1		0.929821	1		0.689412	1		1.29567	1
qLLLAGGVAANk	2	A0A1C9BM28	N-Term(TMT6plex); K12(TMT6plex)	9.867e-10	61.11	0.000157332	2	1613.01	-1.7735	0	0.978939	2	1.63802	1.02468	2	5.16419	0.993265	2	4.25828	1.06154	2	2.9903	1.01226	2	8.10496	0.933813	2	13.3246
kVAGIESGSGEPNR	8	Q6HPS1	N-Term(TMT6plex); K1(TMT6plex)	3.607e-09	61.1	0.000394644	3	1859.04	2.01142	1	0.999827	8	1.9213	0.97402	8	2.35885	1.01214	8	2.80507	0.994642	8	1.21723	1.08391	8	4.46949	0.924004	8	1.97196
sTGPYSLVTQQPLGGk	6	A0A243E988;A0A243FY98	N-Term(TMT6plex); K16(TMT6plex)	2.705e-13	61.1	0.000372715	2	2091.18	-0.223504	0
mSSFVQELDk	2	A0A0F6G128;A0A0F6IYD0;Q3EVS2	N-Term(TMT6plex); K10(TMT6plex)	5.517e-08	61.1	0.00024576	2	1641.89	-0.530047	0
dVAFADAEWSIALLR	2	A0A243GYS9	N-Term(TMT6plex)	1.053e-10	61.1	0.00033825	3	1906.03	-0.137253	0	0.976183	2	8.40184	1.00956	2	8.64249	1.05295	2	1.84013	0.929078	2	5.18144	0.967459	2	6.36915	1.09715	2	12.7826
lADDEPIAFETTYLSPALVk	1	A0A243L2G9	N-Term(TMT6plex); K20(TMT6plex)	4.41e-12	61.1	0.000366738	3	2651.46	0.285642	0	1.03465	1		0.888461	1		1.00019	1		1.00557	1		1.06175	1		0.999428	1
fIEEIGTYNPVAQPAEVk	15	A0RHL7;A0A243E966	N-Term(TMT6plex); K18(TMT6plex)	2.349e-10	61.09	0.000403256	3	2463.35	-0.034718	0
vIPAAQFGEAk	6	A0A193CWJ8;C3H550	N-Term(TMT6plex); K11(TMT6plex)	1.882e-07	61.08	0.000369016	2	1588.95	0.980696	0
lQFVQADVTk	1	A0A0F6G192	N-Term(TMT6plex); K10(TMT6plex)	2.654e-07	61.07	0.000362089	2	1606.96	2.98839	0	1.03568	1		1.00316	1		1.02705	1		1.04013	1		0.956278	1		0.939657	1
vGLVTDVGGVDDk	11	A0A0K0SC44	N-Term(TMT6plex); K13(TMT6plex)	2.179e-11	61.06	0.000388934	2	1731.99	-2.14898	0	1.03935	11	6.61528	1.02503	11	5.95305	0.999986	11	4.04392	0.987838	11	3.33098	0.970488	11	5.01771	1.01549	11	7.60494
vFGQSFDASGFLk	4	C3BWJ3	N-Term(TMT6plex); K13(TMT6plex)	3.429e-10	61.06	0.000319913	2	1861.02	-0.604698	0	1.05175	4	3.17101	0.998709	4	2.84003	1.01427	4	0.935154	1.02285	4	2.82741	0.943346	4	2.14873	0.978502	4	4.99537
aSAEAYLGETVTk	15	A0RIT3;A0A243A5E1	N-Term(TMT6plex); K13(TMT6plex)	6.584e-11	61.05	0.000323792	2	1797.99	-4.19809	0
iGAYGLTEPGSGSDAGGMk	4	A0A0F6G160	N-Term(TMT6plex); K19(TMT6plex)	1.649e-07	61.05	0.000252139	2	2226.14	-2.63325	0	1.009	4	2.33484	1.01812	4	0.900192	0.97741	4	4.07465	0.945219	4	4.26113	0.993258	4	0.249509	1.0594	4	4.6902
gDMGVEIPPEEVPLVQk	16	A0A0F6FYF6	N-Term(TMT6plex); K17(TMT6plex)	2.418e-10	61.04	0.000430829	3	2295.27	0.305462	0	1.04245	16	6.82253	0.921251	16	11.4439	1.01865	16	2.98484	0.954487	16	7.49249	0.996525	16	5.64767	1.02523	16	9.22411
eALEVIIEAIEk	10	A0A2C9YU89;A0RKS3	N-Term(TMT6plex); K12(TMT6plex)	4.774e-09	61.04	0.000288649	2	1815.08	-1.72379	0
vIEGGQTMNPSTEDIVk	2	A0A243E973;C3GMV9;A0A243I2Y8;A0A242XGS8	N-Term(TMT6plex); K17(TMT6plex)	6.815e-12	61.03	0.000352739	3	2276.22	0.216747	0
rDGIATYVAADR	1	A0A193CXG5;A0A243MRD6;A0A243GE99	N-Term(TMT6plex)	2.477e-10	61.01	0.000283597	3	1536.83	0.0343599	1
eIQADVYETVk	2	A0A243GX62	N-Term(TMT6plex); K11(TMT6plex)	3.117e-09	61	0.00032631	2	1752.97	-2.29465	0	1.07992	2	1.20641	1.05853	2	5.3938	1.01207	2	0.86367	0.939334	2	1.00101	0.908408	2	7.1819	1.02733	2	2.05611
tYTDELAAEGTMYVVNHMk	1	A0A243IS30	N-Term(TMT6plex); K19(TMT6plex)	1.507e-11	61	0.000228528	3	2631.33	2.18614	0	0.984416	1		0.913915	1		1.00503	1		0.965079	1		1.13688	1		0.990949	1
tAEGVDLSEAk	5	A0A0F6FT22	N-Term(TMT6plex); K11(TMT6plex)	1.482e-07	60.99	0.000353336	2	1577.88	-1.56349	0	1.02732	5	4.62855	1.04576	5	5.72291	1.03818	5	6.24556	1.02275	5	5.79337	0.894626	5	5.65432	0.992455	5	7.83734
yDEIQVGDQASLTk	3	C3GY67	N-Term(TMT6plex); K14(TMT6plex)	1.296e-08	60.99	0.000350708	2	2025.09	0.77691	0	0.98655	3	5.57934	0.955374	3	4.03983	1.03099	3	2.97189	0.916178	3	4.74777	1.06389	3	4.11889	0.980853	3	5.2598
vPVIAGTGSNNTHASIDLTk	5	A0A243H7V5	N-Term(TMT6plex); K20(TMT6plex)	2.145e-14	60.99	0.000406798	3	2453.38	0.523945	0	0.979659	5	3.30352	0.902391	5	3.92901	1.05156	5	3.94018	1.02941	5	6.10532	1.02747	5	3.12381	1.05277	5	6.15204
vISGGNFHGQPIAFAMDFLk	2	A0A0F6J631	N-Term(TMT6plex); K20(TMT6plex)	5.563e-14	60.99	0.00041675	3	2607.41	-1.2946	0	0.826924	2	2.81915	0.633015	2	8.93873	1.02115	2	1.55499	0.965844	2	10.6624	1.75363	2	8.2903	0.669403	2	1.62849
ySEVGAIVQLVDGAR	9	M1QIM3	N-Term(TMT6plex)	4.865e-10	60.99	0.000340796	3	1806	-0.511646	0	0.981343	9	10.5098	1.22832	9	26.6751	0.862086	9	13.4684	0.848008	9	12.878	0.962072	9	9.62827	1.24139	9	17.918
sAQATVAESGLQDk	3	A0A243J9D7	N-Term(TMT6plex); K14(TMT6plex)	9.149e-08	60.97	0.000367284	2	1863.02	0.164988	0	0.963709	3	2.02224	1.05404	3	0.500262	1.00813	3	1.42093	0.993447	3	2.37257	0.987955	3	0.672205	1.05219	3	1.73421
nMTTNDFAEITTDRPEk	10	A0A243E7D1	N-Term(TMT6plex); K17(TMT6plex)	1.888e-11	60.97	0.000225793	2	2441.22	-6.01128	0	0.99785	10	3.51563	0.997763	10	1.43413	1.01194	10	4.69655	0.990496	10	4.97369	1.00443	10	2.98987	1.02089	10	4.60334
fNDVDYGVVPGTEIPR	5	A0A0F6FQZ9	N-Term(TMT6plex)	3.956e-12	60.96	0.000237096	2	2007.04	-0.817358	0	0.964736	5	8.32857	0.946598	5	4.21691	1.01468	5	2.24688	1.00998	5	3.38626	1.07329	5	4.59149	0.950255	5	2.55999
aTVIAYEPIWAIGTGk	9	A0A243JT36;A0A2J9B5U3	N-Term(TMT6plex); K16(TMT6plex)	3.708e-11	60.96	0.000402683	3	2148.25	0.00330247	0
tQLSQYLQLMENDILLk	3	A0A1C9BMI2;A0A2T0EY85	N-Term(TMT6plex); K17(TMT6plex)	3.549e-10	60.95	0.000397223	2	2508.42	0.193549	0
aDLTMAMVNSGDTIDLSAIEGVk	7	A0A0F6FVD1;A0A1B1LB55	N-Term(TMT6plex); K23(TMT6plex)	9.137e-11	60.94	0.000357669	3	2809.47	-1.50677	0
mGHAGAIISGGk	9	A0A243BAP5	N-Term(TMT6plex); K12(TMT6plex)	6.462e-11	60.93	0.000303157	2	1556.9	0.462554	0	1.03602	9	3.27665	0.94183	9	9.08596	0.987686	9	4.05925	0.984874	9	8.70668	1.04525	9	8.95162	0.986342	9	9.43941
aSEVNEAAWLTEFR	5	A0A0D1R682	N-Term(TMT6plex)	2.073e-10	60.93	0.000179166	2	1851.94	-0.740206	0	1.03722	5	1.36858	0.956594	5	3.51786	0.97065	5	3.86431	0.98439	5	1.31693	1.01563	5	14.7917	1.0002	5	3.35626
lGVEETEVVPAASFk	9	A0A243A5N6	N-Term(TMT6plex); K15(TMT6plex)	5.381e-10	60.93	0.000370319	2	2034.15	-0.911931	0	1.14239	9	2.95643	1.60446	9	8.68607	0.819902	9	9.3851	0.774925	9	8.48285	0.533038	9	18.3991	1.35295	9	5.6599
eFAQNAVDTDGR	7	A0A1E8ANI9	N-Term(TMT6plex)	5.522e-09	60.91	0.000126186	2	1551.76	-0.52093	0	1.0927	7	3.0768	1.04466	7	23.6782	0.983674	7	9.80594	0.933396	7	6.09068	0.934907	7	6.69569	0.992923	7	7.58102
aEHMLDmGQDTTLGk	9	A0A137RYZ4	N-Term(TMT6plex); M7(Oxidation); K15(TMT6plex)	1.402e-09	60.91	0.000203876	3	2121.07	-1.04706	0	1.03585	9	2.96853	1.00528	9	7.34886	1.01531	9	1.22211	0.993277	9	4.34064	0.921256	9	4.1148	1.03262	9	5.26911
gLMLQAISPDYLFYk	2	A0A231HXD6	N-Term(TMT6plex); K15(TMT6plex)	8.109e-08	60.91	0.000390599	2	2217.24	2.03351	0	0.922453	2	2.08153	0.928095	2	9.55009	1.03922	2	1.92613	1.0489	2	0.805719	1.09791	2	6.17506	0.959563	2	4.61053
aAIEmLNHSFYNTLSk	4	A0RK94	N-Term(TMT6plex); M5(Oxidation); K16(TMT6plex)	2.356e-09	60.9	0.000307941	3	2313.23	1.04118	0	0.951475	4	4.10971	0.973362	4	6.38127	1.03399	4	2.90419	1.06565	4	6.66678	1.01549	4	3.03819	0.941899	4	11.208
[truncated: 19,484 more rows]

## Sheet: Table S2
Table S2. Detailed information of all identified proteins.
Accession	Protein Name	Gene Name	Description	Coverage	Unique Peptides	Peptides	PSMs	AAs	MW [kDa]	calc. pI	Subcellular localisation	Domain	GO annotations	KEEG KO No. (Gene)	KEEG Pathway
A0A0F6FMU9	Acetyltransferase family protein	BG08_2829	Acetyltransferase family protein OS=Bacillus thuringiensis subsp. kurstaki OX=29339 GN=BG08_2829 PE=4 SV=1 - [A0A0F6FMU9_BACTK]	15.15	1	2	3	165	18.889	9.08545	Membrane;Cytoplasmic	PF00583(Acetyltransferase (GNAT) family)	GO:0008080(MF:N-acetyltransferase activity)
A0A2T7YM17	Two-component sensor histidine kinase	C5676_03879	Two-component sensor histidine kinase OS=Bacillus thuringiensis OX=1428 GN=C5676_03879 PE=4 SV=1 - [A0A2T7YM17_BACTU]	4.07	2	2	2	369	41.961	8.42627	Membrane	PF00512(His Kinase A (phospho-acceptor) domain);PF02518(Histidine kinase-, DNA gyrase B-, and HSP90-like ATPase)	GO:0016021(CC:integral component of membrane);GO:0005524(MF:ATP binding);GO:0000155(MF:phosphorelay sensor kinase activity)
A0A243EI38	Uncharacterized protein	BK762_00075	Uncharacterized protein OS=Bacillus thuringiensis serovar toumanoffi OX=180862 GN=BK762_00075 PE=4 SV=1 - [A0A243EI38_BACTU]	14.29	1	1	1	63	7.61082	8.17725	Cytoplasmic
Q3EKY9	non-ribosomal peptide synthetase (NRPS)	RBTH_01584	Peptide synthetase OS=Bacillus thuringiensis serovar israelensis ATCC 35646 OX=339854 GN=RBTH_01584 PE=4 SV=1 - [Q3EKY9_BACTI]	2.53	1	1	1	395	45.7165	5.50342	Cytoplasmic	PF00501(AMP-binding enzyme);PF00668(Condensation domain)	GO:0003824(MF:catalytic activity)
A0A243J6M4	Probable butyrate kinase	BG08_1647	Probable butyrate kinase OS=Bacillus thuringiensis serovar pirenaica OX=180863 GN=buk PE=3 SV=1 - [A0A243J6M4_BACTU]	64.58	1	25	117	367	39.9279	5.8208	Cytoplasmic	PF00871(Acetokinase family)	GO:0005737(CC:cytoplasm);GO:0005524(MF:ATP binding);GO:0047761(MF:butyrate kinase activity)	K00929(buk)	ko00650(Butanoate metabolism)
C3GCZ5	30S ribosomal protein S14 type Z	bthur0010_1100	30S ribosomal protein S14 type Z OS=Bacillus thuringiensis serovar pondicheriensis BGSC 4BA1 OX=527029 GN=bthur0010_1100 PE=4 SV=1 - [C3GCZ5_BACTU]	26.79	2	2	4	56	6.74561	10.2866	Extracellular;Cytoplasmic	PF00253(Ribosomal protein S14p/S29e)	GO:0006412(BP:translation);GO:0005840(CC:ribosome);GO:0003735(MF:structural constituent of ribosome)	K02954(RP-S14)	ko03010(Ribosome)
A0A0B5NYD8	Transporter	BF38_3421	Transporter OS=Bacillus thuringiensis OX=1428 GN=BF38_3421 PE=3 SV=1 - [A0A0B5NYD8_BACTU]	2.08	1	1	1	432	46.9642	9.29053	Membrane	PF00209(Sodium:neurotransmitter symporter family)	GO:0016021(CC:integral component of membrane);GO:0005328(MF:neurotransmitter:sodium symporter activity)
A0A243ALR4	Alpha,alpha-phosphotrehalase	BK732_06340	Alpha,alpha-phosphotrehalase OS=Bacillus thuringiensis serovar navarrensis OX=339658 GN=BK732_06340 PE=4 SV=1 - [A0A243ALR4_BACTU]	28.21	1	16	49	553	65.246	5.21143	Cytoplasmic	PF00128(Alpha amylase, catalytic domain);PF16657(Maltogenic Amylase, C-terminal domain)	GO:0005993(BP:trehalose catabolic process);GO:0005737(CC:cytoplasm);GO:0008788(MF:alpha,alpha-phosphotrehalase activity)	K01226(treC)	ko00500(Starch and sucrose metabolism)
A0A2A8WF68	Uncharacterized protein	CN398_00775	Uncharacterized protein OS=Bacillus thuringiensis OX=1428 GN=CN398_00775 PE=4 SV=1 - [A0A2A8WF68_BACTU]	15.32	1	1	1	222	24.1311	4.91943	Cytoplasmic
A0A242ZHK4	UPF0223 protein BK726_04890	BK726_04890	UPF0223 protein BK726_04890 OS=Bacillus thuringiensis serovar londrina OX=180846 GN=BK726_04890 PE=3 SV=1 - [A0A242ZHK4_BACTU]	26.97	1	2	2	89	10.8215	5.0083	Cytoplasmic	PF05256(Uncharacterised protein family (UPF0223))
A0A1S7FFV1	Cytotoxin	B4918_31850	Cytotoxin OS=Bacillus thuringiensis OX=1428 GN=B4918_31850 PE=4 SV=1 - [A0A1S7FFV1_BACTU]	3.17	1	1	1	252	27.6934	5.52881	Membrane;Cytoplasmic	PF09000(Cytotoxic)	GO:0009405(BP:pathogenesis);GO:0016788(MF:hydrolase activity, acting on ester bonds);GO:0043022(MF:ribosome binding);GO:0003723(MF:RNA binding)
A0A243JRR1	Histidine phosphatase family protein	BK740_29705	Histidine phosphatase family protein OS=Bacillus thuringiensis serovar argentinensis OX=180880 GN=BK740_29705 PE=4 SV=1 - [A0A243JRR1_BACTU]	4.3	1	1	1	186	21.7739	7.10791	Cytoplasmic	PF00300(Histidine phosphatase superfamily (branch 1))		K01834(PGAM)	ko00680(Methane metabolism);ko00010(Glycolysis / Gluconeogenesis);ko00260(Glycine, serine and threonine metabolism)
A0A2C1C3Q9	Glycine C-acetyltransferase	COJ15_35455	Glycine C-acetyltransferase OS=Bacillus thuringiensis OX=1428 GN=COJ15_35455 PE=3 SV=1 - [A0A2C1C3Q9_BACTU]	62.37	1	22	119	396	43.0353	5.87158	Cytoplasmic	PF00155(Aminotransferase class I and II)	GO:0009058(BP:biosynthetic process);GO:0030170(MF:pyridoxal phosphate binding);GO:0016740(MF:transferase activity)	K00639(kbl)	ko00260(Glycine, serine and threonine metabolism)
A0A2B4EE79	Peptide ABC transporter substrate-binding protein	COJ78_05795	Peptide ABC transporter substrate-binding protein OS=Bacillus thuringiensis OX=1428 GN=COJ78_05795 PE=4 SV=1 - [A0A2B4EE79_BACTU]	16.12	1	8	28	515	58.2166	8.17725	Extracellular	PF00496(Bacterial extracellular solute-binding proteins, family 5 Middle)	GO:0055085(BP:transmembrane transport);GO:0043190(CC:ATP-binding cassette (ABC) transporter complex)
A0A2C9YQ21	Cold-shock protein CspB	BK732_02625	Cold-shock protein OS=Bacillus thuringiensis serovar navarrensis OX=339658 GN=BK732_02625 PE=4 SV=1 - [A0A2C9YQ21_BACTU]	40	1	2	3	65	7.20946	4.65283	Cytoplasmic	PF00313('Cold-shock' DNA-binding domain)	GO:0005737(CC:cytoplasm);GO:0003676(MF:nucleic acid binding)
A0A242WNP0	Transketolase	BK702_21250	Transketolase OS=Bacillus thuringiensis serovar cameroun OX=180885 GN=BK702_21250 PE=3 SV=1 - [A0A242WNP0_BACTU]	1.81	1	1	1	664	72.1604	5.49072	Cytoplasmic	PF00456(Transketolase, thiamine diphosphate binding domain);PF02779(Transketolase, pyrimidine binding domain);PF02780(Transketolase, C-terminal domain)	GO:0046872(MF:metal ion binding);GO:0004802(MF:transketolase activity)	K00615(E2.2.1.1)	ko00710(Carbon fixation in photosynthetic organisms);ko00030(Pentose phosphate pathway);ko01051(Biosynthesis of ansamycins)
A0A242XDX9	2,3,4,5-tetrahydropyridine-2,6-dicarboxylate N-acetyltransferase	BG08_1843	2,3,4,5-tetrahydropyridine-2,6-dicarboxylate N-acetyltransferase OS=Bacillus thuringiensis serovar guiyangiensis OX=180871 GN=dapH PE=3 SV=1 - [A0A242XDX9_BACTU]	40	1	11	53	240	25.7027	5.74463	Cytoplasmic	PF08503(Tetrahydrodipicolinate succinyltransferase N-terminal);PF00132(Bacterial transferase hexapeptide (six repeats));PF14602(Hexapeptide repeat of succinyl-transferase)	GO:0019877(BP:diaminopimelate biosynthetic process);GO:0009089(BP:lysine biosynthetic process via diaminopimelate);GO:0047200(MF:tetrahydrodipicolinate N-acetyltransferase activity)	K05822(dapH)	ko00300(Lysine biosynthesis)
A0A2V2H2C9	DinB family protein	CU072_21195	DinB family protein OS=Bacillus thuringiensis OX=1428 GN=CU072_21195 PE=4 SV=1 - [A0A2V2H2C9_BACTU]	26.49	1	2	2	151	17.2668	6.18896	Cytoplasmic	PF12867(DinB superfamily)
A0A0F6FTK0	GCN5-related N-acetyltransferase	BG08_3740	Acetyltransferase domain protein OS=Bacillus thuringiensis subsp. kurstaki OX=29339 GN=BG08_3740 PE=4 SV=1 - [A0A0F6FTK0_BACTK]	4.15	1	1	1	289	33.0446	5.78271	Cytoplasmic	PF00583(Acetyltransferase (GNAT) family)	GO:0008080(MF:N-acetyltransferase activity)
A0A0G4CXH7	CarD family transcriptional regulator	KNN_02201	CarD family transcriptional regulator OS=Bacillus thuringiensis subsp. tolworthi OX=1442 GN=KNN_02201 PE=4 SV=1 - [A0A0G4CXH7_BACTO]	16.99	1	2	2	153	17.446	6.58057	Cytoplasmic	PF02559(CarD-like/TRCF domain)
A0A0K0SCY0	magnesium and cobalt transport protein CorA	BG08_1725	Magnesium transport protein CorA OS=Bacillus thuringiensis subsp. indiana OX=180850 GN=yfjQ PE=3 SV=1 - [A0A0K0SCY0_BACT3]	2.53	1	1	1	316	37.2557	5.80811	Cytoplasmic	PF01544(CorA-like Mg2+ transporter protein)	GO:0016021(CC:integral component of membrane);GO:0005886(CC:plasma membrane);GO:0015087(MF:cobalt ion transmembrane transporter activity);GO:0015095(MF:magnesium ion transmembrane transporter activity)
A0A2T7YRG6	Mfs transporter	C5676_02345	Mfs transporter OS=Bacillus thuringiensis OX=1428 GN=C5676_02345 PE=4 SV=1 - [A0A2T7YRG6_BACTU]	9.73	3	3	6	370	40.4677	9.29053	Membrane	PF07690(Major Facilitator Superfamily)	GO:0055085(BP:transmembrane transport);GO:0016021(CC:integral component of membrane)	K02575(NRT)	ko00910(Nitrogen metabolism)
A0A0D1R2Q4	Contig0007, whole genome shotgun sequence	C797_08581	Contig0007, whole genome shotgun sequence OS=Bacillus thuringiensis Sbt003 OX=1235825 GN=C797_08581 PE=4 SV=1 - [A0A0D1R2Q4_BACTU]	3.64	1	1	1	330	36.1804	6.62451	Membrane	PF02254(TrkA-N domain);PF07885(Ion channel);PF02080(TrkA-C domain)	GO:0006813(BP:potassium ion transport);GO:0016021(CC:integral component of membrane);GO:0008324(MF:cation transmembrane transporter activity)
A0A243K4T0	Glycine C-acetyltransferase	BK741_25500	Glycine C-acetyltransferase OS=Bacillus thuringiensis serovar iberica OX=180866 GN=BK741_25500 PE=3 SV=1 - [A0A243K4T0_BACTU]	62.37	2	23	122	396	43.0362	5.74463	Cytoplasmic	PF00155(Aminotransferase class I and II)	GO:0009058(BP:biosynthetic process);GO:0030170(MF:pyridoxal phosphate binding);GO:0016740(MF:transferase activity)	K00639(kbl)	ko00260(Glycine, serine and threonine metabolism)
A0A2T7YS25	Uncharacterized protein	C5676_02542	Uncharacterized protein OS=Bacillus thuringiensis OX=1428 GN=C5676_02542 PE=4 SV=1 - [A0A2T7YS25_BACTU]	27.91	1	1	1	43	5.06647	5.24951	Extracellular
A0A243ITM2	Superoxide dismutase	BK708_25460	Superoxide dismutase OS=Bacillus thuringiensis serovar yunnanensis OX=143794 GN=BK708_25460 PE=3 SV=1 - [A0A243ITM2_BACTU]	9.62	1	1	1	208	23.589	7.31299	Extracellular	PF00081(Iron/manganese superoxide dismutases, alpha-hairpin domain);PF02777(Iron/manganese superoxide dismutases, C-terminal domain)
A0A0S3C261	Heat-inducible transcription repressor HrcA	BG08_1497	Heat-inducible transcription repressor HrcA OS=Bacillus thuringiensis OX=1428 GN=hrcA PE=3 SV=1 - [A0A0S3C261_BACTU]	7.99	2	2	2	338	37.9039	6.20166	Membrane;Cytoplasmic	PF01628(HrcA protein C terminal domain)	GO:0045892(BP:negative regulation of transcription, DNA-templated);GO:0003677(MF:DNA binding)
A0A243KTB7	Urocanate hydratase	BG08_2166	Urocanate hydratase OS=Bacillus thuringiensis serovar iberica OX=180866 GN=hutU PE=3 SV=1 - [A0A243KTB7_BACTU]	51.27	1	21	81	552	60.8117	5.30029	Cytoplasmic	PF17391(Urocanase N-terminal domain);PF17392(Urocanase C-terminal domain);PF01175(Urocanase Rossmann-like domain)	GO:0019556(BP:histidine catabolic process to glutamate and formamide);GO:0019557(BP:histidine catabolic process to glutamate and formate);GO:0005737(CC:cytoplasm);GO:0016153(MF:urocanate hydratase activity)	K01712(hutU)	ko00340(Histidine metabolism)
A0A347VE78	Malonyl CoA-acyl carrier protein transacylase	BG08_1971	Malonyl CoA-acyl carrier protein transacylase OS=Bacillus thuringiensis LM1212 OX=1417985 GN=fabD PE=3 SV=1 - [A0A347VE78_BACTU]	43.95	1	10	25	314	33.6523	4.85596	Cytoplasmic	PF00698(Acyl transferase domain)	GO:0004314(MF:[acyl-carrier-protein] S-malonyltransferase activity)	K00645(fabD)	ko00333(Prodigiosin biosynthesis);ko00061(Fatty acid biosynthesis)
A0A243CRT1	Dihydrolipoamide acetyltransferase component of pyruvate dehydrogenase complex	BK749_29480	Dihydrolipoamide acetyltransferase component of pyruvate dehydrogenase complex OS=Bacillus thuringiensis serovar vazensis OX=180867 GN=BK749_29480 PE=3 SV=1 - [A0A243CRT1_BACTU]	62	2	22	154	429	45.9861	5.57959	Cytoplasmic	PF00364(Biotin-requiring enzyme);PF00198(2-oxoacid dehydrogenases acyltransferase (catalytic domain));PF02817(e3 binding domain)	GO:0016746(MF:transferase activity, transferring acyl groups)	K00627(DLAT)	ko00020(Citrate cycle (TCA cycle));ko00010(Glycolysis / Gluconeogenesis);ko00620(Pyruvate metabolism)
A0A243ECT0	YycC family protein	BK762_11785	YycC family protein OS=Bacillus thuringiensis serovar toumanoffi OX=180862 GN=BK762_11785 PE=4 SV=1 - [A0A243ECT0_BACTU]	68.75	2	2	4	48	5.54298	6.52197	Cytoplasmic	PF14174(YycC-like protein)
A0A2B3PV89	Transketolase	BG08_2132	Transketolase OS=Bacillus thuringiensis OX=1428 GN=tkt PE=3 SV=1 - [A0A2B3PV89_BACTU]	63.36	1	31	166	666	72.4027	5.07178	Cytoplasmic	PF02779(Transketolase, pyrimidine binding domain);PF02780(Transketolase, C-terminal domain);PF00456(Transketolase, thiamine diphosphate binding domain)	GO:0046872(MF:metal ion binding);GO:0004802(MF:transketolase activity)	K00615(E2.2.1.1)	ko00710(Carbon fixation in photosynthetic organisms);ko00030(Pentose phosphate pathway);ko01051(Biosynthesis of ansamycins)
A0A0B5NQ68	Phosphate-specific transport system accessory protein PhoU	BG08_1543	Phosphate-specific transport system accessory protein PhoU OS=Bacillus thuringiensis OX=1428 GN=phoU PE=3 SV=1 - [A0A0B5NQ68_BACTU]	4.59	1	1	1	218	24.9098	4.80518	Cytoplasmic	PF01895(PhoU domain)	GO:0030643(BP:cellular phosphate ion homeostasis);GO:0045936(BP:negative regulation of phosphate metabolic process);GO:0006817(BP:phosphate ion transport);GO:0005623(CC:cell);GO:0005737(CC:cytoplasm)
C3GB97	Uncharacterized protein	bthur0009_51150	Uncharacterized protein OS=Bacillus thuringiensis serovar andalousiensis BGSC 4AW1 OX=527032 GN=bthur0009_51150 PE=4 SV=1 - [C3GB97_BACTU]	33.73	3	3	3	83	9.10058	4.71631	Cytoplasmic	PF17261(Family of unknown function (DUF5327))
A0A0F6FMD2	Uncharacterized protein	BG08_5632	Uncharacterized protein OS=Bacillus thuringiensis subsp. kurstaki OX=29339 GN=BG08_5632 PE=4 SV=1 - [A0A0F6FMD2_BACTK]	14.88	2	2	3	121	13.7476	3.94189	Cytoplasmic
A0A0K0QJN7	PTS cellobiose transporter subunit IIA	AC241_25875	PTS cellobiose transporter subunit IIA OS=Bacillus thuringiensis OX=1428 GN=AC241_25875 PE=4 SV=1 - [A0A0K0QJN7_BACTU]	11.43	1	1	1	105	11.7088	5.12256	Cytoplasmic	PF02255(PTS system, Lactose/Cellobiose specific IIA subunit)	GO:0009401(BP:phosphoenolpyruvate-dependent sugar phosphotransferase system);GO:0046872(MF:metal ion binding)	K02759(celC)	ko00500(Starch and sucrose metabolism);ko02060(Phosphotransferase system (PTS))
A0A0G4CZC8	MoxR protein	KNN_02964	MoxR protein OS=Bacillus thuringiensis subsp. tolworthi OX=1442 GN=KNN_02964 PE=4 SV=1 - [A0A0G4CZC8_BACTO]	3.56	1	1	1	309	34.5082	5.5415	Cytoplasmic	PF07726(ATPase family associated with various cellular activities (AAA))	GO:0005524(MF:ATP binding);GO:0016887(MF:ATPase activity)
A0A2T0ESB8	Aldehyde-alcohol dehydrogenase	C6351_29520	Aldehyde-alcohol dehydrogenase OS=Bacillus thuringiensis OX=1428 GN=C6351_29520 PE=3 SV=1 - [A0A2T0ESB8_BACTU]	30.22	1	20	42	867	95.3226	6.50732	Cytoplasmic	PF00465(Iron-containing alcohol dehydrogenase);PF00171(Aldehyde dehydrogenase family)	GO:0006066(BP:alcohol metabolic process);GO:0015976(BP:carbon utilization);GO:0008774(MF:acetaldehyde dehydrogenase (acetylating) activity);GO:0004022(MF:alcohol dehydrogenase (NAD) activity);GO:0046872(MF:metal ion binding)	K04072(adhE)	ko00620(Pyruvate metabolism);ko00071(Fatty acid degradation);ko00626(Naphthalene degradation);ko00010(Glycolysis / Gluconeogenesis);ko00350(Tyrosine metabolism);ko00625(Chloroalkane and chloroalkene degradation);ko00650(Butanoate metabolism)
A0A137RUW0	Flagellin	AYK81_26425	Flagellin OS=Bacillus thuringiensis OX=1428 GN=AYK81_26425 PE=3 SV=1 - [A0A137RUW0_BACTU]	35.93	1	7	133	270	28.9031	5.04639	Extracellular	PF00700(Bacterial flagellin C-terminal helical region);PF00669(Bacterial flagellin N-terminal helical region)		K02406(fliC)	ko02040(Flagellar assembly);ko02020(Two-component system)
A0A243IT12	DNA-binding response regulator	BK704_10345	DNA-binding response regulator OS=Bacillus thuringiensis subsp. konkukian OX=180856 GN=BK704_10345 PE=4 SV=1 - [A0A243IT12_BACHU]	9.57	1	2	3	209	23.5426	6.90283	Cytoplasmic	PF00196(Bacterial regulatory proteins, luxR family);PF00072(Response regulator receiver domain)	GO:0000160(BP:phosphorelay signal transduction system);GO:0006355(BP:regulation of transcription, DNA-templated);GO:0003677(MF:DNA binding)
A0A243ALG1	AAA domain-containing protein	BK732_05350	AAA domain-containing protein OS=Bacillus thuringiensis serovar navarrensis OX=339658 GN=BK732_05350 PE=4 SV=1 - [A0A243ALG1_BACTU]	1.8	1	1	1	388	43.9791	6.94678	Membrane;Cytoplasmic	PF12002(MgsA AAA+ ATPase C terminal);PF05496(Holliday junction DNA helicase ruvB N-terminus)	GO:0006310(BP:DNA recombination);GO:0006281(BP:DNA repair);GO:0006260(BP:DNA replication);GO:0003677(MF:DNA binding);GO:0009378(MF:four-way junction helicase activity)
A0A347VBR2	SMC family ATPase	CUC43_26340	SMC family ATPase OS=Bacillus thuringiensis LM1212 OX=1417985 GN=CUC43_26340 PE=4 SV=1 - [A0A347VBR2_BACTU]	17.59	1	16	23	1029	120.298	5.64307	Cytoplasmic	PF13558(Putative exonuclease SbcCD, C subunit);PF13555(P-loop containing region of AAA domain)
A0A0D1QWL1	Contig0101, whole genome shotgun sequence	C797_24822	Contig0101, whole genome shotgun sequence OS=Bacillus thuringiensis Sbt003 OX=1235825 GN=C797_24822 PE=4 SV=1 - [A0A0D1QWL1_BACTU]	8.58	2	2	3	268	30.4834	8.104	Cytoplasmic
A0A2J9CTS8	Cell surface protein (Fragment)	CBR59_29605	Cell surface protein (Fragment) OS=Bacillus thuringiensis OX=1428 GN=CBR59_29605 PE=4 SV=1 - [A0A2J9CTS8_BACTU]	12.64	1	3	20	277	30.7297	8.73389	Membrane	PF00395(S-layer homology domain)
A0A0G4D5A5	DNA polymerase I	KNN_04249	DNA polymerase I OS=Bacillus thuringiensis subsp. tolworthi OX=1442 GN=KNN_04249 PE=4 SV=1 - [A0A0G4D5A5_BACTO]	5.17	1	1	2	464	54.3547	9.56885	Membrane;Cytoplasmic	PF00476(DNA polymerase family A);PF01612(3'-5' exonuclease)	GO:0006261(BP:DNA-dependent DNA replication);GO:0003677(MF:DNA binding);GO:0003887(MF:DNA-directed DNA polymerase activity)
A0A0F6G126	Flavodoxin	BG08_2291	Flavodoxin OS=Bacillus thuringiensis subsp. kurstaki OX=29339 GN=BG08_2291 PE=4 SV=1 - [A0A0F6G126_BACTK]	29.25	1	3	14	147	16.2438	4.05615	Cytoplasmic	PF00258(Flavodoxin)	GO:0055114(BP:oxidation-reduction process);GO:0010181(MF:FMN binding)
A0A1B1LDY3	N-acetylmuramoyl-L-alanine amidase XlyB	xlyB_2	N-acetylmuramoyl-L-alanine amidase XlyB OS=Bacillus thuringiensis OX=1428 GN=xlyB_2 PE=4 SV=1 - [A0A1B1LDY3_BACTU]	9.32	1	2	3	311	34.7101	8.60205	Extracellular	PF01510(N-acetylmuramoyl-L-alanine amidase)	GO:0009253(BP:peptidoglycan catabolic process);GO:0008745(MF:N-acetylmuramoyl-L-alanine amidase activity)
A0A243K1W7	DNA-binding protein	BK741_29175	DNA-binding protein OS=Bacillus thuringiensis serovar iberica OX=180866 GN=BK741_29175 PE=3 SV=1 - [A0A243K1W7_BACTU]	15.56	1	1	1	90	9.6711	9.46631	Cytoplasmic	PF00216(Bacterial DNA-binding protein)	GO:0030261(BP:chromosome condensation);GO:0003677(MF:DNA binding)
J3QW49	Hemolytic enterotoxin family protein	nheB	Hemolytic enterotoxin family protein OS=Bacillus thuringiensis subsp. kurstaki OX=29339 GN=nheB PE=4 SV=1 - [J3QW49_BACTK]	27.36	1	10	21	402	43.0895	8.06006	Extracellular	PF05791(Bacillus haemolytic enterotoxin (HBL))	GO:0009405(BP:pathogenesis);GO:0016020(CC:membrane)	K11034(nheBC)	ko02024(Quorum sensing)
C3GNA2	Uncharacterized protein	bthur0010_37390	Uncharacterized protein OS=Bacillus thuringiensis serovar pondicheriensis BGSC 4BA1 OX=527029 GN=bthur0010_37390 PE=4 SV=1 - [C3GNA2_BACTU]	6.5	1	1	1	123	14.5136	8.07471	Cytoplasmic
[truncated: 2,958 more rows]

## Sheet: Table S3
Table S3. Differentially accumulated proteins (DAPs) in hemolymph-treated (T) Btk cells. In the screening of DAPs, the expression fold (Fold Change, FC) > 1.2 times (up-regulation greater than 1.2 times or down-regulation less than 0.833 times) and P value < 0.05 (2-tailed T-test) were used as the standard to obtain the comparison group.
[truncated: 61 more rows]

## Sheet: Table S4
Table S4. GO enrichment analysis of DAPs in hemolymph-treated (T) Btk cells. GO terms were annotated using Blast2Go (https://www.blast2go.com/), and significant enrichment (P < 0.05) was revealed by Fisher's Exact Test.
[truncated: 367 more rows]

[truncated: 3 more sheets: Table S5, Table S6, Table S7]
